# Supplementary material for: Suppression of SHROOM1 Improves In Vitro and In Vivo Gene Integration by Promoting Homology-Directed Repair
Source: Int J Mol Sci. 2020 Aug 13;21(16):5821. doi: 10.3390/ijms21165821 (PMC7461567; doi:10.3390/ijms21165821)
Supplement: Supplementary file 1 [file ijms-21-05821-s001.zip]

Archive with 6 entries (5 files):
- ijms-862174-supplementary/
- ijms-862174-supplementary/Original blot figures.pdf
- ijms-862174-supplementary/Supplementray data-IJMS-revision.docx
- ijms-862174-supplementary/Table S4-genome wide screening results.xlsx
- ijms-862174-supplementary/Table S5-CRISPR screening gene list and screening results.xlsx
- ijms-862174-supplementary/Table S6-All values used in figures.xlsx
