# Supplementary material for: Suppression of SHROOM1 Improves In Vitro and In Vivo Gene Integration by Promoting Homology-Directed Repair
Source: Int J Mol Sci. 2020 Aug 13;21(16):5821. doi: 10.3390/ijms21165821 (PMC7461567; doi:10.3390/ijms21165821)
Supplement: Supplementary file 1 [file ijms-21-05821-s001.zip › ijms-862174-supplementary/Table S4-genome wide screening results.xlsx]

## Sheet: Relative FC
RefSeq Accession Number	Gene Symbol	P1 FC	P2 FC	P3 FC	Average	SD	p-value
NM_020395	INTS12	0.0642154	0.108616	0.168147	0.113659	0.0521489	0.000506347
NM_021184	C6orf47	0.164187	0.144821	0.118117	0.142375	0.023132	0.00140054
XM_934503	FAM91A2	0.0720809	0.259331	0.119799	0.150404	0.0973045	0.00661915
NM_021229	NTN4	0.133396	0.188549	0.211255	0.177733	0.0400404	0.000710878
NM_003776	MRPL40	0.144516	0.210746	0.181939	0.179067	0.0332082	0.00142773
NM_145039	CENPBD1	0.15112	0.237455	0.166373	0.184983	0.0460778	0.00270039
NM_002894	RBBP8	0.162963	0.246145	0.154152	0.187753	0.0507604	0.00338031
NM_014062	NOB1	0.165855	0.20315	0.194881	0.187962	0.0195864	0.000828718
NM_021046	KRTAP5-8	0.0961941	0.247952	0.222606	0.188917	0.0812946	0.00373115
NM_001079539	XBP1	0.147353	0.186938	0.234472	0.189588	0.0436198	0.000459245
NM_152652	ZNF48	0.192204	0.144509	0.236513	0.191075	0.0460128	0.000108961
NM_198353	KCTD8	0.15899	0.118907	0.306268	0.194721	0.0986589	0.00201912
NM_024041	SCNM1	0.252124	0.163305	0.177377	0.197602	0.047739	0.00201528
NM_024112	C9orf16	0.16383	0.197864	0.23443	0.198708	0.0353078	0.000385851
NM_001034155	C9orf102	0.0665027	0.389023	0.16352	0.206348	0.16547	0.0177598
NM_022062	PKNOX2	0.19785	0.194317	0.271162	0.22111	0.0433824	7.88769e-05
NM_030973	MED25	0.290797	0.164115	0.232204	0.229039	0.0634002	0.0021593
NM_015291	DNAJC16	0.187732	0.251288	0.257127	0.232049	0.0384905	0.00107916
NM_001001411	ZNF676	0.232112	0.218876	0.248019	0.233002	0.014592	0.000271614
NM_001051	SSTR3	0.148876	0.294223	0.295105	0.236261	0.0841721	0.00401974
NM_024070	PVRIG	0.183291	0.296399	0.237387	0.239026	0.0565716	0.00328194
NM_024529	CDC73	0.445306	0.111087	0.165558	0.24065	0.179317	0.019431
NM_022760	FAM113A	0.209876	0.371357	0.167883	0.249705	0.107426	0.0112727
NM_199262	SP6	0.267313	0.210624	0.27514	0.251026	0.0352071	0.000312276
NM_198461	LONRF2	0.375293	0.11814	0.276252	0.252624	0.129702	0.00855531
NM_020716	GRAMD1B	0.270372	0.406397	0.107609	0.261459	0.149593	0.0203072
NM_032864	PRPF38A	0.266178	0.24543	0.277759	0.263122	0.01638	0.000296131
NM_007137	ZNF81	0.298909	0.219795	0.27799	0.265565	0.0409949	0.000891105
NM_003765	STX10	0.2249	0.263909	0.332029	0.273612	0.0542199	0.000709888
NM_022838	ARMCX5	0.157347	0.236639	0.434449	0.276145	0.142712	0.00814517
NM_001001661	ZNF425	0.331412	0.273383	0.23495	0.279915	0.0485617	0.00369246
NM_033413	LRRC46	0.222806	0.346588	0.270407	0.279934	0.0624388	0.00447514
NM_175875	SIX5	0.322186	0.222093	0.295672	0.279984	0.051858	0.0013136
NM_052882	ZIM3	0.255358	0.27109	0.318383	0.281611	0.0328029	0.000211142
NM_001005367	TTYH1	0.266534	0.32359	0.264783	0.284969	0.0334587	0.00272789
NM_003198	TCEB3	0.264262	0.286722	0.306332	0.285772	0.0210509	0.000479378
NM_133263	PPARGC1B	0.278219	0.256557	0.32474	0.286505	0.0348389	1.9819e-06
NM_152437	ZNF664	0.308167	0.293457	0.268783	0.290136	0.0199009	0.00186687
NM_007214	SEC63	0.208044	0.324734	0.338559	0.290446	0.0716961	0.0031107
NM_173530	ZNF610	0.302787	0.258688	0.31939	0.293621	0.0313713	0.000198412
NM_001033561	PHF12	0.280382	0.193984	0.409577	0.294648	0.108502	0.00354073
NM_001003897	MANBAL	0.351429	0.334291	0.207541	0.297754	0.0785951	0.00848754
NM_017858	TIPIN	0.292739	0.318403	0.286909	0.29935	0.0167559	0.00174989
NM_012068	ATF5	0.28195	0.303067	0.320758	0.301925	0.0194292	0.000518555
NM_005269	GLI1	0.240627	0.32148	0.345776	0.302628	0.0550509	0.0017434
NM_181715	CRTC2	0.230398	0.359895	0.32929	0.306528	0.0676825	0.00400307
NM_173831	ZNF707	0.399337	0.199236	0.323541	0.307371	0.101026	0.00587816
NM_003445	ZNF155	0.228083	0.32127	0.372879	0.307411	0.0733858	0.00255388
NM_033194	HSPB9	0.322767	0.286384	0.31717	0.308773	0.019591	0.000568934
NM_001010851	ZNF766	0.287508	0.248727	0.395201	0.310479	0.075891	0.00111169
NM_001029997	ZNF181	0.39817	0.281337	0.258219	0.312575	0.0750232	0.00630357
NM_020193	C11orf30	0.283417	0.354636	0.30517	0.314408	0.036497	0.00275325
NM_003277	CLDN5	0.263903	0.308545	0.371577	0.314675	0.0540978	0.000892264
NM_017908	ZNF446	0.255864	0.390106	0.305721	0.31723	0.0678571	0.00562782
NM_145212	MRPL30	0.290989	0.213814	0.460659	0.321821	0.126278	0.00585066
NM_018206	VPS35	0.316684	0.24577	0.403465	0.321973	0.0789809	0.00140317
NM_032536	NTNG2	0.323321	0.39901	0.246449	0.322927	0.0762811	0.00894172
NM_021946	BCORL1	0.307855	0.275794	0.400757	0.328135	0.0649033	0.000615666
NM_016643	ZNF771	0.301484	0.303771	0.385257	0.330171	0.0477197	0.000218991
NM_001079843	CASZ1	0.298535	0.335966	0.35658	0.33036	0.0294256	0.000718067
NM_033204	ZNF101	0.263512	0.417568	0.3149	0.331993	0.0784375	0.00740086
XM_498167	ZNF853	0.309383	0.518776	0.170473	0.332877	0.175336	0.0313294
NM_001029859	KCTD21	0.389945	0.265238	0.355758	0.33698	0.0644395	0.00232635
NM_015694	ZNF777	0.382694	0.34937	0.280813	0.337625	0.0519458	0.00533145
NM_003423	ZNF43	0.339342	0.342349	0.331875	0.337855	0.00539327	0.00130361
NM_020390	EIF5A2	0.396016	0.258569	0.363161	0.339249	0.0717762	0.00276953
NM_014872	ZBTB5	0.286023	0.337106	0.395398	0.339509	0.0547271	0.00110802
NM_152888	COL22A1	0.391074	0.295016	0.341913	0.342668	0.0480333	0.00207022
NM_020898	CALCOCO1	0.285567	0.291599	0.453752	0.34364	0.0954083	0.00297046
NM_006948	HSPA13	0.405008	0.297977	0.330152	0.344379	0.0549155	0.00316365
NM_007294	BRCA1	0.248852	0.562385	0.227742	0.346326	0.18741	0.0345348
NM_032858	MAEL	0.331598	0.284412	0.425679	0.34723	0.0719193	0.00101038
NM_014830	ZBTB39	0.199194	0.241299	0.602133	0.347542	0.221485	0.0266902
NM_207517	ADAMTSL3	0.372037	0.219086	0.456821	0.349315	0.120486	0.00611339
NM_001080392	KIAA1147	0.496534	0.217782	0.337425	0.350581	0.139841	0.014579
NM_020695	REXO1	0.25942	0.403748	0.432521	0.351771	0.0927563	0.00599263
NM_003422	MZF1	0.405355	0.241571	0.410119	0.352348	0.0959659	0.00426806
NM_015392	NPDC1	0.365584	0.453816	0.245554	0.354985	0.104535	0.0154009
NM_206923	YY2	0.403177	0.331501	0.343696	0.359458	0.0383494	0.00242811
NM_020644	TMEM9B	0.264325	0.480865	0.333668	0.35962	0.110578	0.0137332
NM_006998	SCGN	0.371025	0.407203	0.303019	0.360416	0.0528958	0.00637871
NM_012318	LETM1	0.371556	0.332701	0.378624	0.36096	0.024727	0.000377762
NM_014225	PPP2R1A	0.415558	0.278897	0.389062	0.361172	0.0724736	0.00285664
NM_024052	C17orf39	0.456468	0.343435	0.288764	0.362889	0.0855278	0.00965696
NM_020844	C8orf79	0.435344	0.350797	0.307353	0.364498	0.065086	0.00663483
NM_020191	MRPS22	0.240144	0.465295	0.392993	0.366144	0.114952	0.0123407
NM_138705	CALML6	0.394373	0.297077	0.411362	0.367604	0.0616662	0.00125145
NM_005685	GTF2IRD1	0.366631	0.40623	0.330251	0.367704	0.0380011	0.00446163
NM_020192	C7orf36	0.387067	0.177508	0.541452	0.368676	0.182668	0.018069
NM_023934	FUNDC2	0.380467	0.46273	0.263679	0.368959	0.100023	0.0150904
NM_015950	MRPL2	0.407668	0.336012	0.371908	0.371863	0.0358282	0.00157136
NM_018698	NXT2	0.398281	0.514557	0.203305	0.372047	0.157276	0.0301314
NM_001076781	ZNF391	0.29584	0.411184	0.409793	0.372272	0.066196	0.00385545
NM_001001668	ZNF470	0.347	0.411985	0.357882	0.372289	0.0348054	0.00338834
NM_145276	ZNF563	0.395919	0.361402	0.362026	0.373116	0.0197508	0.00170082
NM_152606	ZNF540	0.379099	0.345345	0.396406	0.373616	0.0259681	0.000228844
NM_001005850	ZNF835	0.466711	0.322478	0.333407	0.374199	0.0803041	0.00736862
NM_198893	ZNF160	0.307952	0.384248	0.443728	0.378643	0.0680617	0.0024003
NM_030626	LRRC27	0.325929	0.407432	0.405631	0.379664	0.0465449	0.00235074
NM_022482	GZF1	0.373373	0.401032	0.369415	0.381273	0.0172254	0.00224307
NM_001001675	ZNF818P	0.425918	0.416484	0.301715	0.381372	0.0691463	0.00924761
NM_182521	ZSWIM2	0.365165	0.419608	0.360221	0.381665	0.0329527	0.00365629
NM_001042610	DBNDD1	0.3305	0.553604	0.265005	0.383036	0.151302	0.0281096
NM_198271	LMOD3	0.413601	0.526472	0.210369	0.383481	0.16019	0.0321254
NM_004956	ETV1	0.431561	0.36008	0.367297	0.386313	0.0393523	0.00288587
NM_003415	ZNF268	0.354786	0.476845	0.328345	0.386659	0.079215	0.010719
NM_012073	CCT5	0.327509	0.452024	0.380828	0.386787	0.0624711	0.00597856
NM_003091	SNRPB	0.365057	0.371621	0.424082	0.38692	0.0323503	0.000161774
NM_004268	MED17	0.335459	0.451365	0.374119	0.386981	0.0590134	0.00590218
NM_003597	KLF11	0.353129	0.447612	0.362646	0.387795	0.0520208	0.00569631
XM_001131451	ZNF578	0.396	0.356642	0.413338	0.38866	0.029052	0.000240515
NM_022493	NARFL	0.417918	0.394873	0.355504	0.389432	0.0315607	0.0036471
NM_020650	RCN3	0.448377	0.380278	0.341075	0.38991	0.0542952	0.00576816
NM_021238	FAM60A	0.768297	0.132138	0.275323	0.391919	0.333722	0.0887543
NM_005437	NCOA4	0.322988	0.381137	0.472027	0.392051	0.0751167	0.00244894
NM_004234	ZNF235	0.355509	0.488465	0.333186	0.392387	0.0839514	0.0117346
NM_022895	C12orf43	0.718063	0.174719	0.285261	0.392681	0.287158	0.0687994
NM_153331	KCTD6	0.415113	0.333422	0.430623	0.393052	0.0522208	0.000863808
NM_144689	ZNF420	0.410209	0.435571	0.340309	0.395363	0.049336	0.00658214
NM_000306	POU1F1	0.365175	0.440418	0.381451	0.395682	0.0395886	0.0040583
NM_004140	LLGL1	0.273997	0.637769	0.277675	0.39648	0.20897	0.0474081
NM_002518	NPAS2	0.366994	0.40284	0.419864	0.396566	0.0269877	0.000904056
NM_014553	TFCP2L1	0.432762	0.323064	0.434451	0.396759	0.063827	0.00184102
NM_001013659	ZNF793	0.433016	0.348377	0.411136	0.397509	0.0439343	0.00143517
NM_032639	PLEKHA8	0.381698	0.368648	0.443772	0.398039	0.0401394	3.37787e-05
NM_024545	SAP130	0.361545	0.479094	0.362919	0.401186	0.0674738	0.00855669
NM_025205	MED28	0.355657	0.335774	0.513088	0.401506	0.0971425	0.00355715
NM_024713	C15orf29	0.340335	0.38506	0.481586	0.402327	0.072191	0.00204967
NM_023039	ANKRA2	0.419103	0.395009	0.399103	0.404405	0.012892	0.00144713
NM_002523	NPTX2	0.410148	0.44298	0.361523	0.404884	0.0409825	0.00551597
NM_003412	ZIC1	0.377826	0.431428	0.406565	0.405273	0.0268245	0.0023272
NM_020317	C1orf63	0.232127	0.446915	0.537069	0.40537	0.156658	0.0184158
NM_032309	CHCHD5	0.472886	0.354797	0.391211	0.406298	0.0604731	0.00439783
NM_023015	INTS3	0.515446	0.526442	0.181003	0.40763	0.196342	0.047296
NM_205848	SYT6	0.424099	0.368196	0.430759	0.407685	0.0343597	0.000509925
NM_005373	MPL	0.337723	0.434406	0.451226	0.407785	0.0612557	0.00322779
NM_001001563	TIMM50	0.390282	0.384346	0.455207	0.409945	0.0393104	6.72172e-05
NM_002965	S100A9	0.415468	0.431028	0.386824	0.411107	0.0224224	0.00326667
NM_033468	ZNF257	0.442735	0.359168	0.436328	0.412744	0.0465081	0.00116969
NM_032111	MRPL14	0.670624	0.338913	0.231706	0.413748	0.228828	0.0546002
NM_032286	MED10	0.520134	0.460494	0.266014	0.415547	0.132889	0.0256527
NM_018683	RNF114	0.378526	0.49317	0.376616	0.416104	0.0667479	0.0089429
NM_001003688	SMAD1	0.416251	0.461415	0.371842	0.416503	0.0447867	0.00624324
NM_002585	PBX1	0.437046	0.416956	0.396037	0.41668	0.0205059	0.0026911
NM_021821	MRPS35	0.52532	0.483806	0.24363	0.417585	0.152073	0.0322245
NM_001013258	ZNF789	0.464818	0.316138	0.471895	0.417617	0.0879547	0.00419215
NM_006769	LMO4	0.42834	0.441755	0.383072	0.417722	0.0307488	0.00435492
NM_017810	ZNF434	0.356634	0.487923	0.409425	0.417994	0.0660627	0.0072914
NM_152267	RNF185	0.410316	0.357486	0.487652	0.418485	0.0654666	0.000893363
NM_001031714	INF2	0.714135	0.326015	0.21652	0.41889	0.261485	0.0690567
NM_025074	FRAS1	0.408698	0.467015	0.382823	0.419512	0.0431252	0.00582886
NM_020727	ZNF295	0.408974	0.402328	0.447668	0.419657	0.0244851	0.000150777
NM_001740	CALB2	0.338191	0.541118	0.380951	0.420087	0.106975	0.0165499
NM_013376	SERTAD1	0.416468	0.44463	0.39924	0.420112	0.0229136	0.00331315
NM_153257	ZNF461	0.434255	0.369001	0.457659	0.420305	0.0459459	0.000512666
NM_152995	NFXL1	0.405147	0.449865	0.406141	0.420384	0.025536	0.00321292
NM_022460	HS1BP3	0.464954	0.350133	0.447521	0.420869	0.0618765	0.0023584
NM_003060	SLC22A5	0.31418	0.480103	0.469157	0.421147	0.0927973	0.00853436
NM_032563	LCE3D	0.378707	0.367674	0.518247	0.421543	0.0839294	0.00241352
NM_025245	PBX4	0.330858	0.384355	0.549425	0.421546	0.113931	0.00704025
NM_006624	ZMYND11	0.411859	0.422085	0.432071	0.422005	0.0101063	0.000897229
NM_001010908	C1QL3	0.417049	0.425979	0.423025	0.422018	0.00454927	0.00134389
NM_016146	TRAPPC4	0.359357	0.408196	0.499397	0.422317	0.0710799	0.00220603
NM_025125	C10orf57	0.40536	0.434031	0.430077	0.423156	0.0155378	0.00141235
NM_004862	LITAF	0.36923	0.426738	0.475231	0.423733	0.0530641	0.00160316
NM_019617	GKN1	0.692304	0.447236	0.132266	0.423935	0.280745	0.0837575
NM_023932	DLK2	0.416668	0.416946	0.442466	0.42536	0.014815	0.000500212
NM_052866	ADAMTSL1	0.450415	0.450577	0.378001	0.426331	0.0418551	0.00597593
NM_001007466	TULP4	0.304523	0.598316	0.377098	0.426646	0.153035	0.029683
NM_021828	HPSE2	0.439056	0.484513	0.357322	0.426963	0.0644518	0.0100849
NM_016270	KLF2	0.418498	0.491828	0.372393	0.427573	0.0602325	0.00900398
NM_000094	COL7A1	0.393487	0.450308	0.438926	0.427574	0.0300636	0.00212024
NM_022841	RFX7	0.443105	0.329916	0.510704	0.427908	0.0913468	0.00359065
NM_001514	GTF2B	0.411509	0.462659	0.417564	0.430577	0.027948	0.00345004
NM_018163	DNAJC17	0.46865	0.434606	0.39051	0.431255	0.0391777	0.00505124
NM_194284	CLDN23	0.376392	0.404287	0.514232	0.431637	0.0728759	0.00198989
XM_940486	PLEKHA2	0.363604	0.486191	0.44583	0.431875	0.0624739	0.00572507
NM_032547	SCOC	0.334058	0.662626	0.299005	0.431896	0.200585	0.0504365
NM_001042452	MST4	0.424803	0.399695	0.472203	0.432234	0.0368207	6.74327e-06
NM_152605	ZNF781	0.433769	0.366226	0.496734	0.432243	0.0652676	0.0010479
NM_024077	SECISBP2	0.34285	0.4245	0.52997	0.43244	0.0938125	0.00520089
NM_152411	ZNF786	0.359596	0.437604	0.501505	0.432902	0.071071	0.00311041
NM_004561	OVOL1	0.409816	0.448832	0.441018	0.433222	0.0206432	0.00170624
NM_001006657	WDR35	0.652495	0.337653	0.310637	0.433595	0.190054	0.0406541
NM_001014372	SYT14L	0.470621	0.395817	0.435359	0.433932	0.0374222	0.00193633
NM_001004297	OR13A1	0.467558	0.57798	0.256634	0.434057	0.163272	0.0389272
NM_032545	CFC1	0.369498	0.418771	0.514715	0.434328	0.0738476	0.00251456
NM_152715	TBCEL	0.401794	0.446018	0.455527	0.434446	0.0286746	0.00135169
XM_375646	ZNF525	0.409767	0.374683	0.521062	0.435171	0.0764247	0.00170538
NM_015705	SGSM3	0.484286	0.277547	0.54465	0.435494	0.140077	0.0126278
NM_138697	TAS1R1	0.301855	0.474393	0.530771	0.435673	0.119269	0.0118688
NM_006236	POU3F3	0.408454	0.396869	0.50174	0.435688	0.0574959	0.000550928
NM_024919	FRMD1	0.471438	0.425627	0.411708	0.436258	0.0312518	0.00343458
NM_022450	RHBDF1	0.745156	0.307617	0.257091	0.436621	0.26839	0.0744971
NM_173560	RFX6	0.419713	0.425617	0.468495	0.437941	0.0266246	0.000247527
NM_019602	BTNL2	0.568492	0.420628	0.324787	0.437969	0.122774	0.0221273
NM_138300	PYGO2	0.421334	0.403938	0.489074	0.438115	0.0449805	9.68751e-05
NM_015908	ARS2	0.475262	0.56723	0.279662	0.440718	0.146863	0.0338485
NM_001042493	C6orf162	0.322082	0.728774	0.271576	0.440811	0.250659	0.0743302
NM_198847	FAM111A	0.603716	0.40418	0.316819	0.441572	0.147058	0.0290569
NM_144566	ZNF700	0.417074	0.367296	0.542222	0.442197	0.0901283	0.00311775
NM_031890	CECR6	0.401531	0.320539	0.604841	0.442304	0.146471	0.0128154
NM_006767	LZTR1	0.373239	0.502625	0.452848	0.442904	0.0652637	0.00665278
NM_001003845	SP5	0.437952	0.470804	0.420571	0.443109	0.0255105	0.00388063
NM_020140	ANKS1B	0.210183	0.704357	0.420343	0.444961	0.248005	0.0674163
NM_001029885	GLTPD1	0.423335	0.484584	0.428919	0.445613	0.0338653	0.00437546
NM_032856	WDR73	0.589171	0.313818	0.435167	0.446052	0.137999	0.0192469
XM_034623	SNRPEL1	0.413356	0.435521	0.489766	0.446214	0.0393118	0.000493031
NM_152339	SPATA2L	0.443003	0.431543	0.465956	0.446834	0.0175237	0.000375768
NM_198404	KCTD4	0.462348	0.404666	0.475081	0.447365	0.037522	0.000510565
NM_003151	STAT4	0.320785	0.521846	0.499593	0.447408	0.110222	0.0131921
NM_000086	CLN3	0.45851	0.414771	0.469082	0.447454	0.0287937	0.000429938
NM_015953	NOSIP	0.358903	0.530526	0.454381	0.447937	0.0859928	0.0107866
NM_016654	GABPB1	0.38442	0.491042	0.468675	0.448045	0.0562251	0.00466076
NM_004269	MED27	0.339122	0.527135	0.478904	0.448387	0.0976508	0.0117151
NM_145233	ZNF625	0.415931	0.426778	0.504932	0.449213	0.0485574	0.000464665
NM_001080770	KIR2DL4	0.413755	0.44068	0.493319	0.449251	0.0404688	0.000618004
NM_001025105	CSNK1A1	0.444798	0.414087	0.491556	0.450147	0.0390103	3.32624e-05
NM_025241	UBXN6	0.335062	0.427483	0.588781	0.450442	0.128408	0.011298
NM_175872	ZNF792	0.442517	0.412088	0.496902	0.450502	0.0429676	6.39285e-05
NM_138693	KLF14	0.440437	0.554898	0.356506	0.450614	0.0995868	0.0193142
NM_020427	SLURP1	0.38609	0.416239	0.54967	0.450666	0.0870546	0.00355958
NM_024759	NIPAL2	0.402197	0.513544	0.43881	0.451517	0.0567505	0.00701305
NM_138346	KIAA2013	0.486271	0.496646	0.373175	0.452031	0.0684876	0.0118053
NM_021143	ZNF20	0.369522	0.574339	0.412986	0.452282	0.107915	0.0187396
NM_005980	S100P	0.374963	0.562515	0.419985	0.452488	0.0979097	0.0159684
NM_178351	LCE1C	0.427025	0.434701	0.496068	0.452598	0.0378413	0.000222982
NM_001040181	CLDND1	0.424335	0.492202	0.442099	0.452878	0.0351942	0.00427529
NM_022828	YTHDC2	0.424168	0.378067	0.558883	0.453706	0.0939574	0.00372787
NM_194250	ZNF804A	0.542272	0.41671	0.402702	0.453895	0.0768571	0.00993495
NM_018250	INTS9	0.441522	0.574195	0.348092	0.454603	0.113617	0.0237007
NM_021800	DNAJC12	0.455261	0.390732	0.519067	0.45502	0.0641681	0.00104147
NM_144684	ZNF480	0.406451	0.475235	0.483816	0.455167	0.0424071	0.00231335
NM_031908	C1QTNF2	0.459453	0.432285	0.474786	0.455508	0.0215231	0.000376322
NM_080473	GATA5	0.504148	0.43039	0.439985	0.458175	0.0401024	0.00368331
NM_002269	KPNA5	0.446159	0.427525	0.500971	0.458218	0.038179	6.98215e-06
NM_006163	NFE2	0.428531	0.444387	0.503117	0.458678	0.0392931	0.000382212
NM_020202	NIT2	0.528043	0.46273	0.385484	0.458752	0.0713626	0.0113371
NM_006963	ZNF22	0.452865	0.466648	0.457219	0.458911	0.00704567	0.00180418
NM_001004299	FLJ43980	0.496448	0.490102	0.393256	0.459935	0.0578331	0.00966589
NM_017741	DCAF16	0.422551	0.565395	0.39203	0.459992	0.0925484	0.0171208
NM_031304	DOHH	0.429898	0.390693	0.559886	0.460159	0.0885626	0.0031507
NM_012471	TRPC5	0.329096	0.53828	0.51443	0.460602	0.114511	0.0148702
NM_006938	SNRPD1	0.424162	0.452879	0.506453	0.461165	0.0417661	0.000704513
NM_020356	CASS4	0.467227	0.51292	0.404448	0.461532	0.0544599	0.00923743
NM_024334	TMEM43	0.468823	0.438955	0.4794	0.462393	0.020975	0.000485018
NM_001033723	ZNF704	0.462874	0.390777	0.534893	0.462848	0.0720581	0.00166945
NM_001001850	STX19	0.509335	0.444047	0.435246	0.462876	0.0404744	0.00452492
NM_020709	PNMAL2	0.479973	0.552255	0.35697	0.463066	0.0987346	0.0203329
NM_138355	SCRN2	0.518374	0.325762	0.545218	0.463118	0.119708	0.00999918
NM_003125	SPRR1B	0.44493	0.438105	0.507233	0.463423	0.0380942	6.28459e-05
NM_003304	TRPC1	0.325484	0.547253	0.518456	0.463731	0.120588	0.0166984
NM_172373	ELF1	0.480824	0.465172	0.445549	0.463848	0.017675	0.00294833
NM_024544	MUL1	0.265841	0.457925	0.668261	0.464009	0.201279	0.034638
NM_006304	SHFM1	0.370065	0.508481	0.515545	0.464697	0.0820299	0.00731976
NM_018699	PRDM5	0.533372	0.381867	0.48164	0.465626	0.0770116	0.00550468
XM_001127274	SMYD2	0.49125	0.495913	0.411356	0.466173	0.0475303	0.00796863
NM_080764	ZNF280B	0.483626	0.443066	0.473424	0.466705	0.0210979	0.00109571
XM_001128447	LOC728775	0.407773	0.478493	0.514907	0.467057	0.0544746	0.00245981
NM_017883	WDR13	0.305546	0.573305	0.523443	0.467431	0.142397	0.0236862
NM_001013618	IGLL3	0.438315	0.456122	0.508333	0.46759	0.0363902	0.000420423
NM_006271	S100A1	0.418886	0.46145	0.522563	0.467633	0.0521144	0.00134481
NM_031287	SF3B5	0.638344	0.555007	0.211146	0.468166	0.226452	0.0708481
XM_001127088	LOC441454	0.4441	0.448606	0.513644	0.468784	0.0389157	0.000198214
NM_033105	DNAJC5B	0.508854	0.394261	0.503412	0.468842	0.0646469	0.00265847
XM_001128340	LOC728660	0.342975	0.542017	0.523799	0.469597	0.110035	0.014088
NM_001080406	C12orf71	0.330999	0.553722	0.525419	0.470046	0.121248	0.0172353
NM_148886	SMCR7	0.488728	0.477208	0.447201	0.471046	0.0214382	0.00364349
NM_001001346	CLDN20	0.540549	0.345184	0.527563	0.471099	0.109238	0.00927288
XM_001131334	LOC731938	0.426846	0.469662	0.518704	0.471737	0.0459638	0.00121955
NM_030628	INTS5	0.39102	0.515594	0.508869	0.471828	0.0700621	0.00619359
NM_006977	ZBTB25	0.386613	0.508728	0.521706	0.472349	0.0745324	0.00606803
NM_024323	C19orf57	0.513686	0.598889	0.307198	0.473257	0.149989	0.0391566
NM_020857	VPS18	0.4864	0.440573	0.493042	0.473338	0.0285693	0.000571222
XM_001129226	LOC729072	0.383543	0.513822	0.525756	0.474374	0.078888	0.0068579
NM_030919	FAM83D	0.380624	0.637407	0.405169	0.4744	0.141701	0.0322744
NM_003428	ZNF84	0.388286	0.60548	0.430205	0.474657	0.115219	0.0226549
NM_006308	HSPB3	0.397054	0.502517	0.525163	0.474911	0.0683704	0.00481779
NM_024567	HMBOX1	0.437356	0.642769	0.34471	0.474945	0.152543	0.0392067
NM_017564	STAB2	0.408465	0.571005	0.450581	0.476684	0.0843554	0.0138356
NM_147156	SGMS1	0.486877	0.494372	0.449768	0.477005	0.0238843	0.00433408
NM_003168	SUPT4H1	0.373442	0.527875	0.52984	0.477052	0.0897344	0.00929007
XM_001128956	LOC728972	0.45559	0.453419	0.522518	0.477176	0.0392823	0.000122987
NM_016462	TMEM14C	0.383977	0.633009	0.415601	0.477529	0.135575	0.0301863
NM_032524	KRTAP4-4	0.489077	0.467321	0.477007	0.477802	0.0108995	0.00152316
NM_001077442	HNRNPC	0.320385	0.577513	0.535576	0.477824	0.137949	0.022946
NM_007257	PNMA2	0.38448	0.522416	0.526587	0.477828	0.0808681	0.00760614
NM_022826	42436	0.684297	0.332348	0.41762	0.478088	0.183601	0.0403891
XM_001130145	LOC729398	0.479038	0.434929	0.522223	0.47873	0.0436479	0.000189439
NM_001206	KLF9	0.373552	0.642141	0.42278	0.479491	0.142994	0.0325826
XM_940253	CLDN22	0.527705	0.525222	0.386493	0.479807	0.0808216	0.0161159
NM_005934	MLLT1	0.541317	0.451425	0.446805	0.479849	0.0532831	0.00637322
NM_032567	SPZ1	0.492061	0.452219	0.496101	0.480127	0.0242538	0.000654707
NM_004343	CALR	0.461813	0.611374	0.367344	0.480177	0.123047	0.029151
XM_941571	SLAIN2	0.417952	0.595535	0.427626	0.480371	0.0998522	0.0194311
NM_015704	PPPDE2	0.498237	0.484621	0.458686	0.480515	0.020093	0.00353518
NM_024953	NAA25	0.410663	0.45737	0.574268	0.480767	0.0842744	0.00400543
NM_002586	PBX2	0.511695	0.447687	0.484132	0.481171	0.0321067	0.00186845
NM_080672	PHACTR3	0.469898	0.503238	0.470681	0.481272	0.0190267	0.00324328
NM_001001415	ZNF429	0.386707	0.600469	0.458408	0.481861	0.108794	0.0200892
NM_002249	KCNN3	0.514449	0.408909	0.523015	0.482125	0.063551	0.00226658
NM_032298	SYT3	0.495147	0.483453	0.469707	0.482769	0.0127338	0.00264209
NM_001085437	C2orf54	0.400059	0.47477	0.57475	0.483193	0.0876498	0.00524527
NM_001048201	UHRF1	0.519566	0.420509	0.509879	0.483318	0.0546097	0.00211342
XM_001129741	LOC729244	0.374691	0.538944	0.537659	0.483765	0.0944631	0.0106252
NM_021944	C14orf93	0.275744	0.544248	0.631419	0.483804	0.185381	0.0349727
NM_153263	ZNF549	0.53018	0.380998	0.540699	0.483959	0.0893218	0.00544056
NM_017440	MDM1	0.460919	0.553972	0.437353	0.484081	0.0616631	0.0108858
NM_024051	GGCT	0.466294	0.535433	0.451566	0.484431	0.044779	0.00740159
NM_024702	ZNF750	0.413721	0.588118	0.452215	0.484685	0.0916206	0.0163915
XM_001128071	LOC731009	0.451244	0.472523	0.532762	0.485509	0.0422822	0.000585606
NM_021225	PROL1	0.418813	0.785499	0.254191	0.486168	0.271982	0.0999656
XM_001128414	LOC728763	0.4251	0.498072	0.536297	0.48649	0.056496	0.00281093
XM_939641	NUDT19	0.422618	0.500808	0.536834	0.486753	0.0583907	0.00313166
NM_020231	KTELC1	0.525003	0.288163	0.648266	0.487144	0.183012	0.0276508
XM_001130046	LOC731559	0.433858	0.491649	0.536501	0.487336	0.0514571	0.00199263
NM_020175	DUS3L	0.791572	0.310236	0.361883	0.487897	0.264255	0.0824553
NM_001017406	S100PBP	0.427556	0.296765	0.739662	0.487994	0.22755	0.0436019
NM_032482	DOT1L	0.320043	0.596919	0.548019	0.488327	0.147775	0.0272663
NM_006060	IKZF1	0.409998	0.571845	0.484169	0.488671	0.0810174	0.0122061
NM_003764	STX11	0.456196	0.513184	0.498545	0.489308	0.0295954	0.00278931
NM_001079691	N4BP2L1	0.479468	0.364869	0.624766	0.489701	0.13025	0.011344
NM_003180	SYT5	0.515529	0.473991	0.482082	0.490534	0.0220208	0.00240141
NM_004991	MDS1	0.461237	0.487844	0.522548	0.490543	0.0307445	0.00075813
NM_000166	GJB1	0.517007	0.414045	0.541012	0.490688	0.0674514	0.00230583
NM_024065	PDCL3	0.524136	0.46056	0.487531	0.490743	0.0319093	0.00240142
NM_177963	SYT12	0.488831	0.504193	0.480484	0.491169	0.0120263	0.00287068
NM_001039654	ZNF550	0.440392	0.47044	0.563381	0.491404	0.0641186	0.00179036
NM_021269	ZNF708	0.425746	0.575308	0.47342	0.491492	0.0764009	0.0122955
NM_001024596	ZNF772	0.523398	0.414725	0.537576	0.4919	0.06721	0.00255942
XM_001127836	LOC728581	0.443093	0.491624	0.541102	0.49194	0.0490052	0.0015937
NM_017757	ZNF407	0.480296	0.472251	0.523502	0.492016	0.0275627	0.000116361
NM_152325	C13orf26	0.391964	0.54721	0.537468	0.492214	0.0869558	0.00980621
NM_003143	SSBP1	0.43267	0.501808	0.54251	0.492329	0.0555304	0.00265903
NM_001129	AEBP1	0.448632	0.487778	0.541372	0.492594	0.046557	0.00120492
NM_002810	PSMD4	0.476103	0.510972	0.491166	0.492747	0.0174878	0.00264436
NM_173656	ZNF619	0.451145	0.42363	0.603629	0.492801	0.0969604	0.00485782
NM_198484	ZNF621	0.56808	0.471821	0.439475	0.493125	0.066897	0.0102602
XM_001129211	LOC729066	0.435703	0.50065	0.543274	0.493209	0.05417	0.00243099
NM_020937	FANCM	0.416119	0.744881	0.319631	0.493544	0.222947	0.0748015
NM_022101	CXorf56	0.584817	0.499373	0.396558	0.493582	0.0942629	0.0191312
XM_001129900	LOC729304	0.453602	0.485735	0.542529	0.493955	0.0450297	0.000954834
NM_001005487	OR13G1	0.446912	0.49216	0.54336	0.494144	0.0482546	0.00146619
NM_001001706	FLJ42177	0.439332	0.499155	0.544117	0.494201	0.0525678	0.00216452
NM_006402	HBXIP	0.582956	0.456942	0.443081	0.494326	0.0770677	0.0115977
NM_001042404	CEP170	0.545144	0.431624	0.50819	0.494986	0.0579002	0.0035426
NM_001039717	C4orf29	0.380061	0.449134	0.656535	0.495243	0.143889	0.0166076
NM_032578	MYPN	0.565495	0.532512	0.388506	0.495504	0.0941191	0.0206242
NM_014078	MRPL13	0.412485	0.458129	0.616176	0.495597	0.10689	0.00770168
NM_015136	STAB1	0.481511	0.562011	0.443557	0.495693	0.0604875	0.0114544
NM_000901	NR3C2	0.521101	0.429237	0.539555	0.496631	0.0590897	0.0017026
NM_017533	MYH4	0.420989	0.520465	0.548797	0.49675	0.0671231	0.00480533
NM_032040	CCDC8	0.425642	0.5493	0.51553	0.496824	0.063916	0.00716267
XM_001129200	LOC729065	0.416555	0.525305	0.549726	0.497195	0.0708958	0.00557236
NM_004621	TRPC6	0.412494	0.52967	0.550533	0.497566	0.0744088	0.00631791
NM_020714	ZNF490	0.477107	0.497574	0.518595	0.497759	0.0207449	0.000903751
XM_001127999	LOC728639	0.400274	0.541227	0.551935	0.497812	0.0846396	0.00864449
NM_000887	ITGAX	0.411986	0.531204	0.551275	0.498155	0.0752968	0.00651975
NM_001080429	KIAA1543	0.375115	0.670713	0.450224	0.498684	0.153642	0.038471
NM_145312	ZNF485	0.531201	0.494129	0.471216	0.498849	0.0302699	0.00461771
NM_194320	ZNF169	0.505149	0.42627	0.566006	0.499142	0.0700615	0.00186563
NM_001042574	CRTC3	0.642141	0.378796	0.477096	0.499344	0.133074	0.0227512
NM_014597	DNTTIP2	0.454994	0.48685	0.556324	0.499389	0.0518157	0.00117817
NM_006764	IFRD2	0.435193	0.512683	0.550841	0.499572	0.0589277	0.00327326
NM_024508	ZBED2	0.484773	0.463222	0.55091	0.499635	0.0456943	0.000127722
NM_024832	RIN3	0.426832	0.51437	0.557783	0.499661	0.0667029	0.00415151
NM_031288	INO80B	0.449131	0.470909	0.579692	0.499911	0.0699456	0.0021566
NM_016076	PPPDE1	0.467156	0.550637	0.482367	0.500053	0.0444621	0.00682806
NM_021224	ZNF462	0.456166	0.566473	0.477525	0.500054	0.0585029	0.00943672
NM_001007101	ZNF484	0.489358	0.438122	0.573931	0.50047	0.068583	0.00144442
NM_016101	NIP7	0.412588	0.610124	0.47874	0.500484	0.100547	0.019065
NM_032207	C19orf44	0.435918	0.540225	0.525369	0.500504	0.0564241	0.00534747
NM_152455	ZSCAN29	0.441731	0.495467	0.564449	0.500549	0.0615168	0.00238028
XM_001129290	STARD9	0.25757	0.620097	0.625021	0.500896	0.210741	0.0517415
NM_001006935	TCEAL4	0.510118	0.44648	0.546368	0.500988	0.0505659	0.000665666
NM_025224	ZBTB46	0.436301	0.465686	0.602017	0.501334	0.0884226	0.00448898
NM_003079	SMARCE1	0.516969	0.441703	0.545592	0.501422	0.053661	0.00103979
NM_014489	FRAG1	0.539623	0.489262	0.475525	0.50147	0.0337478	0.00465084
NM_032266	C2orf16	0.48845	0.74154	0.275368	0.501786	0.233372	0.0844748
NM_031460	KCNK17	0.389943	0.557941	0.557634	0.501839	0.0969051	0.0119036
NM_016120	RNF12	0.346538	0.332406	0.827973	0.502305	0.282124	0.0734185
NM_022469	GREM2	0.440025	0.639386	0.42769	0.502367	0.118822	0.0282271
NM_006981	NR4A3	0.379554	0.568684	0.559422	0.502554	0.106621	0.014686
XM_001127984	LOC728633	0.388504	0.560726	0.558724	0.502651	0.0988598	0.012472
NM_002928	RGS16	0.403794	0.547059	0.557485	0.502779	0.0858824	0.00907834
NM_004674	ASH2L	0.397069	0.470029	0.641652	0.502917	0.125564	0.012538
XM_941268	KIAA1486	0.282358	0.893105	0.333469	0.502977	0.338826	0.141641
NM_024040	CUEDC2	0.365892	0.593418	0.549626	0.502979	0.120723	0.0200911
XM_928235	TMCO7	0.635051	0.51853	0.356206	0.503262	0.140048	0.0364974
NM_173832	ZFP41	0.553204	0.487591	0.469943	0.503579	0.0438728	0.0061472
XM_001129519	LOC729161	0.467299	0.490792	0.552664	0.503585	0.0440972	0.000722547
NM_002886	RAP2B	0.407401	0.545566	0.558319	0.503762	0.0836941	0.00856933
NM_006284	TAF10	0.435367	0.497828	0.578972	0.504056	0.0720047	0.00352426
NM_016162	ING4	0.510441	0.498375	0.503515	0.50411	0.00605496	0.00169248
NM_002123	HLA-DQB1	0.406184	0.580663	0.527691	0.504846	0.0894549	0.0129015
NM_021255	PELI2	0.55862	0.303574	0.652499	0.504898	0.180559	0.0292542
NM_002816	PSMD12	0.392395	0.675838	0.447344	0.505192	0.150316	0.0387427
NM_033393	FHDC1	0.529767	0.439064	0.547619	0.505483	0.058209	0.00170375
XM_001132518	hCG_1645220	0.456394	0.504206	0.555931	0.50551	0.0497815	0.00167402
NM_018260	ZNF701	0.800849	0.314633	0.401174	0.505552	0.25937	0.083613
NM_014569	ZKSCAN5	0.436908	0.461756	0.618301	0.505655	0.0983426	0.00602983
NM_012232	PTRF	0.552529	0.435964	0.529164	0.505886	0.0616707	0.00345116
NM_181846	ZSCAN22	0.563752	0.568367	0.386102	0.506074	0.103924	0.0254273
XM_001129978	LOC729336	0.444408	0.516706	0.558063	0.506392	0.0575251	0.0030395
XM_001133385	LOC730264	0.443438	0.518087	0.558476	0.506667	0.058363	0.00319529
XM_001128810	LOC728922	0.404634	0.553708	0.562227	0.506856	0.0886295	0.00988966
NM_024689	CXorf36	0.443994	0.523661	0.553395	0.507016	0.0565678	0.0034302
NM_004270	MED7	0.442767	0.629453	0.449025	0.507082	0.106023	0.0236768
NM_000064	C3	0.443356	0.588167	0.490487	0.507336	0.0738611	0.0124194
XM_001129652	LOC728647	0.374113	0.582345	0.565581	0.507347	0.115688	0.0177438
NM_002404	MFAP4	0.460949	0.508217	0.552984	0.507383	0.0460233	0.00158246
NM_033210	ZNF502	0.542785	0.469773	0.510195	0.507585	0.0365758	0.00239854
XM_001133007	hCG_2024410	0.416059	0.545681	0.562722	0.508154	0.0802108	0.007838
NM_031293	PMFBP1	0.476934	0.421147	0.62775	0.50861	0.106882	0.0068554
NM_014594	ZNF354C	0.44618	0.508648	0.57138	0.508736	0.0625996	0.00286706
NM_024917	TRMT2B	0.430578	0.455301	0.641077	0.508986	0.115061	0.00935266
XM_001128539	LOC728808	0.481266	0.48813	0.557917	0.509104	0.0424124	0.000329972
NM_015517	HINFP	0.441545	0.465918	0.619862	0.509108	0.0966864	0.0058232
NM_018697	LANCL2	0.339584	0.694524	0.493438	0.509182	0.177993	0.0481408
NM_198944	OR7C1	0.645356	0.514482	0.367871	0.509236	0.138817	0.0363176
NM_025021	CRTC1	0.494648	0.583635	0.449428	0.509237	0.0682823	0.0141443
NM_001080554	GSG1	0.71994	0.473012	0.334822	0.509258	0.195101	0.0597396
XM_001129177	LOC729056	0.461457	0.507516	0.560614	0.509863	0.0496201	0.00163002
NM_014898	ZFP30	0.518349	0.549618	0.4617	0.509889	0.0445656	0.00888637
XM_001132406	LOC730364	0.477009	0.49356	0.559318	0.509962	0.0435372	0.000554271
NM_032126	C1orf49	0.481806	0.457438	0.591333	0.510192	0.0713185	0.00176569
XM_001133424	hCG_2044152	0.420687	0.545222	0.564737	0.510215	0.0781457	0.00739392
NM_152373	ZNF684	0.572663	0.519784	0.438255	0.510234	0.0677114	0.0131793
NM_020211	RGMA	0.651113	0.567785	0.311932	0.510276	0.176752	0.0556037
XM_047550	ZNF492	0.52343	0.538713	0.468949	0.510364	0.0366717	0.0072648
NM_016511	CLEC1A	0.543048	0.527729	0.46036	0.510379	0.0439896	0.00835238
NM_005987	SPRR1A	0.408745	0.556751	0.56626	0.510585	0.0883242	0.00992664
NM_030972	ZNF611	0.475808	0.52783	0.528753	0.510797	0.0303049	0.00230583
XM_001133221	LOC730241	0.510306	0.465229	0.557552	0.511029	0.0461658	0.000263578
NM_152476	ZNF560	0.46283	0.492667	0.577976	0.511157	0.0597585	0.00161463
XM_001128689	LOC728877	0.465318	0.507745	0.562693	0.511919	0.0488215	0.00148177
NM_133459	CCBE1	0.528565	0.4677	0.539855	0.51204	0.0388119	0.000739522
NM_152677	ZSCAN4	0.473833	0.460599	0.602063	0.512165	0.0781347	0.00262122
NM_032865	TNS4	0.467469	0.492107	0.577136	0.512237	0.0575379	0.00134664
XM_001130331	LOC731647	0.451218	0.521532	0.564605	0.512452	0.0572361	0.00300128
NM_025196	GRPEL1	0.462942	0.505071	0.569403	0.512472	0.0536147	0.00165074
XM_001129323	LOC729104	0.475403	0.499995	0.562698	0.512699	0.0450127	0.000802095
NM_020147	THAP10	0.413308	0.652607	0.472445	0.512787	0.124646	0.0290821
NM_015980	HMP19	0.378897	0.660129	0.501	0.513342	0.141022	0.033101
NM_014426	SNX5	0.50311	0.415193	0.62283	0.513711	0.104223	0.00660999
NM_033543	CEACAM21	0.536685	0.343383	0.661343	0.513804	0.16021	0.0220659
XM_001132775	LOC730168	0.508511	0.472051	0.561089	0.513884	0.0447614	0.000150436
XM_001127917	LOC728610	0.40463	0.5667	0.57067	0.514	0.0947377	0.0117783
NM_001080427	THSD7B	0.528732	0.499951	0.51339	0.514025	0.0144011	0.00177033
NM_001009991	SYTL3	0.562407	0.460638	0.519348	0.514131	0.0510846	0.00362171
NM_024949	WWC2	0.480126	0.47164	0.590938	0.514235	0.0665625	0.00147081
NM_018337	ZNF444	0.49471	0.560329	0.488225	0.514422	0.0398893	0.00715932
XM_001127955	LOC728628	0.42251	0.552153	0.570155	0.514939	0.0805503	0.0080782
NM_025065	RPF1	0.365772	0.653312	0.526425	0.51517	0.1441	0.0327295
XM_001131234	LOC730338	0.532831	0.453177	0.56098	0.515663	0.0559147	0.00129178
XM_001127902	LOC728605	0.281186	0.682516	0.584228	0.515977	0.209189	0.0584419
XM_001129569	LOC729177	0.443521	0.534944	0.569474	0.51598	0.0650827	0.00457876
XM_001129552	LOC729173	0.393213	0.580731	0.574082	0.516009	0.106396	0.0153096
XM_001129933	LOC729319	0.481433	0.50067	0.566152	0.516085	0.0444134	0.000655416
XM_001130844	LOC728764	0.400344	0.574602	0.573663	0.516203	0.100338	0.0134833
NM_152289	ZNF561	0.53942	0.51808	0.492141	0.516547	0.0236769	0.00440828
XM_001132880	LOC728789	0.485115	0.498198	0.566386	0.516566	0.0436383	0.000493052
NM_006162	NFATC1	0.571949	0.492669	0.486158	0.516925	0.0477628	0.00655493
NM_001003406	CACNA1I	0.557894	0.432747	0.560233	0.516958	0.0729383	0.00393675
NM_198581	ZC3H6	0.445659	0.535366	0.570818	0.517281	0.0645093	0.00447068
NM_003107	SOX4	0.464674	0.518139	0.569128	0.517314	0.0522316	0.00207371
XM_001132470	LOC729070	0.442939	0.537916	0.571115	0.517323	0.0665232	0.0048965
XM_001129494	LOC729152	0.421706	0.557601	0.573294	0.517534	0.0833594	0.00884858
XM_001129378	LOC729124	0.47423	0.509867	0.568529	0.517542	0.0476156	0.0012356
XM_937373	ASXL3	0.435658	0.587642	0.52979	0.517697	0.0767102	0.0112409
NM_153688	ZFP1	0.54368	0.421134	0.588292	0.517702	0.0865541	0.00473908
XM_001128960	LOC731250	0.547469	0.443595	0.562071	0.517711	0.0646008	0.00253112
NM_016360	CCDC44	0.572202	0.415752	0.56525	0.517735	0.0883883	0.00666461
NM_001011722	ARHGEF10L	0.450551	0.709457	0.393211	0.51774	0.168489	0.0525222
NM_152457	ZNF597	0.474099	0.481955	0.597751	0.517935	0.069234	0.00197783
NM_019593	RP5-1022P6.2	0.617729	0.672116	0.264344	0.518063	0.221404	0.0831816
NM_032168	WDR75	0.484839	0.514675	0.555472	0.518329	0.0354584	0.000899648
XM_001128967	LOC728976	0.491245	0.495883	0.567947	0.518358	0.0430073	0.00031698
NM_004170	SLC1A1	0.46967	0.515717	0.570051	0.518479	0.0502475	0.00170781
NM_001004301	ZNF813	0.541346	0.466615	0.547626	0.518529	0.0450686	0.00120287
NM_024933	ANKRD53	0.47986	0.486372	0.589371	0.518534	0.0614323	0.00127573
NM_182633	ZNF713	0.5466	0.447483	0.56163	0.518571	0.0620211	0.00225305
NM_000893	KNG1	0.413743	0.566755	0.575263	0.518587	0.0908971	0.0108828
NM_000813	GABRB2	0.408401	0.571627	0.575758	0.518595	0.0954534	0.0121639
NM_021732	AVPI1	0.266505	0.848481	0.441805	0.51893	0.298556	0.119757
NM_173172	NR4A2	0.49532	0.493253	0.568274	0.518949	0.0427294	0.000209677
NM_032222	FAM188B	0.492293	0.522881	0.541817	0.518997	0.0249894	0.0012384
XM_001128148	LOC728682	0.395306	0.584432	0.577534	0.519091	0.107256	0.015746
XM_001126752	LOC730674	0.472703	0.514103	0.570518	0.519108	0.0490994	0.00149589
XM_001127977	LOC728630	0.463839	0.522656	0.571646	0.51938	0.0539778	0.00239522
NM_021260	ZFYVE1	0.518355	0.485655	0.554511	0.519507	0.0344425	8.52313e-05
NM_001015048	BAG5	0.490932	0.484523	0.583137	0.519531	0.0551782	0.00066951
NM_004929	CALB1	0.477449	0.538628	0.5431	0.519726	0.0366807	0.00266966
XM_934674	LOC644838	0.480692	0.508169	0.570656	0.519839	0.0461034	0.000940295
NM_032329	ING5	0.608403	0.465559	0.485798	0.51992	0.0772937	0.0112239
XM_001129593	FAM91A3P	0.409261	0.573589	0.577463	0.520104	0.0960131	0.0123876
NM_194325	ZNF30	0.535539	0.490902	0.53394	0.520127	0.0253224	0.000962753
NM_001082488	DHRS4L1	0.423793	0.560509	0.576228	0.520177	0.0838395	0.00904508
XM_001129698	LOC729218	0.430688	0.554314	0.575648	0.520217	0.0782645	0.00763805
NM_020927	VAT1L	0.405354	0.869533	0.286156	0.520348	0.30822	0.133937
XM_001132782	LOC729178	0.388773	0.593116	0.579912	0.520601	0.114357	0.0181488
XM_001129139	LOC729041	0.438411	0.548234	0.575557	0.520734	0.0725912	0.00629386
NM_032584	ZNF347	0.505369	0.529461	0.528346	0.521058	0.0135993	0.00186734
NM_018019	MED9	0.527627	0.630374	0.405652	0.521218	0.112498	0.0304236
XM_001129370	LOC729122	0.481829	0.509885	0.57234	0.521352	0.046332	0.000970338
NM_000340	SLC2A2	0.407789	0.577502	0.579271	0.521521	0.0984981	0.0131792
NM_001037535	SCML1	0.411677	0.574029	0.578958	0.521555	0.0951883	0.0122087
XM_001128522	LOC728800	0.530585	0.466063	0.568233	0.521627	0.0516708	0.00076861
NM_052876	NACC1	0.531673	0.43498	0.600195	0.522283	0.083007	0.00370171
XM_001127703	LOC730911	0.518441	0.478386	0.570171	0.522332	0.0460163	0.000214155
XM_001128587	LOC728837	0.453369	0.537799	0.576254	0.522474	0.0628595	0.00416743
NM_025260	C6orf25	0.550153	0.500478	0.51691	0.522514	0.025307	0.00259219
NM_017592	MED29	0.473026	0.699599	0.397315	0.523314	0.157291	0.0487947
NM_001005279	OR6K2	0.539431	0.534105	0.496999	0.523511	0.0231147	0.00491387
NM_032888	COL27A1	0.4879	0.463289	0.619815	0.523668	0.0841702	0.0034633
NM_014343	CLDN15	0.587028	0.492206	0.492448	0.523894	0.054676	0.00760034
NM_024840	ZNF613	0.524058	0.54537	0.502512	0.52398	0.0214291	0.004762
XM_001128167	LOC728686	0.520161	0.480003	0.572082	0.524082	0.0461649	0.000220085
XM_001128515	LOC731117	0.519178	0.481894	0.57282	0.524631	0.0457076	0.00018431
XM_001129902	LOC730926	0.464366	0.532001	0.577984	0.524784	0.0571517	0.00301316
NM_032725	BUD13	0.52686	0.629459	0.418158	0.524826	0.105665	0.028132
NM_003122	SPINK1	0.457662	0.538381	0.578779	0.524941	0.0616667	0.00393457
XM_001128068	LOC731008	0.514774	0.486694	0.573738	0.525069	0.0444259	0.000107407
NM_015692	CPAMD8	0.396187	0.495233	0.684522	0.525314	0.146502	0.0203682
NM_001184	ATR	0.499778	0.501226	0.575686	0.525563	0.0434135	0.000283995
XM_001129542	CXorf36	0.396473	0.595144	0.58508	0.525566	0.111911	0.0176476
NM_024746	HHIPL2	0.462507	0.504983	0.609559	0.525683	0.0756796	0.00356582
NM_019059	TOMM7	0.444985	0.617333	0.515075	0.525798	0.0866731	0.0161705
XM_001128380	LOC728756	0.475731	0.523591	0.5782	0.525841	0.0512713	0.00187143
NM_023068	SIGLEC1	0.492818	0.508363	0.576845	0.526009	0.0447064	0.000598771
NM_003740	KCNK5	0.387552	0.604435	0.586659	0.526215	0.120414	0.02064
NM_198991	KCTD1	0.496826	0.607092	0.474776	0.526231	0.0708902	0.0152596
NM_005570	LMAN1	0.525654	0.585574	0.467695	0.526308	0.0589425	0.0129508
XM_001132885	LOC730197	0.504843	0.498123	0.576201	0.526389	0.0432694	0.000172776
XM_001130170	LOC729275	0.4376	0.559501	0.582475	0.526525	0.0778638	0.00767942
NM_014666	CLINT1	0.482077	0.494741	0.603053	0.526624	0.0664918	0.00187207
NM_025138	C13orf23	0.456813	0.515454	0.607839	0.526702	0.0761385	0.00416303
NM_016374	ARID4B	0.514013	0.513363	0.552948	0.526775	0.0226692	0.000352568
NM_001033025	EXTL2	0.440553	0.557406	0.58259	0.52685	0.0757887	0.00717037
XM_937001	LOC644334	0.508684	0.495578	0.576468	0.52691	0.0434157	0.00011971
XM_001132796	LOC728805	0.499585	0.504461	0.577692	0.527246	0.0437556	0.000352608
XM_001129092	LOC729026	0.448544	0.551055	0.582458	0.527353	0.0700327	0.00580321
XM_001132276	LOC728730	0.471162	0.530868	0.580645	0.527558	0.0548164	0.00255392
XM_937562	FLJ16423	0.461081	0.540092	0.5816	0.527591	0.0612246	0.00385803
NM_001078166	SFRS1	0.407731	0.588891	0.586645	0.527756	0.10395	0.0151683
NM_021729	VPS11	0.588241	0.504167	0.491525	0.527978	0.0525712	0.00799702
NM_004660	DDX3Y	0.397127	0.599157	0.588015	0.5281	0.113562	0.0183738
XM_001129615	LOC729186	0.477574	0.526167	0.580796	0.528179	0.0516401	0.00193437
XM_001126290	LOC727908	0.419475	0.579001	0.586088	0.528188	0.0942151	0.0121982
XM_001128452	LOC728777	0.483318	0.521476	0.580618	0.528471	0.0490258	0.00143055
NM_005985	SNAI1	0.414905	0.583853	0.586957	0.528571	0.0984507	0.013489
NM_153453	VGLL2	0.591938	0.443478	0.550472	0.528629	0.0766026	0.00649626
XM_001134386	LOC730167	0.464152	0.53967	0.582861	0.528894	0.060084	0.00362568
NM_001004328	ZNF705A	0.476918	0.53882	0.570978	0.528905	0.0478077	0.00251416
XM_001129250	LOC729077	0.404636	0.594021	0.588432	0.52903	0.107764	0.016479
NM_001024858	SPTB	0.466688	0.53768	0.582836	0.529068	0.0585508	0.00330822
XM_001132175	SORD	0.501064	0.506604	0.579824	0.529164	0.0439606	0.000373158
XM_001129847	LOC728834	0.456551	0.547496	0.584148	0.529398	0.0656957	0.00484181
XM_001128875	LOC728948	0.449848	0.553938	0.584984	0.52959	0.0707817	0.0060119
XM_001127833	LOC728579	0.446556	0.557326	0.58554	0.529807	0.0734648	0.00665866
NM_024520	C2orf47	0.501083	0.589373	0.499253	0.529903	0.0515108	0.00991912
NM_005654	NR2F1	0.534318	0.477924	0.57781	0.530017	0.0500815	0.000567947
XM_001132664	LOC728987	0.449489	0.555221	0.585638	0.530116	0.0714622	0.00618164
NM_016215	EGFL7	0.49551	0.546029	0.549293	0.530277	0.0301537	0.00236872
XM_495939	KIAA1545	0.486274	0.717717	0.387351	0.530448	0.169555	0.0566955
XM_001128510	LOC731116	0.526412	0.486789	0.579619	0.53094	0.0465802	0.000231347
XM_001129850	LOC729291	0.455991	0.550818	0.586027	0.530945	0.0672573	0.00521156
NM_000257	MYH7	0.41755	0.585764	0.589522	0.530945	0.0982212	0.0135301
XM_001125813	LOC730446	0.526153	0.487314	0.57983	0.531099	0.0464562	0.000221124
XM_001126540	LOC730608	0.546161	0.469521	0.578269	0.531317	0.0558731	0.00126963
NM_001080432	FTO	0.313753	0.69851	0.581712	0.531325	0.197265	0.0570033
NM_005566	LDHA	0.510724	0.501838	0.581557	0.531373	0.043687	0.000164887
NM_002504	NFX1	0.458726	0.601732	0.533697	0.531385	0.0715311	0.0114987
XM_001130128	LOC729388	0.528899	0.485483	0.580013	0.531465	0.0473175	0.000291239
XM_001129935	LOC729320	0.460785	0.547904	0.58653	0.531739	0.0644121	0.00457869
NM_013375	ABT1	0.427085	0.694676	0.473676	0.531812	0.142955	0.0399051
XM_001128938	LOC728965	0.586015	0.540976	0.531917	0.531917	0.0289744	0.00488838
XM_001129922	LOC729315	0.583376	0.511863	0.53219	0.53219	0.0368497	0.0040517
NM_001024593	ZMYND17	0.622552	0.41345	0.561598	0.532533	0.107538	0.0134953
XM_001130807	LOC731787	0.494798	0.519199	0.584878	0.532958	0.0465898	0.000914759
NM_000860	HPGD	0.449948	0.56023	0.589123	0.5331	0.0734468	0.00671458
NM_007273	PHB2	0.630771	0.537291	0.431746	0.533269	0.0995738	0.0241479
NM_003240	LEFTY2	0.368791	0.63443	0.596775	0.533332	0.143735	0.0304062
XM_001132610	LOC731419	0.524359	0.493054	0.582664	0.533359	0.0454783	0.000148295
NM_030917	FIP1L1	0.517516	0.569425	0.513142	0.533361	0.0313088	0.00608625
XM_001129523	LOC731407	0.524456	0.493069	0.582723	0.533416	0.0454936	0.000149074
NM_173650	DNAJC5G	0.501567	0.516884	0.582331	0.533594	0.0428964	0.000565056
NM_024730	RERGL	0.36566	0.521433	0.713859	0.533651	0.17442	0.0327537
NM_000558	HBA1	0.375017	0.629558	0.596721	0.533765	0.138457	0.0282568
XM_001128764	LOC728904	0.43143	0.578555	0.591776	0.53392	0.089005	0.0109008
NM_024733	ZNF665	0.482124	0.566076	0.553647	0.533949	0.0453102	0.00458856
NM_001076678	ZNF493	0.533007	0.517896	0.551321	0.534074	0.0167382	0.000604839
NM_031465	C12orf32	0.523115	0.630074	0.449232	0.534141	0.0909238	0.0233201
NM_003094	SNRPE	0.38272	0.6233	0.596505	0.534175	0.131846	0.0256311
XM_001128474	LOC728785	0.479372	0.535517	0.587772	0.53422	0.0542115	0.00242982
NM_003129	SQLE	0.516874	0.501941	0.584698	0.534504	0.0441059	0.000129745
NM_001083592	ROR1	0.514547	0.505463	0.585824	0.535278	0.0440094	0.000174677
NM_002060	GJA4	0.556853	0.502448	0.546949	0.535417	0.0289778	0.00139276
XM_001129283	LOC729087	0.458389	0.556837	0.591139	0.535455	0.0689092	0.00565434
XM_001126005	LOC730474	0.49853	0.520644	0.587684	0.535619	0.0464251	0.000853017
XM_001129164	LOC729054	0.449137	0.565667	0.592252	0.535686	0.0761226	0.00743967
NM_001080520	DRGX	0.481214	0.537068	0.589701	0.535994	0.0542514	0.00243624
NM_153207	AEBP2	0.487218	0.500104	0.620753	0.536025	0.073659	0.00273074
XM_001128568	LOC728826	0.493327	0.526199	0.588693	0.536073	0.0484435	0.00126493
NM_003054	SLC18A2	0.474554	0.54342	0.5905	0.536158	0.058313	0.00328155
NM_016299	HSPA14	0.608882	0.375249	0.624556	0.536229	0.139633	0.0197937
NM_030629	CMIP	0.535561	0.493735	0.579793	0.536363	0.0430345	0.000198295
NM_020994	CTAG2	0.50103	0.453183	0.655623	0.536612	0.105806	0.00748422
NM_015896	ZMYND10	0.487183	0.488699	0.635126	0.537003	0.0849808	0.00409458
NM_005923	MAP3K5	0.540406	0.485292	0.585643	0.537113	0.0502563	0.00056394
XM_001132832	LOC730187	0.473419	0.546216	0.59175	0.537129	0.0596867	0.00357956
XM_001129596	LOC731425	0.505316	0.517333	0.588924	0.537191	0.0452035	0.00055905
XM_001129931	LOC729318	0.465735	0.553641	0.592734	0.53737	0.0650443	0.00477492
NM_003225	TFF1	0.536557	0.489265	0.586301	0.537374	0.048523	0.000382872
XM_001133532	ZNF286C	0.462747	0.556485	0.593089	0.53744	0.0672256	0.0052824
XM_001128990	LOC728983	0.506266	0.516937	0.589142	0.537448	0.0450848	0.000525753
NM_024682	TBC1D17	0.484932	0.533213	0.594215	0.537453	0.0547647	0.00213738
NM_004591	CCL20	0.622949	0.41111	0.578696	0.537585	0.111743	0.0140427
NM_032316	NICN1	0.52797	0.59619	0.48868	0.537613	0.0543995	0.0120599
NM_024860	SETD6	0.545984	0.551747	0.515626	0.537786	0.0194061	0.0047463
XM_001130109	C13orf38	0.478571	0.542834	0.592127	0.537844	0.0569423	0.00299546
NM_024546	RNF219	0.783398	0.45109	0.379098	0.537862	0.215666	0.074949
XM_001125702	LOC730430	0.541301	0.485849	0.586452	0.537867	0.0503895	0.000576197
NM_144694	ZNF570	0.581132	0.486796	0.546202	0.538043	0.0476943	0.0033289
NM_002043	GABRR2	0.549675	0.479436	0.586471	0.538527	0.0543813	0.00106006
XM_001129762	hCG_2045843	0.425467	0.5926	0.597923	0.538663	0.0980669	0.0138538
XM_001128080	LOC728667	0.481014	0.542351	0.593035	0.5388	0.056095	0.00281812
XM_001128564	LOC728822	0.455252	0.565973	0.595508	0.538911	0.073941	0.00694882
NM_001010927	TIAM2	0.445251	0.575205	0.596509	0.538989	0.0818748	0.00905348
XM_001128668	LOC728870	0.496219	0.528939	0.59192	0.539026	0.0486412	0.00128309
XM_940851	FLJ16686	0.463378	0.559004	0.595042	0.539141	0.0680422	0.00549755
NM_024756	MMRN2	0.548375	0.523502	0.545559	0.539145	0.0136202	0.00133445
NM_024760	TLE6	0.618809	0.425087	0.573854	0.53925	0.101391	0.0116735
XM_001128670	LOC728871	0.478367	0.545609	0.59383	0.539269	0.0579917	0.003222
XM_001129595	LOC729184	0.503718	0.522589	0.591542	0.539283	0.0462307	0.000769316
NM_001080853	hCG_1789710	0.500967	0.525172	0.591845	0.539328	0.0470638	0.000950514
XM_001128100	LOC728671	0.462813	0.55986	0.595315	0.539329	0.0685957	0.00563282
XM_001132428	LOC728836	0.471693	0.551844	0.594545	0.539361	0.06237	0.0041844
NM_004290	RNF14	0.455072	0.567308	0.596286	0.539555	0.0745858	0.00712649
NM_021827	CCDC81	0.400813	0.834174	0.383691	0.539559	0.255287	0.106309
XM_001127338	LOC643711	0.460223	0.562655	0.595837	0.539572	0.0706924	0.00614711
NM_000209	PDX1	0.504198	0.524866	0.589682	0.539582	0.0446016	0.000769574
XM_001129558	LOC729175	0.466287	0.55717	0.595304	0.539587	0.0662814	0.00508569
XM_001131955	hCG_1818231	0.461994	0.561147	0.595743	0.539628	0.0694223	0.00583705
XM_001126144	LOC730510	0.518676	0.509874	0.590756	0.539769	0.0443752	0.000191759
NM_022817	PER2	0.506725	0.566243	0.546634	0.539868	0.0303304	0.00377147
NM_001014291	SPRR2G	0.48653	0.539403	0.593877	0.539937	0.0536754	0.0023123
XM_001132798	LOC729040	0.430301	0.590886	0.599226	0.540138	0.0952128	0.0130226
NM_016038	SBDS	0.777997	0.424884	0.417577	0.540152	0.206012	0.067477
NM_032780	TMEM25	0.636921	0.451402	0.533374	0.540566	0.0929686	0.0131882
XM_001129073	LOC731277	0.543656	0.489315	0.589883	0.540951	0.0503383	0.000560524
XM_001134381	LOC730159	0.590136	0.447065	0.58566	0.540954	0.0813407	0.00596237
XM_001128591	LOC728839	0.387151	0.631641	0.604142	0.540978	0.133925	0.0271563
XM_932215	LOC644497	0.466308	0.559685	0.596949	0.540981	0.0672989	0.00534338
XM_001132972	LOC729187	0.449944	0.574568	0.598441	0.540985	0.0797415	0.00852393
XM_001128251	FAM177A2	0.497022	0.531826	0.594198	0.541015	0.0492354	0.00139141
NM_174897	BPIL3	0.529468	0.515344	0.578626	0.541146	0.033218	2.12035e-05
XM_001128410	LOC728761	0.402404	0.618307	0.603102	0.541271	0.120502	0.0218655
XM_001132819	LOC730182	0.564769	0.470872	0.588452	0.541364	0.0621857	0.0022157
NM_006954	ZNF33A	0.459543	0.693114	0.47189	0.541515	0.131433	0.0375558
NM_031426	AIF1L	0.55656	0.556634	0.511866	0.541686	0.0258255	0.00590914
NM_001032287	NR2C1	0.495202	0.535143	0.595444	0.54193	0.0504644	0.00164049
NM_052943	FAM46B	0.500811	0.655433	0.469893	0.542045	0.0994054	0.0260552
XM_001129833	LOC729283	0.4915	0.539484	0.596415	0.542466	0.0525209	0.0020658
XM_001129347	LOC729111	0.516217	0.517047	0.594189	0.542484	0.0447795	0.000336189
XM_931148	LOC642891	0.50816	0.524687	0.595127	0.542658	0.0461846	0.000716651
XM_001128470	LOC728784	0.471428	0.558361	0.598649	0.542813	0.0650198	0.00482362
NM_032323	TMEM79	0.477068	0.550025	0.601428	0.54284	0.0624902	0.0038365
NM_000682	ADRA2B	0.381702	0.640059	0.606889	0.542884	0.140569	0.030168
NM_006311	NCOR1	0.447688	0.580175	0.600957	0.54294	0.0831429	0.00952617
NM_025082	CENPT	0.530109	0.56404	0.535136	0.543095	0.0183123	0.00389257
NM_002957	RXRA	0.598998	0.558014	0.472577	0.543196	0.0644995	0.0145138
XM_001132100	LOC731220	0.593533	0.502242	0.534152	0.543309	0.0463294	0.00489104
XM_001133574	LOC729306	0.60016	0.567799	0.462182	0.54338	0.0721579	0.0172187
XM_001132596	LOC729051	0.603108	0.597135	0.42994	0.543394	0.0982995	0.0271668
NM_001005505	CACNA2D2	0.602539	0.591391	0.436269	0.5434	0.092945	0.0250182
NM_017777	MKS1	0.42293	0.666988	0.540541	0.543486	0.122056	0.0287998
NM_021202	TP53INP2	0.394967	0.838373	0.397545	0.543628	0.25526	0.107347
XM_001130277	LOC731632	0.597883	0.542354	0.490706	0.543648	0.0536004	0.0107005
XM_001128056	LOC728659	0.603491	0.596863	0.43106	0.543805	0.097696	0.0269668
NM_014555	TRPM5	0.592376	0.485139	0.554071	0.543862	0.0543424	0.00408925
NM_022147	RTP4	0.742919	0.662839	0.22589	0.543883	0.278285	0.126596
NM_002278	KRT32	0.403082	0.622454	0.606136	0.543891	0.122216	0.0227466
XM_001132292	LOC728861	0.500193	0.534646	0.597616	0.544151	0.0494024	0.00140425
NM_004688	NMI	0.203882	0.916494	0.512145	0.544174	0.357384	0.167536
XM_001128321	LOC728738	0.526877	0.510736	0.595417	0.544343	0.0449613	0.000153592
NM_007250	KLF8	0.471608	0.592625	0.568799	0.544344	0.0641081	0.00817136
XM_001128560	LOC731128	0.596311	0.519635	0.517096	0.544347	0.0450196	0.00666795
NM_007249	KLF12	0.592538	0.530279	0.510846	0.544554	0.0426762	0.00718717
XM_001133455	LOC732424	0.598687	0.540387	0.494872	0.544649	0.0520386	0.0101508
XM_001131982	LOC731109	0.597755	0.531017	0.505187	0.544653	0.0477666	0.00838538
XM_001131847	LOC728607	0.599557	0.548417	0.486171	0.544715	0.0567834	0.0118865
NM_001849	COL6A2	0.45094	0.626278	0.556932	0.544717	0.0883047	0.0158845
NM_003017	SFRS3	0.509762	0.52704	0.597457	0.544753	0.0464533	0.000752585
XM_001128653	LOC728863	0.47463	0.559007	0.60067	0.544769	0.0642149	0.00465326
NM_016602	CCR10	0.501892	0.534436	0.59833	0.544886	0.0490607	0.00132629
XM_001126705	LOC730658	0.596686	0.517974	0.520006	0.544889	0.0448694	0.00640595
NM_004669	CLIC3	0.611784	0.668644	0.35433	0.544919	0.167486	0.0605778
NM_002392	MDM2	0.606067	0.609908	0.419253	0.545076	0.108983	0.0318557
NM_004749	TBRG4	0.370347	0.678746	0.586146	0.54508	0.158247	0.0407887
NM_152320	ZNF641	0.525492	0.499009	0.611078	0.545193	0.0585745	0.000825723
XM_001128548	LOC728812	0.603646	0.582887	0.449538	0.545357	0.0836282	0.0215913
XM_379817	POLR2J4	0.602256	0.549935	0.484033	0.545408	0.0592415	0.0126112
NM_001017530	PRR5	0.474977	0.642984	0.518412	0.545457	0.0872076	0.0191324
XM_001133474	LOC731464	0.598502	0.530213	0.507727	0.54548	0.0472741	0.00815577
NM_002961	S100A4	0.522782	0.587789	0.526066	0.545545	0.0366206	0.0071214
NM_020897	HCN3	0.587562	0.419767	0.629426	0.545585	0.110954	0.0109593
NM_145238	ZSCAN20	0.424369	0.674384	0.538056	0.545603	0.125178	0.0306898
XM_370887	LOC388153	0.605061	0.594044	0.437865	0.545657	0.0935127	0.0254775
XM_001128601	LOC731151	0.595345	0.495978	0.545919	0.545748	0.0496838	0.00443615
XM_001128614	LOC728845	0.60648	0.605652	0.425613	0.545915	0.104186	0.0299075
XM_001127831	LOC728578	0.605437	0.594638	0.437844	0.545973	0.0937978	0.0256252
XM_001132700	LOC730160	0.592815	0.468072	0.577138	0.546008	0.0679488	0.00450076
NM_024515	WDR25	0.572735	0.637557	0.427741	0.546011	0.107431	0.0317178
NM_005392	PHF2	0.597787	0.510778	0.529531	0.546032	0.0457913	0.00564017
XM_001132982	LOC730216	0.54946	0.49335	0.595407	0.546072	0.051113	0.000632483
XM_001128500	hCG_1644355	0.487709	0.549516	0.60104	0.546088	0.056743	0.00296479
NM_024345	DCAF10	0.553884	0.519604	0.564779	0.546089	0.023575	0.000632887
NM_014347	ZNF324	0.502938	0.520224	0.615247	0.546136	0.0604724	0.0015871
NM_006385	ZNF211	0.588379	0.506382	0.543676	0.546146	0.0410542	0.00372317
NM_006515	SETMAR	0.536981	0.505024	0.596756	0.546254	0.0465638	0.000191754
XM_001128932	LOC728962	0.486849	0.550612	0.601322	0.546261	0.0573605	0.00310091
NM_001847	COL4A6	0.538207	0.537973	0.562645	0.546275	0.0141777	0.00083516
XM_001129924	POM121B	0.428566	0.603872	0.6068	0.546413	0.102069	0.0155832
NM_007315	STAT1	0.45034	0.584864	0.605332	0.546845	0.0842004	0.00995533
XM_001132996	LOC729287	0.45603	0.580153	0.605114	0.547099	0.0798497	0.00871897
NM_003375	VDAC2	0.489926	0.549349	0.60204	0.547105	0.0560906	0.00282267
NM_001259	CDK6	0.50576	0.535102	0.600696	0.547186	0.048608	0.00120983
XM_001130291	LOC730995	0.512832	0.52875	0.600104	0.547229	0.0464776	0.000725776
NM_024579	C1orf54	0.543509	0.617048	0.481144	0.547234	0.0680283	0.016847
NM_001005239	OR11H1	0.455582	0.559311	0.627628	0.547507	0.0866282	0.00809672
NM_003036	SKI	0.57905	0.528535	0.535079	0.547555	0.0274713	0.00372118
XM_001130117	LOC729382	0.606499	0.586553	0.450478	0.547843	0.0849087	0.0223046
NM_022466	IKZF5	0.431998	0.529587	0.68199	0.547858	0.125993	0.0160761
NM_021185	C19orf15	0.449815	0.896405	0.297561	0.547927	0.311244	0.149918
NM_020247	CABC1	0.511225	0.582361	0.550361	0.547982	0.0356279	0.00508043
NM_006959	ZNF17	0.49284	0.589209	0.562051	0.548034	0.0496902	0.00629068
XM_001126728	LOC730665	0.510794	0.532113	0.60127	0.548059	0.0472992	0.000908961
NM_207311	CCDC64	0.577499	0.559707	0.507153	0.54812	0.0365768	0.00793277
XM_001128756	LOC731184	0.59522	0.470395	0.578927	0.548181	0.0678555	0.00455912
XM_001128492	LOC728792	0.606986	0.584672	0.453899	0.548519	0.0826992	0.0215143
XM_001128897	hCG_1988300	0.60745	0.58886	0.449382	0.548564	0.0863955	0.0229495
NM_013313	YPEL1	0.415745	0.578984	0.65131	0.54868	0.120671	0.0180505
XM_001126943	LOC730719	0.556971	0.491496	0.597958	0.548808	0.0536981	0.000947962
XM_001129307	LOC728731	0.566506	0.482912	0.597146	0.548855	0.059127	0.00173572
NM_006926	SFTPA2B	0.484684	0.557345	0.604616	0.548882	0.0604126	0.0037983
XM_931798	LOC643783	0.471499	0.569423	0.605875	0.548932	0.0694918	0.00599398
XM_001132876	LOC728867	0.44763	0.591135	0.608053	0.548939	0.088143	0.0112075
NM_002975	CLEC11A	0.458165	0.581815	0.607262	0.549081	0.0797568	0.00874762
XM_001129094	LOC731282	0.542522	0.505262	0.599681	0.549155	0.0475578	0.000258309
NM_024866	ADM2	0.545236	0.485532	0.616886	0.549218	0.0657674	0.00158451
NM_021226	ARHGAP22	0.555809	0.717572	0.375298	0.54956	0.171222	0.0635252
XM_001128887	LOC731228	0.559638	0.4907	0.598774	0.549704	0.0547177	0.00108395
XM_001127743	LOC730922	0.500502	0.544713	0.604314	0.549843	0.0520958	0.00194816
XM_001128259	LOC728714	0.455684	0.585463	0.608393	0.549847	0.082349	0.00951253
XM_001128671	LOC728872	0.464478	0.577519	0.607626	0.549874	0.0754719	0.00758154
NM_002098	GUCA1B	0.560181	0.56044	0.529358	0.549993	0.0178708	0.00467476
XM_001129147	LOC729044	0.606881	0.568124	0.4752	0.550068	0.0676719	0.016045
XM_001133259	CCDC88A	0.609232	0.591375	0.449676	0.550094	0.0874218	0.0234993
XM_001128915	LOC728960	0.602774	0.525975	0.52178	0.550176	0.045599	0.00703357
XM_001129067	LOC729017	0.606703	0.563202	0.481244	0.550383	0.0637042	0.0146306
NM_000475	NR0B1	0.609007	0.586142	0.456028	0.550392	0.0825175	0.0216096
NM_032878	ALKBH6	0.669243	0.48161	0.500457	0.550437	0.10332	0.0209259
XM_001129554	LOC731414	0.505401	0.541384	0.6046	0.550462	0.0502187	0.00153615
XM_001133570	LOC729332	0.465821	0.577418	0.608233	0.550491	0.074927	0.00744764
NM_172241	CTAGE1	0.456103	0.720123	0.475589	0.550605	0.14713	0.0462441
NM_000254	MTR	0.501596	0.545195	0.605175	0.550655	0.0520048	0.00192486
NM_152356	ZNF491	0.541616	0.509965	0.600517	0.550699	0.0459543	0.000175361
NM_014249	NR2E3	0.614459	0.637512	0.400152	0.550707	0.130893	0.0428192
NM_005559	LAMA1	0.459397	0.541604	0.651197	0.550733	0.0962256	0.00872566
XM_001133127	LOC729059	0.477271	0.567852	0.607739	0.550954	0.0668554	0.00535948
XM_001128292	LOC728727	0.508221	0.539845	0.60501	0.551025	0.0493533	0.00134155
XM_001127712	LOC730916	0.561186	0.491813	0.600271	0.55109	0.0549294	0.00111075
XM_001129103	LOC729029	0.46012	0.584025	0.609676	0.551274	0.079977	0.00887164
NM_004763	ITGB1BP1	0.485926	0.722666	0.445414	0.551335	0.149753	0.0497556
NM_032534	KRBA1	0.509601	0.570915	0.573634	0.551383	0.0362099	0.0031145
NM_002270	TNPO1	0.455837	0.588179	0.610235	0.551417	0.0835063	0.00990207
XM_001130587	LOC728688	0.477881	0.568314	0.608345	0.551513	0.0668346	0.00536126
NM_024683	C17orf42	0.527868	0.596418	0.530719	0.551668	0.0387804	0.0077795
XM_001133332	LOC729307	0.499186	0.549568	0.606812	0.551855	0.0538497	0.00232581
XM_001128678	LOC728874	0.495815	0.55292	0.607306	0.552014	0.0557509	0.00274856
XM_001129034	LOC729000	0.544477	0.508743	0.602922	0.552047	0.0475434	0.000250043
XM_932149	LOC644366	0.438265	0.60545	0.612675	0.55213	0.0986762	0.0147497
NM_032124	HDHD2	0.503575	0.662307	0.491262	0.552382	0.0953974	0.0250695
NM_080618	CTCFL	0.508847	0.583525	0.565407	0.552593	0.0389534	0.00462257
NM_014845	FIG4	0.409423	0.644626	0.603992	0.55268	0.125717	0.0262157
NM_001025616	ARHGAP24	0.471804	0.569708	0.61668	0.55273	0.0739152	0.00644474
XM_001132720	LOC730163	0.553254	0.502392	0.603181	0.552942	0.0503957	0.000527872
NM_001033083	PBLD	0.574187	0.483481	0.601356	0.553008	0.0617254	0.00216524
NM_014352	POU2F3	0.539717	0.5481	0.571583	0.553133	0.0165185	0.000916348
NM_014861	ATP2C2	0.402121	0.640368	0.6173	0.553263	0.1314	0.0274023
XM_001129331	LOC729106	0.467133	0.581297	0.61141	0.55328	0.0761092	0.00783521
NM_018465	C9orf46	0.458865	0.605598	0.59644	0.553634	0.0821999	0.0114379
XM_001129151	LOC729047	0.615303	0.616232	0.429503	0.553679	0.107541	0.0323682
NM_030571	NDFIP1	0.566034	0.586948	0.508195	0.553726	0.0407939	0.00973921
NM_014406	CCT8L2	0.481801	0.630643	0.54896	0.553802	0.0745392	0.0141511
XM_001128868	LOC731223	0.607399	0.535584	0.51854	0.553841	0.0471593	0.00814474
NM_002985	CCL5	0.612638	0.586282	0.463111	0.55401	0.0798168	0.0208803
XM_001128137	LOC728679	0.614408	0.603649	0.444072	0.554043	0.0953895	0.0271605
XM_001132973	LOC729112	0.612491	0.584254	0.465451	0.554065	0.0780298	0.0201955
NM_019107	C19orf10	0.623997	0.543666	0.494679	0.554114	0.0652891	0.0136729
XM_001132861	LOC730192	0.536646	0.519782	0.606181	0.554203	0.0457974	0.00018456
XM_932234	LOC644541	0.482607	0.569291	0.611343	0.554413	0.0656447	0.0050986
XM_001133051	LOC728844	0.484728	0.567439	0.611199	0.554455	0.0642276	0.0047477
XM_001129845	LOC729286	0.489657	0.563024	0.610794	0.554492	0.0610179	0.00397116
NM_174900	ZFP42	0.504857	0.58328	0.575643	0.554593	0.0432422	0.00449121
NM_005257	GATA6	0.569649	0.556303	0.537924	0.554625	0.0159288	0.00404594
NM_001037328	STAU1	0.528687	0.552923	0.582274	0.554628	0.0268343	0.00101292
NM_003040	SLC4A2	0.479647	0.599743	0.584675	0.554688	0.0654229	0.00827047
XM_001129999	LOC729345	0.524069	0.557463	0.582576	0.554703	0.0293511	0.0013807
XM_932692	LOC645158	0.462048	0.616601	0.58557	0.55474	0.0817586	0.012668
XM_001132605	LOC730137	0.568971	0.514775	0.580481	0.554742	0.0350878	0.000747146
NM_022002	NR1I2	0.428445	0.648628	0.587183	0.554752	0.113618	0.0234687
NM_001080474	C2orf78	0.435083	0.642334	0.586883	0.554766	0.107293	0.021101
XM_001129767	LOC731473	0.613796	0.47226	0.578447	0.554834	0.0736633	0.00648643
XM_940744	ZFP57	0.510707	0.577708	0.576308	0.554908	0.0382852	0.00360097
XM_001130765	LOC731779	0.563683	0.520245	0.580982	0.55497	0.031292	0.000477775
XM_932168	LOC644403	0.521123	0.56128	0.583297	0.555233	0.0315252	0.0017002
NM_004146	NDUFB7	0.534265	0.548817	0.582702	0.555261	0.0248533	0.000701596
NM_005409	CXCL11	0.553144	0.530962	0.581876	0.555327	0.0255267	0.00023071
NM_001031726	C19orf12	0.40031	0.657006	0.608948	0.555421	0.136463	0.0310069
XM_937617	LOC643652	0.524813	0.558223	0.583385	0.555474	0.0293825	0.00138502
XM_001132894	LOC730199	0.583693	0.502259	0.580645	0.555532	0.0461616	0.0018673
XM_941354	LOC401097	0.514683	0.568032	0.58396	0.555559	0.0362838	0.0024311
NM_002494	NDUFC1	0.51347	0.569204	0.584027	0.555567	0.0372028	0.00257838
XM_001128305	LOC731067	0.532404	0.55124	0.583165	0.555603	0.0256601	0.00083121
XM_001132474	LOC729076	0.497709	0.584465	0.584921	0.555698	0.0502209	0.00492163
XM_001131024	LOC731515	0.524647	0.558915	0.5837	0.555754	0.0296531	0.00142457
XM_001129261	LOC729082	0.480434	0.601179	0.585895	0.555836	0.0657455	0.00838606
XM_001129418	LOC729136	0.513084	0.570119	0.584361	0.555855	0.0377186	0.0026637
NM_201574	SLC4A3	0.589196	0.497672	0.58076	0.555876	0.0505824	0.00244198
NM_003053	SLC18A1	0.542393	0.542435	0.583097	0.555975	0.0234882	0.000379878
NM_138981	MAPK10	0.551805	0.533679	0.582768	0.556084	0.0248225	0.00022636
XM_001128941	LOC731246	0.611813	0.476624	0.579965	0.556134	0.0706751	0.00589151
XM_001129897	LOC729303	0.526467	0.55849	0.584365	0.556441	0.0290036	0.00132898
NM_016557	CCRL1	0.432753	0.647765	0.588842	0.556453	0.111105	0.0226734
NM_006166	NFYB	0.516325	0.568232	0.584896	0.556485	0.0357632	0.00235286
NM_032777	GPR124	0.708465	0.385243	0.575748	0.556485	0.16247	0.0373021
XM_001132638	LOC730142	0.47324	0.60933	0.586985	0.556519	0.0729814	0.0102782
NM_024104	C19orf42	0.76728	0.416	0.486589	0.556623	0.185817	0.0567044
NM_021012	KCNJ12	0.504952	0.579432	0.58565	0.556678	0.0449037	0.00391655
XM_001130872	LOC731804	0.568992	0.518475	0.582619	0.556695	0.0337938	0.000646346
NM_005966	NAB1	0.517171	0.598734	0.554896	0.556934	0.0408196	0.0065641
XM_001129548	LOC729170	0.486959	0.597096	0.58681	0.556955	0.0608356	0.0072415
NM_145664	SPANXB2	0.601028	0.559066	0.510833	0.556975	0.0451339	0.00951909
XM_001132823	LOC729010	0.545985	0.541254	0.584214	0.557151	0.0235561	0.00031228
NM_130770	HTR3C	0.616241	0.474542	0.580982	0.557255	0.0737693	0.00656878
NM_006500	MCAM	0.516616	0.569426	0.585728	0.557257	0.0361275	0.00241446
XM_001127935	LOC728619	0.517473	0.56864	0.585705	0.557273	0.0355076	0.00231589
XM_001129503	LOC729155	0.491506	0.593505	0.587019	0.557343	0.0571086	0.00640382
XM_001130029	LOC729358	0.510011	0.576085	0.586255	0.55745	0.0413967	0.00329598
NM_020183	ARNTL2	0.508547	0.485627	0.678423	0.557533	0.10532	0.00825574
XM_001130688	LOC731758	0.591723	0.498488	0.582492	0.557568	0.0513726	0.00256371
NM_000307	POU3F4	0.577031	0.500051	0.596211	0.557764	0.0508934	0.00138367
NM_003554	OR1E2	0.612193	0.47943	0.581769	0.557797	0.0695522	0.00569831
NM_198457	ZNF600	0.64204	0.429563	0.601988	0.557864	0.112902	0.0154492
XM_933701	LOC644165	0.550007	0.539015	0.584937	0.557986	0.0239784	0.000252405
XM_001132597	LOC644235	0.55581	0.533495	0.584665	0.55799	0.0256545	0.000229418
XM_001126475	LOC730597	0.591486	0.499795	0.583125	0.558135	0.050697	0.00247297
NM_152896	UHRF2	0.539034	0.526976	0.608669	0.558226	0.0440984	0.000166567
XM_001128037	LOC728654	0.505688	0.581824	0.587393	0.558301	0.0456499	0.00407513
NM_000966	RARG	0.65693	0.437891	0.580252	0.558357	0.111149	0.0169074
NM_024598	C16orf57	0.404952	0.558228	0.712	0.558393	0.153524	0.0281413
NM_002470	MYH3	0.541911	0.547549	0.585796	0.558419	0.0238766	0.000484829
NM_173602	DIP2B	0.316394	0.961834	0.397611	0.558613	0.351553	0.178699
XM_927443	LOC644265	0.485616	0.601619	0.588739	0.558658	0.0635835	0.00794411
NM_175733	SYT9	0.502956	0.529325	0.643991	0.558757	0.0749828	0.00352881
XM_001128198	LOC730754	0.61422	0.479345	0.582733	0.558766	0.070559	0.00592539
NM_005341	ZBTB48	0.499219	0.59571	0.581613	0.558847	0.0521182	0.00613523
NM_032352	BRMS1L	0.485683	0.61673	0.574132	0.558848	0.0668469	0.0103899
NM_030776	ZBP1	0.49166	0.47135	0.713705	0.558905	0.134444	0.0165156
XM_001128504	LOC731069	0.594639	0.498432	0.583918	0.558996	0.0527237	0.00276917
XM_001128218	LOC731039	0.586044	0.506789	0.584426	0.559086	0.0452981	0.00177676
NM_001080516	GRXCR2	0.536441	0.554038	0.586793	0.559091	0.0255532	0.000799489
NM_001130	AES	0.585306	0.601847	0.490303	0.559152	0.0601961	0.015448
XM_001133333	LOC729172	0.51804	0.571768	0.587787	0.559198	0.0365329	0.00248953
NM_001040402	DCUN1D4	0.502439	0.58685	0.588658	0.559316	0.0492648	0.00478951
XM_001128017	LOC730996	0.562021	0.530344	0.585959	0.559441	0.0278967	0.000292559
XM_001128965	LOC728975	0.544053	0.548309	0.587304	0.559888	0.0238376	0.000457213
NM_020366	RPGRIP1	0.638881	0.630438	0.410781	0.560033	0.129326	0.0433275
NM_198570	VWC2	0.556836	0.536488	0.586899	0.560074	0.0253609	0.000224221
XM_001133294	LOC729085	0.491299	0.598956	0.590049	0.560101	0.0597507	0.00707259
XM_001132507	LOC730119	0.559691	0.534409	0.58713	0.56041	0.0263682	0.000240092
XM_001127881	LOC730957	0.542229	0.55117	0.588038	0.560479	0.0242814	0.000561157
XM_001126220	LOC730528	0.627576	0.469942	0.584005	0.560507	0.0814014	0.0084177
NM_024731	KLHL36	0.526337	0.571635	0.583678	0.56055	0.0302352	0.00220118
XM_001131146	ZNF440	0.552591	0.540381	0.589088	0.560686	0.0253426	0.000200406
NM_054028	AMAC1L2	0.530723	0.567985	0.583527	0.560745	0.0271365	0.00179543
XM_001129842	LOC729285	0.548219	0.546299	0.588231	0.560916	0.0236749	0.000349771
NM_178558	ZNF680	0.594602	0.45267	0.635669	0.560981	0.0960206	0.00789446
XM_001126487	LOC730599	0.597953	0.499095	0.585956	0.561002	0.0539471	0.00296934
NM_024026	MRP63	0.461831	0.580043	0.641203	0.561026	0.0911856	0.0101971
NM_016257	HPCAL4	0.527434	0.526457	0.629818	0.561236	0.0593951	0.00121525
NM_001033553	SPECC1	0.762418	0.442853	0.478446	0.561239	0.175132	0.0537586
NM_139035	SMARCA1	0.532131	0.562248	0.589358	0.561245	0.0286266	0.00126839
NM_024666	FLJ11506	0.560966	0.553027	0.569903	0.561299	0.00844269	0.00134069
XM_928961	ZBTB34	0.576795	0.547468	0.560342	0.561535	0.0147	0.00223676
NM_201628	FLJ43806	0.532606	0.562381	0.589672	0.561553	0.0285419	0.00125519
XM_001129369	LOC731682	0.623685	0.475767	0.585408	0.56162	0.0767745	0.00735537
NM_001018837	HAX1	0.528128	0.566832	0.589992	0.561651	0.0312559	0.00166721
XM_001125711	LOC730453	0.637707	0.463031	0.585096	0.561945	0.0896099	0.010589
NM_002127	HLA-G	0.512748	0.671266	0.50212	0.562045	0.0947373	0.0258243
XM_001130053	LOC729367	0.569124	0.528544	0.588474	0.562047	0.0305857	0.000423867
NM_004148	NINJ1	0.605957	0.49357	0.586781	0.562103	0.0601207	0.0039914
NM_013238	DNAJC15	0.624556	0.450958	0.610803	0.562106	0.0965019	0.0101936
XM_001128660	LOC728866	0.593311	0.622771	0.470436	0.562172	0.0808003	0.0228864
NM_031450	C11orf68	0.501249	0.668793	0.51698	0.562341	0.0925251	0.0239252
XM_001129590	LOC730336	0.602105	0.497699	0.58723	0.562345	0.0564766	0.00338055
NM_006202	PDE4A	0.453288	0.639438	0.594321	0.562349	0.0971059	0.0180717
NM_006942	SOX15	0.485938	0.608538	0.592878	0.562452	0.0667234	0.00885195
NM_173680	ZNF775	0.555779	0.539616	0.592789	0.562728	0.0272594	0.000135538
XM_001129958	LOC731531	0.553897	0.544542	0.59006	0.562833	0.0240388	0.000262721
XM_001128223	LOC731042	0.611951	0.489318	0.587334	0.562868	0.0648738	0.00487354
NM_003425	ZNF45	0.453509	0.698524	0.537248	0.563094	0.124536	0.0344712
NM_006993	NPM3	0.518905	0.574367	0.596083	0.563118	0.0397997	0.0025414
NM_000680	ADRA1A	0.583434	0.517195	0.589104	0.563244	0.0399806	0.00119393
XM_001134383	CENPL	0.559928	0.539671	0.590275	0.563291	0.025469	0.000222051
XM_001132593	LOC730136	0.550458	0.549	0.590904	0.563454	0.0237836	0.000356768
NM_024700	SNIP1	0.51488	0.573231	0.602388	0.5635	0.0445582	0.00267579
XM_001128451	LOC728854	0.524521	0.573796	0.592194	0.563504	0.0349906	0.00225917
XM_001133086	LOC730229	0.585428	0.51608	0.58946	0.563656	0.0412511	0.0013278
NM_005585	SMAD6	0.560557	0.613845	0.517033	0.563812	0.0484883	0.0120271
XM_927664	TCEB1P3	0.550544	0.549884	0.591455	0.563961	0.0238129	0.000369367
NM_033185	KRTAP3-3	0.480949	0.663935	0.547189	0.564024	0.0926476	0.0215932
NM_020748	INTS2	0.447469	0.889208	0.355689	0.564122	0.285248	0.139164
XM_001128427	LOC728768	0.49838	0.59997	0.594173	0.564174	0.0570532	0.00655287
NM_002345	LUM	0.658606	0.588655	0.445304	0.564188	0.108736	0.0326511
NM_007160	OR2H2	0.592691	0.569871	0.53003	0.564197	0.0317134	0.00716649
NM_030650	KIAA1715	0.480547	0.605274	0.606792	0.564204	0.0724535	0.0090746
XM_001128706	LOC728886	0.493714	0.604591	0.594497	0.564267	0.0613091	0.00755721
XM_001132580	LOC730134	0.56415	0.537564	0.591174	0.564296	0.0268053	0.000245695
NM_003033	ST3GAL1	0.474143	0.623422	0.59554	0.564369	0.0793712	0.0124494
XM_001125955	LOC727838	0.511011	0.588311	0.593784	0.564369	0.0462901	0.00427723
XM_926307	LOC642927	0.549029	0.552519	0.592213	0.564587	0.0239883	0.000444152
NM_173632	ZNF776	0.62858	0.532152	0.534046	0.564926	0.0551343	0.00908171
XM_001126166	MUC19	0.651945	0.455235	0.587732	0.564971	0.100311	0.0138495
XM_001132851	LOC730189	0.545258	0.556947	0.592874	0.565026	0.0248145	0.000636813
XM_001132091	LOC731208	0.584461	0.519712	0.591065	0.565079	0.0394276	0.00113981
NM_024603	BEND5	0.482994	0.558027	0.654749	0.565257	0.0861053	0.00714474
XM_001126553	LOC730612	0.600294	0.505209	0.590642	0.565382	0.0523339	0.0027632
XM_001128242	LOC728704	0.563818	0.540033	0.592428	0.565427	0.0262344	0.000229902
XM_001128042	HULC	0.532921	0.56952	0.593935	0.565459	0.0307089	0.00158581
NM_003140	SRY	0.587568	0.517534	0.591366	0.565489	0.0415741	0.0013663
XM_926506	LOC643133	0.508405	0.592941	0.595144	0.565496	0.0494552	0.00492881
NM_005068	SIM1	0.454511	0.644353	0.597758	0.565541	0.0989365	0.0189669
NM_018310	BRF2	0.525167	0.527051	0.644418	0.565545	0.0683126	0.00220559
NM_001003891	MED15	0.571865	0.669965	0.454873	0.565568	0.107684	0.0343813
XM_001128619	LOC728847	0.596516	0.618775	0.481441	0.565577	0.0737093	0.0205505
NM_031936	GPR61	0.59488	0.582695	0.519662	0.565746	0.0403721	0.0097079
NM_153695	ZNF367	0.483918	0.546293	0.667328	0.565846	0.0932551	0.00791844
NM_031231	NECAB3	0.489046	0.667457	0.541173	0.565892	0.0917383	0.0222029
XM_001133550	C14orf128	0.569219	0.660617	0.468183	0.566007	0.0962573	0.0293578
XM_001130125	LOC729386	0.484056	0.617239	0.59694	0.566079	0.0717553	0.0103338
NM_004571	PKNOX1	0.493115	0.537457	0.667726	0.566099	0.090761	0.0068054
NM_000636	SOD2	0.597624	0.629932	0.470825	0.566127	0.0841	0.024586
NM_017888	ACSM5	0.5707	0.650889	0.476822	0.566137	0.087123	0.0256326
XM_001128219	LOC731040	0.609395	0.49808	0.591093	0.566189	0.0596905	0.00397136
XM_001128665	LOC728869	0.5197	0.58355	0.595392	0.566214	0.040715	0.00325338
NM_023940	RASL11B	0.598918	0.508256	0.591706	0.566294	0.050391	0.00248557
NM_182966	NEDD9	0.607456	0.500144	0.591311	0.566304	0.0578617	0.0036561
NM_004720	LPAR2	0.517911	0.585656	0.595708	0.566425	0.0423138	0.00354677
NM_001009894	C12orf29	0.640026	0.441424	0.617881	0.566443	0.108835	0.0140154
NM_003089	SNRNP70	0.537409	0.567208	0.594849	0.566489	0.0287271	0.00127747
NM_001080518	LIPK	0.467582	0.633805	0.598229	0.566539	0.0875256	0.0151228
NM_001024683	ZNF688	0.586628	0.521836	0.591216	0.56656	0.0387998	0.00120105
NM_001014286	FAM48A	0.588226	0.510129	0.601512	0.566622	0.0493734	0.00152881
NM_024316	LENG1	0.430687	0.62148	0.648026	0.566731	0.118563	0.0212959
XM_001133973	LOC732052	0.596817	0.600347	0.503235	0.5668	0.0550766	0.0142249
XM_001133651	LOC729251	0.595995	0.581947	0.522751	0.566898	0.0388721	0.00932078
NM_005914	MCM4	0.592853	0.519023	0.588831	0.566902	0.0415137	0.00171821
XM_941127	LOC391742	0.598108	0.62299	0.479778	0.566959	0.076519	0.0217296
XM_001130247	hCG_38480	0.597871	0.617786	0.485288	0.566982	0.0714462	0.0198465
XM_001128792	LOC728748	0.597427	0.608592	0.494974	0.566998	0.0626237	0.0167352
NM_006917	RXRG	0.595478	0.569477	0.536058	0.567005	0.0297872	0.00666058
XM_001128120	LOC728674	0.594938	0.554875	0.551769	0.567194	0.0240769	0.00425156
NM_024081	PRRG4	0.645381	0.602675	0.453559	0.567205	0.10071	0.0303018
NM_001043	SLC6A2	0.547198	0.559276	0.595183	0.567219	0.0249589	0.000650545
NM_032334	UTP23	0.549328	0.540065	0.612295	0.567229	0.0393018	8.55316e-05
NM_005290	GPR15	0.538878	0.567416	0.595703	0.567333	0.0284127	0.00122711
NM_020701	ISY1	0.267104	0.924259	0.51126	0.567541	0.332173	0.164756
NM_145278	C1orf150	0.889352	0.234052	0.579256	0.567553	0.327807	0.143087
XM_001128505	LOC728796	0.540642	0.566172	0.59587	0.567562	0.0276403	0.00110469
NM_002407	SCGB2A1	0.551618	0.556244	0.595649	0.567837	0.0241969	0.000469112
NM_133487	RAD51	0.670487	0.411929	0.621333	0.567916	0.137307	0.0246973
XM_001129875	LOC729297	0.50655	0.599365	0.59791	0.567942	0.0531714	0.00576601
NM_052860	ZNF300	0.575139	0.489414	0.639368	0.567973	0.0752333	0.00323308
NM_133374	ZNF618	0.545507	0.521362	0.637096	0.567988	0.0610545	0.00114064
XM_001133220	LOC729239	0.50353	0.602343	0.598112	0.567995	0.0558687	0.00637277
XM_001128774	LOC728907	0.555655	0.552708	0.595635	0.568	0.0239783	0.000334486
XM_001129491	LOC729151	0.558542	0.549988	0.595514	0.568014	0.0241962	0.000267739
XM_001130998	LOC728626	0.489301	0.61619	0.59896	0.568151	0.0688268	0.00961404
XM_001125779	LOC730441	0.642302	0.470701	0.591804	0.568269	0.0881882	0.0104722
NM_004535	MYT1	0.64426	0.495368	0.565228	0.568286	0.0744929	0.00976981
NM_022081	HPS4	0.536317	0.508876	0.659722	0.568305	0.0803496	0.00355224
XM_001132451	LOC730367	0.598003	0.59219	0.514988	0.568394	0.0463417	0.0115939
NM_025232	REEP4	0.498835	0.746654	0.459803	0.568431	0.155575	0.0565561
NM_002487	NDN	0.528527	0.579473	0.59746	0.568487	0.035756	0.00240716
NM_001008541	MXI1	0.571541	0.57341	0.560813	0.568588	0.00679753	0.00326392
NM_021640	C12orf10	0.44769	0.625786	0.632845	0.568774	0.104921	0.0178739
XM_001129359	LOC730333	0.583953	0.527267	0.595155	0.568792	0.0363949	0.000852101
NM_003096	SNRPG	0.521374	0.587206	0.59833	0.56897	0.041593	0.00343897
XM_001128323	LOC731102	0.606141	0.506585	0.594357	0.569028	0.054397	0.00311476
NM_002144	HOXB1	0.496482	0.611065	0.599604	0.56905	0.0631064	0.00814672
NM_153271	SNX33	0.598872	0.516479	0.591871	0.569074	0.0456831	0.00213853
NM_001007094	ZNF37A	0.476916	0.646537	0.583902	0.569118	0.0857714	0.0165738
NM_032935	MT4	0.539401	0.64898	0.519159	0.56918	0.0698458	0.0179583
NM_138771	CCDC126	0.536328	0.572059	0.599261	0.569216	0.0315623	0.00152476
NM_025078	PQLC1	0.535099	0.534393	0.638274	0.569255	0.0597734	0.00129933
NM_024940	DOCK5	0.494451	0.611767	0.601566	0.569261	0.0649882	0.00844072
NM_138330	ZNF675	0.547477	0.584504	0.575935	0.569305	0.0193832	0.00294872
XM_001128162	LOC728685	0.499702	0.608493	0.599735	0.56931	0.0604409	0.00749031
XM_001133416	LOC730272	0.553168	0.557578	0.597191	0.569313	0.0242443	0.000465384
XM_001129298	LOC729094	0.549954	0.561111	0.597616	0.56956	0.024929	0.000628542
XM_001125938	LOC730461	0.591091	0.521934	0.595657	0.569561	0.0413092	0.00134495
XM_001132842	LOC730188	0.606074	0.507895	0.595077	0.569682	0.0537911	0.00302482
NM_001003760	KLHL31	0.579847	0.532924	0.596355	0.569709	0.0329083	0.000566543
NM_021943	ZFAND3	0.66487	0.592497	0.451765	0.569711	0.108364	0.0331907
NM_005279	GPR1	0.556759	0.554943	0.597472	0.569724	0.0240469	0.00035139
NM_016293	BIN2	0.559184	0.497755	0.652557	0.569832	0.0779488	0.00322355
NM_000059	BRCA2	0.456888	0.772332	0.480384	0.569868	0.166273	0.066144
NM_207468	FAM177B	0.597338	0.548461	0.563946	0.569915	0.0249793	0.0032161
NM_030645	SH3BP5L	0.554362	0.565031	0.590564	0.569986	0.0186029	0.000932564
XM_001126091	LOC730496	0.598799	0.575637	0.535615	0.570017	0.0319646	0.00740664
NM_032360	ACBD6	0.569134	0.553927	0.587296	0.570119	0.0167061	0.000714278
XM_001128811	LOC731210	0.639498	0.476908	0.593971	0.570126	0.0838766	0.00938794
XM_001130569	hCG_1981531	0.522971	0.588237	0.599722	0.57031	0.041397	0.00341564
NM_003139	SRPR	0.557154	0.555748	0.598132	0.570345	0.0240749	0.000357867
XM_001133696	LOC731680	0.632894	0.483659	0.594551	0.570368	0.0775005	0.00778709
NM_000236	LIPC	0.567374	0.546124	0.597709	0.570402	0.0259252	0.000218906
NM_144693	ZNF558	0.547368	0.553419	0.611047	0.570611	0.0351486	0.000306839
NM_006943	SOX12	0.496852	0.613722	0.601317	0.57063	0.0641941	0.00847648
NM_199459	C10orf71	0.528149	0.737594	0.446263	0.570668	0.150248	0.0554769
XM_927169	RNF222	0.538586	0.574171	0.599442	0.570733	0.030573	0.00156655
XM_001134375	GPR109B	0.560772	0.553134	0.598438	0.570781	0.024254	0.000275759
NM_032268	ZNRF1	0.492222	0.538188	0.682357	0.570922	0.099204	0.00878178
NM_000199	SGSH	0.599144	0.561472	0.552596	0.571071	0.0247141	0.00475361
XM_001128555	LOC730323	0.595323	0.484492	0.633481	0.571099	0.0773922	0.0043892
NM_002074	GNB1	0.600911	0.594298	0.518381	0.571196	0.0458593	0.0115896
XM_001133142	LOC731450	0.597582	0.527275	0.588797	0.571218	0.0383082	0.00182563
XM_001133306	LOC729305	0.599987	0.574738	0.539026	0.57125	0.0306299	0.00703176
XM_001128169	LOC728687	0.60175	0.609976	0.502028	0.571251	0.0600901	0.0161839
NM_138567	SYT8	0.576155	0.548958	0.588915	0.571343	0.0204085	0.000707125
NM_005007	NFKBIL1	0.53818	0.575826	0.60019	0.571399	0.031241	0.00167422
NM_002396	ME2	0.588516	0.527978	0.597845	0.571447	0.0379325	0.000995953
XM_001126447	LOC730589	0.614643	0.503406	0.59678	0.57161	0.0597375	0.0040547
NM_001042474	ZNF565	0.569418	0.472187	0.673238	0.571614	0.100543	0.00778979
XM_001130399	LOC731667	0.589811	0.527276	0.598089	0.571725	0.038716	0.00107368
NM_006735	HOXA2	0.491803	0.620625	0.602761	0.57173	0.0697928	0.0100199
XM_001132136	ZNF860	0.500238	0.613021	0.602606	0.571955	0.0623265	0.00804029
XM_001132138	LOC732187	0.478896	0.633354	0.603627	0.571959	0.0819539	0.0136529
XM_001127494	LOC730852	0.613355	0.505454	0.597313	0.572041	0.0582213	0.00379006
NM_003239	TGFB3	0.509839	0.604246	0.602361	0.572149	0.0539697	0.00603424
NM_006272	S100B	0.568797	0.534718	0.613044	0.572186	0.0392732	9.12463e-05
XM_001129977	LOC728967	0.528901	0.586191	0.60151	0.5722	0.0382729	0.00286385
XM_001127922	LOC728614	0.526566	0.588471	0.601654	0.57223	0.0400921	0.00319256
XM_001128703	LOC728884	0.539938	0.575764	0.601033	0.572245	0.0306993	0.00158735
NM_024688	C10orf68	0.448276	0.663508	0.604982	0.572256	0.111286	0.0243552
XM_001133002	LOC728804	0.536245	0.579313	0.601228	0.572262	0.0330601	0.00197219
XM_001132584	LOC730135	0.60439	0.51455	0.598061	0.572333	0.0501422	0.00249148
NM_182691	SRPK2	0.601259	0.517555	0.598224	0.572346	0.0474746	0.00211504
XM_001128456	LOC731101	0.598654	0.520251	0.598471	0.572459	0.0452131	0.00181759
XM_001129457	LOC729144	0.507784	0.607082	0.602964	0.57261	0.0561788	0.00655521
NM_001083621	ZBTB40	0.517002	0.611324	0.589572	0.572632	0.04939	0.00662461
XM_001130369	LOC731656	0.575742	0.542496	0.599806	0.572681	0.0287772	0.00030688
NM_001030060	SAMD5	0.642217	0.479429	0.59678	0.572809	0.0839998	0.00952431
XM_927152	LOC643884	0.551848	0.565579	0.601132	0.572853	0.0254344	0.000707147
NM_001009571	CADPS2	0.608227	0.508778	0.601997	0.573	0.0557055	0.00303707
XM_001133652	LOC729363	0.505237	0.610458	0.603632	0.573109	0.0588777	0.00721467
NM_024535	CORO7	0.697742	0.525832	0.49635	0.573308	0.108766	0.0281138
NM_000518	HBB	0.522541	0.594426	0.603065	0.573344	0.0442082	0.00398614
XM_001128694	LOC728879	0.547548	0.570721	0.601938	0.573402	0.0272943	0.00103245
XM_001128158	LOC728684	0.538391	0.57956	0.602442	0.573464	0.0324576	0.00187544
XM_001132529	LOC730124	0.607949	0.51351	0.599243	0.573567	0.0521927	0.0028095
NM_024736	GSDMD	0.536284	0.613764	0.570913	0.573654	0.0388122	0.00679877
NM_014020	TMEM176B	0.654747	0.544455	0.52179	0.573664	0.0711286	0.0150031
NM_015865	SLC14A1	0.494445	0.621818	0.604768	0.573677	0.0691441	0.00991768
NM_006597	HSPA8	0.502428	0.506409	0.712272	0.573703	0.120021	0.0133571
XM_001130772	LOC731780	0.600955	0.544782	0.575411	0.573716	0.028125	0.00260842
NM_052870	SNX18	0.637348	0.436986	0.647114	0.573816	0.118599	0.0160559
NM_001042479	GEMIN8	0.464	0.730908	0.526908	0.573939	0.139531	0.0449905
NM_005604	POU3F2	0.604479	0.517797	0.599592	0.573956	0.0486964	0.00231753
NM_003136	SRP54	0.640623	0.483148	0.598122	0.573964	0.0814692	0.00890241
NM_001080856	hCG_1732469	0.538738	0.580226	0.602999	0.573988	0.0325815	0.00189695
NM_022491	SUDS3	0.570161	0.749679	0.402482	0.574108	0.173632	0.071536
XM_001128599	LOC728842	0.501533	0.615912	0.604916	0.57412	0.0631022	0.00830874
XM_001130089	LOC729376	0.561438	0.559212	0.602266	0.574305	0.0242402	0.000345076
NM_006161	NEUROG1	0.560258	0.560373	0.602343	0.574325	0.0242649	0.000383931
NM_173050	SCUBE1	0.586029	0.558992	0.578044	0.574355	0.0138912	0.00183704
XM_001129658	LOC729204	0.526614	0.592543	0.60402	0.574392	0.0417731	0.00352664
NM_006913	RNF5	0.541195	0.566549	0.615502	0.574415	0.037773	0.000946685
NM_013354	CNOT7	0.637962	0.518768	0.566531	0.57442	0.0599874	0.00760513
NM_002221	ITPKB	0.545652	0.574473	0.603148	0.574424	0.0287481	0.00126979
NM_000222	KIT	0.528958	0.590508	0.604021	0.574496	0.0400111	0.00319701
NM_006176	NRGN	0.63281	0.491622	0.599088	0.574507	0.0737335	0.0070138
XM_001125737	LOC730275	0.589743	0.532949	0.601317	0.57467	0.0365917	0.000868872
NM_001008401	ZNF761	0.625087	0.528792	0.570186	0.574688	0.0483051	0.00537505
XM_001133210	LOC730240	0.563516	0.558178	0.60271	0.574801	0.0243168	0.000301102
XM_941807	NHSL1	0.38739	0.844469	0.492673	0.574844	0.239362	0.105983
NM_006278	ST3GAL4	0.49317	0.625345	0.606158	0.574891	0.0714196	0.0106125
NM_172238	TFAP2D	0.521472	0.676752	0.526842	0.575022	0.0881419	0.0240435
XM_001128142	CKAP4	0.48154	0.636932	0.607006	0.575159	0.0824457	0.0139958
XM_001132986	LOC730217	0.629372	0.49615	0.599972	0.575165	0.0699902	0.00618088
XM_001133304	LOC729302	0.556019	0.566019	0.60347	0.575169	0.0250141	0.000604587
XM_931745	LOC643684	0.514869	0.605215	0.605434	0.575173	0.0522244	0.00570443
NM_173480	ZNF57	0.575746	0.500756	0.649168	0.575223	0.074207	0.00297963
NM_024687	ZBBX	0.546989	0.565292	0.613988	0.575423	0.0346297	0.000680389
NM_020761	RPTOR	0.458288	0.653126	0.615141	0.575518	0.103286	0.0206865
NM_004499	HNRNPAB	0.522576	0.598586	0.605475	0.575546	0.0460022	0.00437558
NM_031434	TMUB1	0.589284	0.54655	0.591169	0.575668	0.0252341	0.00107077
XM_001129126	LOC729037	0.533488	0.588449	0.605102	0.57568	0.037476	0.00274481
XM_001129830	LOC729281	0.619473	0.506636	0.601052	0.575721	0.0605339	0.00426131
NM_032819	ZNF341	0.706727	0.514086	0.506369	0.575728	0.113514	0.0290871
NM_016201	AMOTL2	0.514491	0.710317	0.503331	0.576046	0.116416	0.037097
NM_005937	MLLT6	0.596931	0.528834	0.602545	0.576103	0.0410328	0.00132598
NM_000527	LDLR	0.549225	0.574302	0.604836	0.576121	0.0278501	0.00111772
NM_030636	EEPD1	0.496247	0.65497	0.577652	0.57629	0.0793699	0.0164884
NM_004961	GABRE	0.554588	0.569537	0.604778	0.576301	0.0257694	0.000751038
NM_053281	DACH2	0.514043	0.589953	0.624923	0.576306	0.0566861	0.0043451
NM_001031684	SFRS7	0.482126	0.638644	0.608283	0.576351	0.0830013	0.0142475
XM_001126066	LOC730497	0.536375	0.587104	0.605773	0.576417	0.0359117	0.00247214
XM_001128067	LOC728662	0.560447	0.564761	0.604961	0.576723	0.0245498	0.000467688
XM_001133158	LOC729165	0.499037	0.623397	0.607972	0.576802	0.0677864	0.0096636
NM_003566	EEA1	0.510089	0.655209	0.566759	0.577352	0.0731377	0.0159135
XM_001131981	LOC732141	0.550109	0.576263	0.606406	0.577593	0.028172	0.0011682
NM_017671	FERMT1	0.523747	0.632404	0.577003	0.577718	0.0543322	0.0099101
XM_001128884	LOC731227	0.642043	0.489082	0.602244	0.57779	0.0793587	0.0084939
NM_004964	HDAC1	0.541122	0.585358	0.607142	0.577874	0.0336403	0.00208478
NM_002466	MYBL2	0.570199	0.557816	0.605844	0.577953	0.0249351	0.00023286
NM_005002	NDUFA9	0.49864	0.625984	0.609261	0.577962	0.0692018	0.0101083
XM_001130828	LOC731791	0.63319	0.498275	0.603103	0.578189	0.0708237	0.0064419
NM_014211	GABRP	0.579252	0.549841	0.605785	0.578293	0.027984	0.000261328
NM_001023561	ZNF749	0.50851	0.554052	0.672351	0.578304	0.08457	0.00606404
XM_001128508	LOC731115	0.626172	0.505218	0.603587	0.578326	0.0643123	0.00504358
XM_001132993	LOC730218	0.602752	0.488334	0.64392	0.578335	0.0806156	0.00505995
XM_001133004	LOC728809	0.607192	0.576358	0.551572	0.578374	0.0278647	0.00627124
NM_003070	SMARCA2	0.609169	0.615711	0.510271	0.578384	0.0590782	0.0163584
XM_001133430	LOC729230	0.610449	0.641261	0.483449	0.578386	0.0836492	0.0257856
XM_001131419	LOC730351	0.605756	0.543755	0.586195	0.578569	0.0316965	0.0022951
XM_001129064	LOC729014	0.610197	0.63179	0.493835	0.578607	0.0742046	0.0219832
NM_000620	NOS1	0.608116	0.587895	0.540153	0.578722	0.0348978	0.00858375
NM_021021	SNTB1	0.610833	0.641377	0.484083	0.578764	0.0834065	0.0257283
XM_940037	FLJ45872	0.610587	0.636258	0.489477	0.578774	0.0783913	0.0236672
NM_033027	AXUD1	0.658731	0.531245	0.54647	0.578815	0.0696264	0.0125623
NM_014407	KCNMB3	0.606344	0.550453	0.579666	0.578821	0.0279547	0.00275434
NM_214711	C4orf40	0.604114	0.50507	0.627399	0.578861	0.0649569	0.00302468
NM_016417	GLRX5	0.494449	0.700145	0.542062	0.578885	0.107679	0.0307755
NM_006931	SLC2A3	0.605192	0.525385	0.606192	0.578923	0.0463682	0.00190423
XM_001126408	LOC730571	0.605668	0.534544	0.596611	0.578941	0.0387146	0.00192609
XM_001130019	LOC731551	0.605346	0.527658	0.603886	0.578963	0.0444379	0.00187971
NM_021076	NEFH	0.608277	0.584906	0.543911	0.579032	0.0325824	0.00787215
XM_001129752	LOC729247	0.605456	0.528242	0.603434	0.579044	0.0440075	0.00187787
NM_006532	ELL	0.481153	0.600432	0.65579	0.579125	0.0892468	0.0108444
NM_005975	PTK6	0.612352	0.662552	0.46277	0.579225	0.103929	0.0349603
NM_021994	ZNF277	0.424696	0.596039	0.717832	0.579522	0.147264	0.0295587
NM_017534	MYH2	0.605503	0.518601	0.614614	0.579573	0.052999	0.00213803
XM_001126584	LOC730621	0.610463	0.616785	0.511623	0.579624	0.0589753	0.0164148
XM_001129386	LOC729126	0.611224	0.630231	0.497682	0.579713	0.0716732	0.0211061
XM_001127978	LOC730987	0.604181	0.488512	0.646573	0.579755	0.0818123	0.00529444
NM_032434	ZNF512	0.600529	0.564889	0.574155	0.579858	0.0184915	0.00305955
NM_004514	FOXK2	0.612827	0.658893	0.467927	0.579883	0.0996546	0.033053
NM_014604	TAX1BP3	0.609301	0.5721	0.558257	0.579886	0.0263978	0.00547434
NM_000681	ADRA2A	0.608579	0.573233	0.55794	0.579918	0.0259729	0.00550713
NM_002432	MNDA	0.59746	0.625041	0.5175	0.58	0.0558563	0.0155874
NM_006399	BATF	0.499224	0.668188	0.572599	0.580004	0.0847249	0.01947
XM_001133595	hCG_1986447	0.610424	0.603981	0.526269	0.580225	0.0468381	0.0123776
NM_001009992	ZNF648	0.685169	0.442966	0.612703	0.580279	0.124314	0.0226443
XM_001130092	LOC729377	0.610597	0.604959	0.525491	0.580349	0.0475918	0.0126278
NM_001031720	GSTCD	0.536184	0.566444	0.638602	0.58041	0.0526178	0.00166146
XM_001126685	LOC730651	0.605851	0.5081	0.627386	0.580446	0.0635715	0.00291745
XM_001130017	LOC729352	0.610406	0.598584	0.532441	0.580477	0.0420185	0.0108612
XM_001132516	LOC729049	0.61177	0.624452	0.505419	0.580547	0.0653707	0.0187959
NM_003367	USF2	0.597455	0.628226	0.516055	0.580578	0.0579586	0.0163381
NM_017700	ARHGEF38	0.573475	0.511732	0.656687	0.580631	0.0727417	0.00266289
XM_944765	LOC644500	0.611456	0.61566	0.514902	0.580673	0.0569975	0.0158011
NM_032880	IGSF21	0.610531	0.533686	0.597968	0.580729	0.0412213	0.0022609
NM_020698	TMCC3	0.4343	0.820633	0.487311	0.580748	0.20943	0.0898563
NM_021967	SERF1A	0.566531	0.566702	0.609119	0.580784	0.0245391	0.000386273
NM_001017927	C2orf76	0.478121	0.651023	0.613399	0.580848	0.0909313	0.0172712
NM_014229	SLC6A11	0.565839	0.567738	0.609369	0.580982	0.0246021	0.000419381
XM_001129027	LOC728998	0.538244	0.594227	0.610802	0.581091	0.0380209	0.00287995
NM_002436	MPP1	0.572952	0.561229	0.609183	0.581122	0.0249988	0.000235536
XM_001128252	LOC728711	0.541614	0.591088	0.610683	0.581128	0.0355952	0.00243899
XM_001133423	LOC729289	0.491949	0.638414	0.613063	0.581142	0.0782761	0.0129973
NM_023942	LRRC61	0.44535	0.642473	0.655698	0.581174	0.117812	0.0232571
XM_001132389	LOC728857	0.491058	0.639347	0.613153	0.581186	0.079144	0.0132777
NM_005918	MDH2	0.593813	0.541524	0.608283	0.581207	0.0351197	0.000732666
XM_001126664	LOC730643	0.627951	0.509188	0.606758	0.581299	0.0633427	0.00490182
XM_001128034	LOC731000	0.602657	0.533285	0.607968	0.581304	0.0416696	0.00140936
XM_001133717	LOC731881	0.485875	0.644532	0.613544	0.581317	0.0840949	0.0149192
NM_001013663	C2orf79	0.547783	0.585678	0.610656	0.581372	0.0316573	0.00175308
XM_001128065	LOC728661	0.435137	0.692964	0.616023	0.581375	0.132359	0.0348361
NM_001080400	PLIN4	0.47627	0.65379	0.614064	0.581375	0.0931656	0.0181234
XM_001129578	LOC729180	0.57164	0.563149	0.609631	0.581473	0.0247519	0.000263079
NM_025103	IFT74	0.562191	0.544438	0.637843	0.581491	0.0496036	0.000383868
NM_032683	MPV17L2	0.541442	0.646307	0.556885	0.581545	0.0566149	0.013126
NM_001079900	SPACA5B	0.583264	0.552233	0.609166	0.581555	0.028505	0.00027692
NM_001012329	CTNNBIP1	0.42416	0.834713	0.485799	0.581557	0.221395	0.0979939
NM_014386	PKD2L2	0.517678	0.614737	0.612312	0.581576	0.0553506	0.00657925
NM_006188	OCM2	0.550381	0.57805	0.6163	0.581577	0.0331008	0.00111946
XM_001128373	LOC728754	0.489211	0.641874	0.613683	0.581589	0.0812339	0.0139813
NM_012328	DNAJB9	0.50996	0.642251	0.592688	0.581633	0.0668349	0.0120186
NM_153259	MCOLN2	0.605096	0.531635	0.608238	0.581657	0.0433484	0.0016142
NM_001077697	TSPY3	0.605395	0.531364	0.608232	0.581663	0.0435838	0.00164378
NM_000407	GP1BB	0.506088	0.520895	0.718212	0.581732	0.118427	0.0135964
NM_198544	APITD1	0.57293	0.562436	0.609866	0.581744	0.024913	0.000244587
XM_001125699	LOC730429	0.59633	0.540162	0.608758	0.58175	0.0365482	0.000863231
NM_018081	WDR79	0.580399	0.60975	0.555201	0.581783	0.0273005	0.00741365
XM_001126666	LOC730644	0.569441	0.56584	0.610079	0.581787	0.0245677	0.000323901
XM_001129835	LOC731489	0.643402	0.495454	0.606587	0.581814	0.0770218	0.00803445
XM_001129755	LOC729249	0.477602	0.653376	0.614492	0.581823	0.0923283	0.0178517
NM_000926	PGR	0.573314	0.562248	0.60995	0.581837	0.0249669	0.000239986
XM_001129760	LOC729253	0.581695	0.554296	0.609568	0.581853	0.0276363	0.000241806
NM_005372	MOS	0.562688	0.572432	0.610492	0.581871	0.0252612	0.000606261
NM_004172	SLC1A3	0.504647	0.627881	0.613355	0.581961	0.0673485	0.0097447
NM_004492	GTF2A2	0.574375	0.619671	0.552411	0.582152	0.034298	0.00887973
NM_001001922	OR52N5	0.468219	0.66305	0.615364	0.582211	0.101558	0.0213947
NM_199129	TMEM189	0.546387	0.588649	0.611667	0.582234	0.0331091	0.00200486
XM_001132954	LOC730208	0.558122	0.577554	0.611155	0.582277	0.0268299	0.000918546
XM_001128640	LOC728856	0.522941	0.611126	0.612868	0.582312	0.0514242	0.00566974
NM_001539	DNAJA1	0.606055	0.530469	0.610417	0.582314	0.0449518	0.00167447
NM_002101	GYPC	0.547066	0.636548	0.563805	0.582473	0.0475721	0.010498
XM_001132909	LOC730203	0.5942	0.543631	0.609688	0.582506	0.0345462	0.000681753
NM_194255	SLC19A1	0.515026	0.619212	0.61356	0.582599	0.0585887	0.00741075
XM_001129039	LOC729002	0.530326	0.604691	0.612861	0.582626	0.045477	0.00436792
NM_138473	SP1	0.500407	0.633216	0.614303	0.582642	0.0718427	0.011084
NM_024804	ZNF669	0.53294	0.581013	0.634193	0.582715	0.050648	0.00239821
XM_001130310	LOC731643	0.654003	0.487144	0.607109	0.582752	0.0860545	0.0105069
XM_001130833	LOC731795	0.62222	0.517426	0.60863	0.582759	0.056986	0.0037076
NM_000833	GRIN2A	0.478903	0.65405	0.615531	0.582828	0.0920394	0.0178237
XM_001126265	LOC727974	0.475383	0.657605	0.615815	0.582934	0.095457	0.0191026
NM_032332	MORG1	0.468375	0.592796	0.687665	0.582945	0.109976	0.0156387
NM_017702	DEF8	0.53	0.705045	0.513794	0.582946	0.106051	0.0335807
XM_001133094	LOC729121	0.576788	0.56106	0.611003	0.58295	0.0255358	0.000213829
NM_024754	PTCD2	0.519422	0.531264	0.698424	0.583037	0.100104	0.0085474
NM_032814	RNFT2	0.577028	0.606403	0.565821	0.583084	0.0209578	0.00583356
NM_024556	FAM118B	0.789428	0.387528	0.572324	0.583093	0.201167	0.0663855
NM_000742	CHRNA2	0.567269	0.570475	0.611657	0.583134	0.0247542	0.000447406
NM_001005368	ZNF32	0.537007	0.670294	0.54215	0.58315	0.0755123	0.0200863
XM_001132901	LOC730200	0.628078	0.51267	0.608825	0.583191	0.0618269	0.00463096
XM_001133171	LOC731477	0.567802	0.570293	0.611819	0.583305	0.0247258	0.000432414
NM_005408	CCL13	0.49108	0.643526	0.615567	0.583391	0.0811569	0.0140638
XM_001129865	LOC729294	0.498822	0.63623	0.615243	0.583432	0.074022	0.0117838
NM_014809	KIAA0319	0.649117	0.550098	0.551194	0.58347	0.0568544	0.0103628
XM_001128594	LOC731146	0.648692	0.493579	0.608154	0.583475	0.0804474	0.00898429
XM_001129536	LOC729167	0.543742	0.59374	0.613272	0.583585	0.03586	0.00249865
XM_001128939	LOC728966	0.555966	0.582132	0.612709	0.583602	0.0284001	0.00119333
NM_182924	MICALL2	0.568038	0.596441	0.586328	0.583602	0.0143966	0.00311471
XM_001133625	LOC732433	0.569746	0.569114	0.612114	0.583658	0.0246454	0.000372345
XM_377941	LOC402269	0.606592	0.534039	0.610369	0.583667	0.0430201	0.00157911
NM_001856	COL16A1	0.609163	0.515725	0.62634	0.583743	0.0595277	0.0025934
XM_001128821	LOC731213	0.608768	0.532382	0.610503	0.583884	0.0446109	0.00178387
XM_001128944	LOC728968	0.531639	0.605994	0.614266	0.583966	0.0455051	0.00439316
XM_001133000	LOC730219	0.593817	0.546784	0.611309	0.58397	0.0333707	0.000582877
NM_022908	NT5DC2	0.771233	0.60822	0.372826	0.584093	0.200296	0.0879648
XM_001129015	LOC728995	0.499552	0.636844	0.615962	0.584119	0.0739777	0.0118043
NM_019897	OR2S2	0.56231	0.853777	0.336382	0.584157	0.259388	0.13385
NM_017539	DNAH3	0.828177	0.473834	0.45054	0.584184	0.211625	0.0852011
XM_927653	NKX2-4	0.611809	0.550999	0.589969	0.584259	0.0308045	0.00249432
NM_022735	ACBD3	0.391958	0.80965	0.551241	0.584283	0.210797	0.0872006
NM_002408	MGAT2	0.611728	0.548757	0.592385	0.58429	0.0322563	0.00235463
XM_001126881	LOC728213	0.614261	0.596518	0.542525	0.584435	0.037363	0.00957561
NM_001005366	KDM2B	0.55518	0.581519	0.616644	0.584448	0.0308366	0.00112248
XM_932175	LOC644419	0.613591	0.58027	0.559871	0.584577	0.0271177	0.00609484
NM_006927	ST3GAL2	0.616198	0.632286	0.505267	0.584584	0.0691594	0.0205985
XM_001132878	LOC730195	0.612057	0.548069	0.593834	0.584653	0.032967	0.00230314
XM_001125746	LOC730437	0.61179	0.542377	0.599848	0.584672	0.037112	0.00206626
XM_001128356	LOC728751	0.614825	0.602868	0.536351	0.584681	0.0422802	0.0111503
NM_001005222	OR52A4	0.611379	0.533939	0.608729	0.584683	0.0439652	0.00195714
XM_927670	LOC644548	0.61336	0.572487	0.56836	0.584736	0.0248752	0.00478365
XM_001133083	LOC732380	0.614493	0.594501	0.545309	0.584768	0.035604	0.00903076
XM_932150	LOC644368	0.613117	0.56401	0.577623	0.584916	0.0253531	0.0036353
NM_006071	PKDREJ	0.614721	0.59572	0.544364	0.584935	0.0363972	0.0092897
NM_021819	LMAN1L	0.559011	0.544176	0.651942	0.585043	0.0584093	0.00106176
NM_014641	MDC1	0.495415	0.72711	0.532705	0.585077	0.124409	0.0404595
XM_001126544	C15orf49	1.00881	0.452927	0.293498	0.585078	0.375521	0.208768
NM_017633	FAM46A	0.57562	0.671534	0.508229	0.585128	0.082067	0.0253559
NM_000228	LAMB3	0.501348	0.710407	0.543675	0.585144	0.110527	0.0333049
NM_002766	PRPSAP1	0.610307	0.503088	0.642063	0.585153	0.0728219	0.00407387
NM_017412	FZD3	0.61543	0.602575	0.537899	0.585301	0.0415517	0.0109473
NM_004700	KCNQ4	0.615701	0.607593	0.532671	0.585322	0.045777	0.0123172
NM_001009554	MFAP3L	0.662484	0.565105	0.528608	0.585399	0.0692067	0.0161293
NM_001077195	ZNF436	0.5596	0.58445	0.612245	0.585432	0.0263359	0.00122603
XM_001129751	LOC731465	0.612428	0.537511	0.606719	0.585553	0.0417031	0.00197359
XM_926546	LOC643179	0.616187	0.61132	0.529357	0.585621	0.0487871	0.0133317
NM_014139	SCN11A	0.613079	0.548185	0.595746	0.58567	0.0335999	0.00227465
NM_001006681	SPIN2B	0.612165	0.526966	0.618319	0.585817	0.051059	0.00214002
NM_001040	SHBG	0.617949	0.641438	0.498245	0.585878	0.0767953	0.0237892
NM_001032999	CBFA2T2	0.46486	0.585441	0.707583	0.585961	0.121363	0.0187802
XM_001128577	LOC731137	0.609807	0.474087	0.674413	0.586102	0.102245	0.00977483
NM_001040002	MEOX1	0.613765	0.553014	0.591565	0.586115	0.0307403	0.00254027
NM_012335	MYO1F	0.617156	0.620318	0.520946	0.58614	0.056482	0.0160193
NM_206961	LTK	0.617178	0.620616	0.520646	0.586147	0.0567511	0.0161155
NM_001048241	UBL5	0.612871	0.533954	0.611695	0.586174	0.0452271	0.0019892
NM_001031807	LBXCOR1	0.619395	0.484742	0.65478	0.586306	0.0897187	0.00749992
XM_001128586	LOC728649	0.613642	0.546022	0.599358	0.58634	0.0356398	0.00216102
NM_002113	CFHR1	0.6274	0.651781	0.480117	0.586433	0.0928758	0.0307706
NM_015568	PPP1R16B	0.618722	0.644665	0.49608	0.586489	0.0793634	0.024929
NM_001085420	PLSCR5	0.612964	0.528914	0.617676	0.586518	0.0499421	0.00210722
XM_001129470	LOC729147	0.615106	0.570707	0.573899	0.586571	0.0247638	0.00431985
NM_001014797	KCNMA1	0.612589	0.517582	0.629958	0.58671	0.0604926	0.00274883
NM_013360	ZNF222	0.470441	0.724713	0.564991	0.586715	0.128521	0.0397727
NM_133466	ZFP82	0.518627	0.525426	0.716267	0.586773	0.112196	0.0118619
NM_144690	ZNF582	0.592793	0.566875	0.600728	0.586799	0.0177048	0.00101078
XM_001132958	LOC728902	0.616305	0.589627	0.554539	0.586823	0.0309783	0.0075863
XM_001126981	LOC730733	0.612951	0.521781	0.625854	0.586862	0.0567297	0.00246533
XM_001129738	LOC729243	0.617942	0.62022	0.522631	0.586931	0.055697	0.015799
XM_933903	LOC644662	0.617218	0.604602	0.539145	0.586988	0.0419111	0.0111467
XM_001133420	LOC728991	0.619853	0.655196	0.486231	0.587093	0.0891189	0.0292566
NM_022344	C17orf75	0.571691	0.582498	0.607126	0.587105	0.018161	0.00104764
XM_001129618	LOC729190	0.617315	0.603475	0.540635	0.587142	0.0408662	0.0108163
NM_000359	TGM1	0.620681	0.669843	0.471042	0.587189	0.103546	0.036059
XM_001133033	LOC730225	0.614366	0.543024	0.604255	0.587215	0.0386027	0.00205632
XM_001129284	LOC729088	0.618433	0.623516	0.519823	0.587257	0.058455	0.0168122
XM_001133211	LOC729003	0.618597	0.626135	0.517139	0.58729	0.06087	0.0176986
NM_205833	IGSF1	0.582175	0.549306	0.630429	0.587303	0.040804	9.53631e-05
XM_001129942	LOC731523	0.61502	0.554139	0.592781	0.587313	0.0308068	0.00255837
NM_004513	IL16	0.61967	0.644598	0.498052	0.58744	0.0784095	0.0246368
XM_001126427	LOC730579	0.613894	0.526288	0.622557	0.58758	0.0532564	0.00226862
NM_178812	MTDH	0.466183	0.745503	0.551152	0.587613	0.143185	0.0486932
XM_001129096	LOC729027	0.617474	0.594991	0.550709	0.587724	0.0339706	0.00861459
NM_001040428	SPATA7	0.610614	0.658059	0.494585	0.587753	0.0841005	0.0271686
NM_022570	CLEC7A	0.630664	0.461992	0.670633	0.587763	0.110739	0.0132735
XM_001132868	LOC730194	0.613348	0.51163	0.638322	0.587767	0.0671083	0.00342097
NM_004736	XPR1	0.617302	0.589654	0.556502	0.587819	0.0304416	0.00742945
XM_001128934	hCG_1814486	0.617557	0.594399	0.551555	0.587837	0.0334868	0.00845975
XM_001126562	LOC730615	0.610904	0.460355	0.6924	0.587887	0.117722	0.0141814
XM_001132214	LOC732208	0.617724	0.596745	0.549191	0.587887	0.0351149	0.00899381
NM_022154	SLC39A8	0.614564	0.532931	0.616259	0.587918	0.0476278	0.00205794
XM_927238	LOC643988	0.61752	0.591706	0.554578	0.587935	0.0316402	0.00784629
XM_001134425	GUCY2E	0.622249	0.683418	0.458566	0.588078	0.116255	0.0426754
NM_020131	UBQLN4	0.708206	0.472041	0.584082	0.58811	0.118134	0.0248508
XM_001126516	LOC730603	0.615866	0.55484	0.593667	0.588124	0.0308886	0.00256664
XM_928022	ELF2P4	0.619694	0.631255	0.513445	0.588132	0.0649381	0.0193
NM_005593	MYF5	0.61856	0.607054	0.539008	0.588208	0.0429944	0.011562
NM_006437	PARP4	0.619341	0.622291	0.523047	0.588226	0.0564664	0.0161693
XM_940814	LOC643751	0.618895	0.612601	0.5333	0.588265	0.0477055	0.0131288
NM_003153	STAT6	0.615081	0.534142	0.615899	0.588374	0.0469679	0.00204975
NM_001077244	GRIA4	0.616322	0.558244	0.590663	0.58841	0.0291043	0.00280405
NM_006164	NFE2L2	0.560981	0.586905	0.617961	0.588615	0.0285285	0.00120403
NM_033557	YIF1B	0.672054	0.468226	0.62574	0.588673	0.10685	0.0162523
NM_001005274	OR4A16	0.510281	0.571321	0.684684	0.588762	0.0885	0.00776764
NM_001345	DGKA	0.570927	0.577902	0.617757	0.588862	0.0252657	0.000540682
NM_133497	KCNV2	0.468737	0.67526	0.622643	0.58888	0.107321	0.0244313
NM_001012508	SPRN	0.614496	0.5365	0.615735	0.58891	0.0453931	0.0019099
NM_032779	CCDC142	0.540089	0.557977	0.668724	0.58893	0.0696801	0.00303688
NM_130806	RXFP2	0.47982	0.664815	0.622178	0.588938	0.0968739	0.0201657
NM_002375	MAP4	0.58892	0.560998	0.617034	0.588984	0.028018	0.000242204
NM_005586	MDFI	0.559226	0.610969	0.597065	0.589086	0.0267783	0.00403387
XM_001129271	LOC729084	0.531965	0.615528	0.619911	0.589135	0.0495588	0.00537684
NM_172314	IL25	0.609334	0.647962	0.510324	0.589207	0.0709923	0.0218946
NM_001001433	STX16	0.479586	0.639811	0.648243	0.589213	0.0950332	0.0161757
NM_018265	C1orf106	0.495899	0.746093	0.525825	0.589272	0.136632	0.0481988
XM_001131490	LOC643264	0.460522	0.683885	0.623495	0.589301	0.115541	0.0280815
XM_001129543	LOC731410	0.575011	0.575031	0.618148	0.589397	0.0248996	0.000385488
NM_001203	BMPR1B	0.608541	0.54321	0.616616	0.589456	0.0402532	0.00125816
XM_001128022	LOC730998	0.623913	0.528679	0.615947	0.589513	0.0528343	0.00305828
NM_024692	CLIP4	0.467087	0.569437	0.732174	0.589566	0.133685	0.0222639
XM_001132981	LOC730215	0.62338	0.529326	0.616052	0.589586	0.0523153	0.00297169
XM_001126335	LOC727826	0.602423	0.549323	0.617072	0.589606	0.0356468	0.000774379
XM_001130830	LOC731792	0.659637	0.494844	0.614354	0.589611	0.0851373	0.0105498
NM_018445	SELS	0.619949	0.449152	0.700335	0.589812	0.128275	0.0181462
NM_014779	TSC22D2	0.478144	0.638218	0.653207	0.589856	0.0970355	0.0164587
NM_007066	PKIG	0.541654	0.607995	0.620424	0.590024	0.0423487	0.00381127
NM_022843	PCDH20	0.690713	0.466049	0.613335	0.590032	0.11413	0.0205329
NM_152269	C12orf65	0.606542	0.539376	0.624323	0.59008	0.0448026	0.00115061
NM_000171	GLRA1	0.513889	0.634592	0.621835	0.590106	0.0663127	0.00977583
NM_021738	SVIL	0.510755	0.637609	0.622003	0.590122	0.0691754	0.0106238
XM_001128550	LOC728815	0.520573	0.628521	0.621686	0.59026	0.0604474	0.00813495
XM_001126932	LOC730715	0.631315	0.52312	0.616452	0.590295	0.0586484	0.00412139
NM_021648	TSPYL4	0.506236	0.696493	0.568172	0.5903	0.09704	0.0265968
NM_033411	RWDD2A	0.555777	0.696911	0.51824	0.590309	0.094208	0.0301747
NM_025184	EFHC2	0.479003	0.662834	0.629214	0.59035	0.0978837	0.0200161
NM_031941	USHBP1	0.591312	0.566712	0.613433	0.590486	0.0233716	0.000443702
NM_000419	ITGA2B	0.486094	0.661901	0.62364	0.590545	0.092458	0.0185966
NM_031310	PLVAP	0.531141	0.539829	0.700749	0.590573	0.0955138	0.0076646
XM_001133174	LOC730238	0.65151	0.504472	0.615826	0.590602	0.0766956	0.00824663
NM_207446	FAM174B	0.504711	0.644472	0.622927	0.590703	0.0752467	0.0125466
NM_032579	RETNLB	0.517816	0.451843	0.802459	0.590706	0.186327	0.042239
NM_001014431	AKT1	0.618175	0.536436	0.617538	0.590716	0.0470092	0.00214844
NM_207405	C4orf50	0.496485	0.652471	0.623414	0.59079	0.0829524	0.015143
NM_007103	NDUFV1	0.572917	0.579808	0.619848	0.590858	0.0253418	0.000540591
NM_144594	GTSF1	0.540059	0.640028	0.592636	0.590908	0.0500069	0.00922539
XM_001129076	LOC729018	0.488562	0.660306	0.623957	0.590942	0.0905069	0.0178912
XM_001132872	LOC728677	0.620098	0.57642	0.577313	0.591277	0.0249637	0.00460569
NM_001017371	SP3	0.623136	0.636225	0.514614	0.591325	0.0667555	0.0203006
NM_152281	SCYL1BP1	0.642163	0.490099	0.64183	0.591364	0.087698	0.00875162
NM_001031801	LIMK2	0.619715	0.566171	0.588333	0.591406	0.026904	0.00332323
NM_014733	ZFYVE16	0.551371	0.607694	0.615228	0.591431	0.0348968	0.00328491
XM_001129904	LOC731511	0.621555	0.598333	0.555026	0.591638	0.0337658	0.00868976
XM_001132891	LOC730198	0.617684	0.520799	0.63645	0.591644	0.0620673	0.00297542
NM_001005167	OR52E6	0.619954	0.564697	0.590506	0.591719	0.0276484	0.00315378
XM_001133117	LOC730233	0.619638	0.55389	0.602302	0.591944	0.034076	0.00235819
XM_001130390	LOC731664	0.617763	0.51327	0.645266	0.5921	0.0696399	0.0038142
XM_001125105	LOC730421	0.617987	0.517512	0.640835	0.592111	0.0656071	0.00334134
XM_931304	LOC643085	0.620864	0.574663	0.580866	0.592131	0.0250762	0.0042659
XM_001126893	LOC728218	0.622564	0.608369	0.545504	0.592145	0.0410118	0.0111109
NM_052850	GADD45GIP1	0.688474	0.558388	0.529661	0.592174	0.0846262	0.0211762
NM_007355	HSP90AB1	0.539564	0.588353	0.64885	0.592256	0.0547474	0.00277432
XM_001133289	LOC729083	0.623668	0.625683	0.527802	0.592384	0.0559392	0.0162933
NM_030796	VOPP1	0.502438	0.668022	0.606712	0.592391	0.0837159	0.0177812
XM_001128364	LOC731082	0.620801	0.568094	0.588293	0.592396	0.0265918	0.00344548
NM_182490	ZNF227	0.544619	0.591693	0.640938	0.592416	0.0481638	0.00235771
NM_000525	KCNJ11	0.620171	0.553313	0.604032	0.592506	0.0348877	0.00231444
NM_005938	FOXO4	0.623819	0.625557	0.528246	0.592541	0.0556874	0.0162134
XM_927469	FMN1	0.620797	0.564084	0.592898	0.592593	0.028358	0.00303614
NM_001001503	NDUFV3	0.620395	0.555496	0.601969	0.59262	0.0334442	0.00241867
NM_021072	HCN1	0.62398	0.625247	0.528925	0.592717	0.0552492	0.0160674
NM_004533	MYBPC2	0.621249	0.570301	0.586653	0.592734	0.026013	0.00366169
NM_005065	SEL1L	0.619921	0.543669	0.614623	0.592737	0.0425773	0.00207793
XM_372913	LOC391347	0.623597	0.616847	0.537819	0.592754	0.0476949	0.0133997
NM_002409	MGAT3	0.622414	0.592603	0.563334	0.592784	0.0295404	0.00724057
XM_932204	LOC644477	0.621897	0.581698	0.574842	0.592812	0.0254204	0.00523088
XM_940199	FAM184B	0.607374	0.497543	0.673673	0.592863	0.0889567	0.00650458
NM_016205	PDGFC	0.350287	0.950183	0.478184	0.592885	0.315968	0.172
XM_001129395	LOC729129	0.621669	0.574136	0.583081	0.592962	0.0252599	0.00411021
XM_001127744	LOC730923	0.619641	0.532912	0.626433	0.592995	0.0521443	0.00229705
XM_932054	LOC644224	0.623974	0.618166	0.537057	0.593066	0.0485918	0.0137293
NM_003998	NFKB1	0.548639	0.598049	0.632929	0.593206	0.042353	0.00241739
XM_001128360	LOC728752	0.62823	0.69719	0.454692	0.593371	0.124951	0.0484899
NM_001489	NR6A1	0.561513	0.595549	0.623197	0.59342	0.0308971	0.001626
NM_152262	ZNF439	0.545412	0.556702	0.678201	0.593439	0.0736234	0.00350561
XM_001132790	LOC729117	0.545216	0.611137	0.624011	0.593455	0.042269	0.00383487
NM_001039614	C15orf59	0.503292	0.651073	0.626013	0.59346	0.0790862	0.013979
XM_001128700	LOC728883	0.563036	0.594187	0.623176	0.593467	0.0300763	0.00147619
NM_001039770	FLJ45032	0.554564	0.602296	0.623602	0.593487	0.035352	0.00245222
NM_003058	SLC22A2	0.542033	0.614277	0.624226	0.593512	0.0448587	0.00439276
NM_152303	ZNF554	0.732118	0.509902	0.538736	0.593585	0.120836	0.0325826
NM_015099	CAMTA2	0.506652	0.646864	0.62726	0.593592	0.0759276	0.0127626
XM_931288	LOC643073	0.530977	0.625079	0.624909	0.593655	0.0542809	0.00662026
NM_002477	MYL5	0.560914	0.596953	0.623705	0.593857	0.0315097	0.00173816
XM_927073	FLJ37512	0.621788	0.539004	0.620821	0.593871	0.0475186	0.00224207
NM_012420	IFIT5	0.558395	0.599565	0.623948	0.593969	0.0331325	0.00203742
NM_001626	AKT2	0.624713	0.536421	0.620799	0.593978	0.0498838	0.00261066
NM_004174	SLC9A3	0.631069	0.530468	0.620554	0.59403	0.055297	0.00354141
NM_080651	MED30	0.625708	0.53569	0.620876	0.594091	0.0506344	0.00273331
NM_138363	CCDC45	0.452805	0.571462	0.758161	0.594143	0.153936	0.031515
NM_001025357	LOC441376	0.541675	0.615917	0.62499	0.594194	0.0457086	0.00459123
NM_053025	MYLK	0.624675	0.536878	0.621043	0.594199	0.0496742	0.00257877
NM_004959	NR5A1	0.59565	0.564564	0.622449	0.594221	0.0289691	0.00027249
NM_019558	HOXD8	0.596171	0.564205	0.622503	0.594293	0.0291946	0.000283493
XM_001132939	LOC730205	0.624523	0.537296	0.621207	0.594342	0.0494308	0.00254105
XM_931952	LOC643972	0.550204	0.608136	0.624781	0.594374	0.0391467	0.0032005
NM_003429	ZNF85	0.543538	0.62678	0.612853	0.59439	0.0445862	0.00604849
NM_005064	CCL23	0.620062	0.54203	0.621698	0.594597	0.0455312	0.00195486
NM_017638	MED18	0.494023	0.611334	0.678508	0.594622	0.0933707	0.0122618
XM_001133706	LOC731533	0.610501	0.551198	0.622189	0.594629	0.0380641	0.00101725
NM_001668	ARNT	0.515674	0.663186	0.605787	0.594883	0.0743581	0.0151844
NM_004126	GNG11	0.520519	0.637647	0.626907	0.595024	0.0647467	0.00951751
NM_001012661	SLC3A2	0.480869	0.675471	0.62883	0.595057	0.101602	0.0226687
XM_001125862	LOC727813	0.587848	0.573649	0.623772	0.59509	0.0258344	0.000212346
XM_937391	hCG_1644608	0.595199	0.566891	0.623562	0.595217	0.0283353	0.000242292
XM_001127465	LOC730845	0.645596	0.51896	0.6212	0.595252	0.0671873	0.00603072
XM_001129870	LOC729295	0.616176	0.547036	0.622633	0.595282	0.0419067	0.00146944
NM_001014985	GLTPD2	0.568448	0.592617	0.624979	0.595348	0.0283642	0.00115503
NM_198563	TMEM110	0.547638	0.612524	0.62602	0.595394	0.0419047	0.00378057
NM_032787	GPR128	0.503068	0.655072	0.6282	0.595447	0.0811226	0.0148087
NM_001004340	FCGR1B	0.493545	0.664239	0.62871	0.595498	0.0900631	0.0180879
NM_005971	FXYD3	0.488316	0.669324	0.629019	0.595553	0.0950315	0.0200306
XM_001130121	LOC729385	0.462196	0.694377	0.630365	0.595646	0.119921	0.0309566
XM_001130133	LOC729390	0.515872	0.643268	0.627815	0.595652	0.069522	0.0109836
NM_138362	FAM104B	0.517176	0.551083	0.718753	0.595671	0.107932	0.0118239
NM_024908	WDR76	0.491407	0.577174	0.718439	0.595673	0.114641	0.0157955
NM_001005163	OR52D1	0.577	0.585109	0.624938	0.595682	0.0256583	0.000578815
XM_001129510	LOC728862	0.518014	0.641668	0.627966	0.595883	0.0677831	0.0104597
XM_934689	ZNF799	0.643156	0.498381	0.646249	0.595929	0.0844933	0.00801203
XM_927914	LOC644816	0.600016	0.563676	0.624122	0.595938	0.0304285	0.000349888
XM_943643	FLJ44606	0.571508	0.590927	0.625537	0.59599	0.0273681	0.00095931
NM_004348	RUNX2	0.5824	0.644509	0.561187	0.596032	0.0433011	0.0118117
NM_001005179	OR56A4	0.539746	0.621276	0.627107	0.596043	0.048842	0.00534355
NM_004549	NDUFC2	0.518194	0.64185	0.628161	0.596069	0.0677874	0.0104693
XM_001129301	LOC729095	0.516579	0.643415	0.628253	0.596083	0.0692683	0.0109252
NM_001001683	MED11	0.537537	0.623474	0.627267	0.596093	0.0507458	0.0058011
NM_017879	ZNF416	0.648685	0.561684	0.578117	0.596162	0.0462224	0.00737626
XM_001129637	LOC729195	0.566265	0.596265	0.625985	0.596172	0.0298599	0.00143347
NM_014699	ZNF646	0.505396	0.689858	0.593365	0.596206	0.0922635	0.023337
XM_942992	LOC644173	0.567921	0.59482	0.625982	0.596241	0.0290563	0.00128323
NM_000260	MYO7A	0.577806	0.585668	0.625662	0.596379	0.0256631	0.00057286
NM_001025233	CLLU1	0.603924	0.560958	0.624513	0.596465	0.0324271	0.000488853
XM_001133315	LOC729265	0.518852	0.642013	0.628584	0.596483	0.0675645	0.0104198
NM_024584	CCDC121	0.490558	0.746813	0.552293	0.596555	0.133738	0.0465178
XM_001129927	LOC731517	0.647308	0.519932	0.622615	0.596618	0.0675499	0.00614878
NM_002230	JUP	0.533867	0.62801	0.628039	0.596639	0.0543619	0.00671844
NM_032693	NAA11	0.497718	0.582676	0.709891	0.596762	0.106786	0.0135864
NM_001080470	ZNF697	0.69157	0.575344	0.523391	0.596768	0.0861122	0.0236443
NM_032306	ALKBH7	0.562564	0.684134	0.543818	0.596839	0.076179	0.0227816
XM_001132826	LOC730184	0.64395	0.523603	0.623046	0.596866	0.0643032	0.00541286
XM_001130068	LOC729369	0.533591	0.628765	0.628335	0.596897	0.0548248	0.00684468
NM_001007542	FLJ40453	0.625813	0.574979	0.5904	0.597064	0.0260639	0.00381897
NM_004520	KIF2A	0.62807	0.619904	0.543251	0.597075	0.0467915	0.0133551
XM_926857	LOC643554	0.627674	0.610058	0.55378	0.597171	0.0385955	0.0105471
XM_001133324	hCG_2013212	0.628359	0.62222	0.541166	0.597248	0.0486659	0.0140264
XM_001133597	FLJ45513	0.627555	0.60554	0.55874	0.597278	0.0351437	0.00937665
NM_001527	HDAC2	0.627529	0.60073	0.564218	0.597492	0.0317791	0.0082066
XM_001133411	hCG_2003956	0.629298	0.635412	0.527873	0.597528	0.0604003	0.0183886
XM_001129144	LOC729043	0.6311	0.67093	0.490631	0.597554	0.094715	0.0334094
NM_000460	THPO	0.626912	0.587156	0.578595	0.597554	0.0257824	0.0055205
XM_001130162	LOC731591	0.624451	0.53763	0.630628	0.59757	0.0520009	0.00236352
NM_024814	CBLL1	0.628926	0.626758	0.53708	0.597588	0.0524129	0.0153962
NM_000234	LIG1	0.626811	0.584125	0.581878	0.597605	0.0253183	0.00502146
NM_000431	MVK	0.627053	0.588113	0.577776	0.597647	0.0259852	0.00567163
XM_001129084	LOC729022	0.626799	0.582001	0.584296	0.597699	0.0252275	0.00468861
NM_001005915	ERBB3	0.626525	0.576309	0.590296	0.59771	0.0259164	0.00391975
NM_001105	ACVR1	0.625543	0.556326	0.61131	0.597726	0.0365527	0.00231735
NM_001001928	PPARA	0.626856	0.581313	0.585201	0.59779	0.0252465	0.00457834
NM_000251	MSH2	0.630473	0.652416	0.510666	0.597852	0.0762977	0.0249468
XM_001132907	LOC730202	0.627065	0.583972	0.582562	0.597867	0.0252966	0.00496603
XM_001128007	LOC728645	0.630497	0.652158	0.511013	0.59789	0.0760126	0.0248275
XM_001126473	LOC730596	0.623595	0.513149	0.65707	0.597938	0.0753129	0.00474914
NM_005391	PDK3	0.623623	0.511711	0.658777	0.598037	0.0767989	0.00498501
NM_005984	SLC25A1	0.628209	0.601355	0.56486	0.598141	0.0317967	0.00823486
NM_016304	RSL24D1	0.59883	0.534738	0.660976	0.598181	0.0631216	0.00180307
NM_001045475	LOC401387	0.626345	0.562818	0.60545	0.598204	0.0323775	0.00262897
NM_001039479	KIAA0317	0.779726	0.309043	0.705968	0.598246	0.253158	0.0961018
XM_001129640	LOC729197	0.62619	0.557414	0.611354	0.598319	0.0361934	0.00234713
NM_032801	JAM3	0.547102	0.621055	0.626938	0.598365	0.0444923	0.0047287
NM_144604	ZC3H18	0.484025	0.705671	0.605429	0.598375	0.110991	0.0304046
NM_002225	IVD	0.62768	0.585657	0.581855	0.598397	0.0254308	0.0051659
NM_031498	GNGT2	0.630285	0.637593	0.527338	0.598405	0.0616545	0.0189546
NM_005004	NDUFB8	0.664109	0.507532	0.623886	0.598509	0.0813149	0.00982814
NM_021015	SSX5	0.530819	0.634581	0.630294	0.598565	0.0587087	0.00793147
XM_001130144	LOC729397	0.656417	0.515211	0.624455	0.598694	0.0740441	0.00782384
NM_000461	THRB	0.669735	0.502592	0.623858	0.598728	0.0863589	0.0113524
XM_001132969	LOC730212	0.668046	0.504214	0.623946	0.598735	0.0847757	0.0108669
XM_926273	LOC642892	0.581547	0.586611	0.628075	0.598744	0.0255269	0.000501522
NM_006837	COPS5	0.651829	0.533443	0.611034	0.598769	0.0601386	0.00614806
XM_001128208	LOC731038	0.650841	0.520774	0.624865	0.598827	0.0688319	0.00651148
NM_153262	SYT14	0.603266	0.566261	0.627005	0.598844	0.0306126	0.000367266
NM_001017418	SPRR2B	0.47698	0.686475	0.633213	0.598889	0.108884	0.026258
NM_001039697	SNAPC3	0.613506	0.556537	0.626762	0.598935	0.0373111	0.000937051
NM_005291	GPR17	0.432942	0.728642	0.63544	0.599008	0.151179	0.0479841
NM_001080465	C17orf98	0.521987	0.64393	0.631253	0.599057	0.0670449	0.0103754
XM_001133053	LOC730227	0.56355	0.604413	0.629312	0.599092	0.0332025	0.00206293
NM_002507	NGFR	0.602358	0.567684	0.627598	0.599213	0.0300801	0.000321544
NM_004367	CCR6	0.538256	0.628959	0.630779	0.599332	0.0529005	0.00641322
NM_001039374	KIAA1984	0.570547	0.574444	0.653043	0.599345	0.0465448	0.00058816
NM_003150	STAT3	0.481558	0.683228	0.633635	0.599474	0.105085	0.024637
NM_152343	C17orf46	0.626878	0.601994	0.569742	0.599538	0.0286469	0.00752081
NM_001014980	FAM132A	0.580629	0.589005	0.628992	0.599542	0.0258462	0.000591385
XM_001129080	LOC730744	0.656679	0.516743	0.625466	0.599629	0.073459	0.00770115
XM_930072	LOC644191	0.590382	0.579897	0.628632	0.599637	0.0256517	0.000235882
NM_005272	GNAT2	0.515825	0.650921	0.632192	0.599646	0.0731926	0.01236
NM_014047	C19orf53	0.594863	0.647668	0.556538	0.59969	0.0457562	0.013274
XM_001129694	LOC728868	0.590929	0.57953	0.628694	0.599717	0.0257335	0.000228003
XM_001133030	LOC730224	0.691921	0.483646	0.624057	0.599875	0.106223	0.0183251
XM_001129750	hCG_1783052	0.580529	0.589754	0.629373	0.599885	0.0259502	0.000616575
NM_014157	CCDC113	0.770907	0.621068	0.407805	0.599927	0.182472	0.0817062
XM_001133397	LOC729335	0.609728	0.562104	0.628074	0.599968	0.0340505	0.00061784
XM_001132945	LOC729069	0.526733	0.641218	0.632067	0.600006	0.0636211	0.00938491
NM_022153	C10orf54	0.882244	0.594634	0.323599	0.600159	0.279363	0.15122
NM_032310	C9orf89	0.552832	0.585752	0.661979	0.600187	0.0559872	0.0021954
XM_001133013	LOC730221	0.628041	0.545082	0.627442	0.600188	0.0477247	0.00231248
NM_000168	GLI3	0.50991	0.704937	0.585723	0.60019	0.0983149	0.0275613
NM_014423	AFF4	0.547963	0.676258	0.576665	0.600295	0.067333	0.0173446
XM_001132825	LOC730183	0.601315	0.570889	0.628919	0.600374	0.0290262	0.000262047
XM_001129336	LOC729108	0.467844	0.698134	0.635349	0.600442	0.119047	0.0312154
XM_001126739	LOC730668	0.661629	0.513668	0.626174	0.60049	0.0772516	0.00875375
NM_152834	TMEM18	0.605612	0.56719	0.62894	0.600581	0.031181	0.000389378
XM_001129506	LOC729156	0.537727	0.632079	0.632309	0.600705	0.0545406	0.00687368
NM_000519	HBD	0.477275	0.689702	0.635216	0.600731	0.110332	0.0271412
NM_001039765	FLJ40292	0.535702	0.634171	0.6325	0.600791	0.0563748	0.00736456
XM_001131760	LOC728676	0.520886	0.648287	0.633208	0.600794	0.0696115	0.0112585
XM_001129769	C11orf21	0.717077	0.587291	0.498279	0.600882	0.11003	0.0361602
NM_207396	RNF207	0.575181	0.596887	0.6308	0.600956	0.0280321	0.00107048
NM_032788	ZNF514	0.620868	0.575216	0.607181	0.601089	0.023428	0.00214393
NM_016170	TLX2	0.563066	0.608701	0.631536	0.601101	0.0348621	0.00239128
XM_001131640	LOC732028	0.544129	0.626736	0.632438	0.601101	0.0494217	0.0055846
NM_002747	MAPK4	0.546462	0.624564	0.632355	0.601127	0.0475011	0.00512207
XM_375099	LOC283585	0.508811	0.660532	0.634211	0.601184	0.0810732	0.0151736
NM_001033564	C6orf225	0.532492	0.638206	0.633215	0.601305	0.0596453	0.00828405
NM_145003	TSNARE1	0.640035	0.504651	0.659254	0.601313	0.0842619	0.00740313
NM_199350	C9orf50	0.629376	0.546011	0.628644	0.601344	0.0479212	0.00235075
NM_032728	PPAPDC3	0.541094	0.634873	0.628082	0.601349	0.0522931	0.00699111
NM_014862	ARNT2	0.464422	0.686681	0.653094	0.601399	0.119808	0.0296269
NM_002730	PRKACA	0.63275	0.542905	0.628545	0.6014	0.0507021	0.00280686
XM_926863	LOC643563	0.540104	0.631368	0.633089	0.60152	0.0531953	0.00654424
XM_001129623	LOC729192	0.495705	0.673655	0.635204	0.601521	0.0936349	0.0200104
NM_001005493	OR6C6	0.521751	0.648917	0.634003	0.601557	0.0695151	0.0112651
XM_931443	LOC643260	0.610399	0.564548	0.629815	0.601587	0.0335137	0.000568633
NM_024511	HAUS3	0.587194	0.590392	0.627371	0.601652	0.0223304	0.000603394
NM_001033507	LMX1A	0.537447	0.634157	0.633364	0.601656	0.0556079	0.00718367
NM_004996	ABCC1	0.660099	0.51761	0.627675	0.601795	0.0746867	0.00809973
NM_003092	SNRPB2	0.584123	0.590002	0.631313	0.601813	0.0257164	0.000525405
NM_207645	C11orf87	0.571221	0.602342	0.631957	0.60184	0.0303712	0.00152426
XM_932073	LOC644248	0.521763	0.649529	0.634361	0.601884	0.0698003	0.0113725
NM_004143	CITED1	0.589067	0.585669	0.631293	0.60201	0.025417	0.000326121
XM_935751	42626	0.503546	0.667155	0.635387	0.602029	0.0867558	0.0173457
NM_006038	SPATA2	0.778695	0.643069	0.384325	0.60203	0.200362	0.0960227
NM_006919	SERPINB3	0.500476	0.67014	0.635568	0.602061	0.0896577	0.018472
NM_032134	QRICH2	0.556341	0.661636	0.588461	0.602146	0.0539651	0.0125756
XM_001129047	LOC729006	0.483601	0.686375	0.636466	0.602148	0.105653	0.0251937
NM_000259	MYO5A	0.569697	0.60456	0.63247	0.602242	0.0314508	0.00173178
XM_001128622	ALG13	0.634057	0.63604	0.536668	0.602255	0.0568087	0.0174071
NM_024888	LPPR3	0.47923	0.743688	0.584029	0.602316	0.133174	0.0448046
NM_205853	MUSTN1	0.632516	0.603779	0.570687	0.602328	0.0309404	0.00805535
NM_005314	GRPR	0.633466	0.621911	0.551733	0.60237	0.0442317	0.0127779
NM_006022	TSC22D1	0.527914	0.621894	0.657626	0.602478	0.0670005	0.00713695
NM_022139	GFRA4	0.636937	0.683705	0.487613	0.602752	0.102418	0.0381799
XM_379623	FLJ41200	0.635189	0.648233	0.52491	0.602778	0.0677497	0.021851
NM_006536	CLCA2	0.634879	0.641847	0.531635	0.602787	0.061718	0.0193819
XM_001126998	LOC730738	0.631842	0.579617	0.597125	0.602861	0.026581	0.00384215
XM_001126971	LOC728246	0.631034	0.562792	0.614858	0.602895	0.0356596	0.00246691
XM_001126741	LOC730669	0.63056	0.552974	0.625199	0.602911	0.0433296	0.00224237
NM_030935	TSC22D4	0.556526	0.575136	0.67712	0.602927	0.064923	0.00263127
NM_003087	SNCG	0.636962	0.678511	0.493637	0.603037	0.0969939	0.0354376
XM_001133224	LOC730242	0.630847	0.554907	0.623552	0.603102	0.0418971	0.00225437
NM_004748	CCPG1	0.697879	0.632237	0.479237	0.603118	0.112192	0.041054
NM_022443	MLF1	0.632896	0.595086	0.581443	0.603142	0.0266555	0.00615308
NM_001024916	CBWD5	0.633036	0.597827	0.578571	0.603145	0.0276191	0.00667388
XM_001129501	LOC729154	0.632692	0.590601	0.586192	0.603162	0.0256686	0.00536699
NM_018017	C10orf118	0.575026	0.741263	0.493216	0.603168	0.126396	0.05003
NM_014897	ZNF652	0.561972	0.647646	0.599913	0.603177	0.0429303	0.00876478
NM_030639	BHLHB9	0.46797	0.514617	0.827128	0.603238	0.195292	0.051742
NM_005234	NR2F6	0.630987	0.55339	0.625575	0.603318	0.0433228	0.00224933
XM_001128866	LOC728903	0.632895	0.591402	0.585677	0.603324	0.0257679	0.0054792
XM_001128189	LOC643875	0.63239	0.57984	0.597965	0.603398	0.0266933	0.00382015
NM_198582	KLHL30	0.634191	0.615071	0.56105	0.603437	0.037933	0.0106193
XM_001132482	EIF3CL	0.636254	0.653419	0.521076	0.603583	0.0719664	0.0237355
NM_012086	GTF3C3	0.523429	0.592899	0.694456	0.603595	0.0860136	0.00825734
NM_007361	NID2	0.613762	0.633928	0.563247	0.603646	0.03641	0.0109595
NM_005986	SOX1	0.631433	0.555256	0.624321	0.60367	0.0420782	0.00226239
NM_001054	SULT1A2	0.639064	0.706947	0.46514	0.603717	0.124719	0.0507268
NM_012081	ELL2	0.565633	0.642853	0.602893	0.603793	0.0386176	0.0075941
NM_003919	SGCE	0.460655	0.655265	0.695484	0.603802	0.125589	0.0275252
XM_001129825	LOC728817	0.636917	0.661998	0.512536	0.603817	0.08004	0.0273639
NM_001085394	ZC3H11B	0.63257	0.573478	0.605641	0.603896	0.0295848	0.00312883
NM_207444	C15orf53	0.639519	0.711859	0.460399	0.603926	0.129453	0.0535715
NM_203425	C17orf82	0.63044	0.529874	0.651524	0.603946	0.0650084	0.00352115
NM_001024599	HIST2H2BF	0.637543	0.671395	0.502982	0.603973	0.0890838	0.0316581
NM_206832	TMIGD1	0.632691	0.573404	0.605967	0.604021	0.0296912	0.00311449
NM_001037329	CNGA4	0.63513	0.621902	0.555072	0.604035	0.0429155	0.012409
XM_001130285	LOC731634	0.631229	0.542529	0.638549	0.604102	0.0534492	0.00254875
XM_932248	LOC644569	0.63423	0.60185	0.576333	0.604138	0.0290165	0.00733463
XM_001130113	LOC729381	0.621641	0.558941	0.632212	0.604265	0.0396057	0.00119997
NM_003768	PEA15	0.656858	0.525518	0.630602	0.604326	0.0695007	0.00682867
XM_944745	LOC643339	0.62936	0.551731	0.631925	0.604339	0.0455779	0.00200792
NM_002415	MIF	0.619034	0.561602	0.632438	0.604358	0.0376297	0.000971462
NM_004531	MOCS2	0.665089	0.517828	0.630295	0.604404	0.076969	0.00882376
NM_000456	SUOX	0.537353	0.639703	0.636506	0.604521	0.0581906	0.00798191
NM_022089	ATP13A2	0.562818	0.615458	0.635298	0.604525	0.0374563	0.00293458
NM_032548	ABTB1	0.401246	0.492622	0.919769	0.604546	0.276788	0.1075
NM_002353	TACSTD2	0.660154	0.522888	0.630738	0.604593	0.0722714	0.00755015
XM_934772	LOC645030	0.592518	0.587478	0.634059	0.604685	0.0255631	0.00029983
XM_001128260	LOC728715	0.563708	0.614971	0.635462	0.604714	0.0369606	0.00283333
NM_020660	GJD2	0.580016	0.622657	0.611486	0.604719	0.0221108	0.00383776
NM_002760	PRKY	0.617648	0.56363	0.632911	0.60473	0.0364024	0.000839669
NM_030763	NSBP1	0.629952	0.594529	0.589763	0.604748	0.0219569	0.00492843
NM_005354	JUND	0.565605	0.61333	0.635467	0.6048	0.0357036	0.00257673
XM_001126049	LOC730495	0.646313	0.536493	0.63164	0.604815	0.0596217	0.00455149
NM_022451	NOC3L	0.827047	0.460156	0.527416	0.604873	0.195325	0.0765413
XM_930726	hCG_1795283	0.590261	0.59011	0.634444	0.604938	0.0255526	0.00038655
NM_001002814	RAB11FIP1	0.551002	0.608035	0.655944	0.604994	0.0525372	0.00334461
NM_030946	OR14J1	0.491569	0.684222	0.639212	0.605001	0.10078	0.0233618
NM_003244	TGIF1	0.523508	0.653873	0.637731	0.605037	0.0710663	0.0119462
XM_001128745	LOC728897	0.505706	0.670895	0.638618	0.605073	0.0875545	0.0178984
NM_001040662	C14orf138	0.594767	0.60405	0.616526	0.605114	0.0109186	0.00176384
XM_379378	LOC401220	0.55635	0.622742	0.636252	0.605115	0.0427685	0.00408943
XM_001132676	LOC732305	0.575578	0.604442	0.635343	0.605121	0.0298882	0.00142625
NM_001004124	OR4P4	0.552301	0.652443	0.610945	0.605229	0.050315	0.00946767
XM_926402	LOC643031	0.498186	0.67837	0.639156	0.605237	0.0947596	0.0208197
NM_002752	MAPK9	0.622589	0.559892	0.633233	0.605238	0.0396297	0.00120392
XM_001134332	LOC732477	0.600222	0.581214	0.634309	0.605248	0.026902	0.000192457
XM_001132719	LOC732312	0.612546	0.569597	0.633791	0.605311	0.0327031	0.000494367
NM_006396	SSSCA1	0.563202	0.620873	0.631884	0.60532	0.0368884	0.00349862
NM_175061	JAZF1	0.595022	0.586445	0.634717	0.605395	0.0257534	0.000252784
XM_001133468	LOC729280	0.611796	0.570695	0.634048	0.605513	0.0321404	0.000449308
XM_001130831	LOC731793	0.602677	0.579478	0.634538	0.605565	0.0276436	0.000200781
NM_000745	CHRNA5	0.505427	0.672119	0.639182	0.605576	0.0882814	0.0182251
NM_005634	SOX3	0.525391	0.653334	0.638363	0.605696	0.0699478	0.0116123
NM_030582	COL18A1	0.480985	0.716383	0.620007	0.605792	0.118341	0.0342092
NM_032354	TMEM107	0.640333	0.479492	0.697844	0.60589	0.113178	0.0146584
NM_001004745	OR5T1	0.564944	0.616215	0.636796	0.605985	0.0370021	0.00285033
XM_001129805	LOC644589	0.638246	0.546489	0.633355	0.60603	0.0516216	0.00300965
NM_021180	GRHL3	0.580701	0.526228	0.711292	0.606074	0.0951054	0.00740762
NM_001032296	STK24	0.633783	0.553406	0.631149	0.606113	0.045664	0.00231079
NM_000219	KCNE1	0.639797	0.673413	0.505169	0.606126	0.0890326	0.0319622
NM_023074	ZNF649	0.640027	0.549346	0.629062	0.606145	0.0494942	0.00313927
NM_000248	MITF	0.638941	0.654483	0.525226	0.606217	0.0705691	0.0234299
NM_002595	PCTK2	0.632506	0.524363	0.661996	0.606288	0.0724655	0.00454356
XM_932212	LOC644489	0.633609	0.543862	0.641776	0.606415	0.0543268	0.00264116
NM_024676	C1orf113	0.481639	0.630465	0.70719	0.606431	0.11468	0.0206355
XM_001130238	FLJ33544	0.635472	0.579655	0.60434	0.606489	0.0279703	0.00353961
NM_007280	OIP5	0.592246	0.773968	0.453269	0.606494	0.160823	0.0732615
XM_943665	LOC643962	0.639735	0.664811	0.514937	0.606494	0.0802763	0.0278298
NM_005642	TAF7	0.616179	0.606847	0.596657	0.606561	0.00976395	0.00405853
XM_001130328	LOC731646	0.637197	0.612554	0.569957	0.606569	0.0340172	0.00935842
NM_001004344	MGC44328	0.640219	0.672798	0.506719	0.606579	0.0880014	0.0315265
XM_001128747	ZNF735	0.635715	0.582503	0.601552	0.60659	0.0269616	0.00384805
XM_001130139	LOC729393	0.639061	0.648206	0.532686	0.606651	0.0642184	0.0207773
XM_001129903	hCG_1642535	0.637426	0.615444	0.567092	0.606654	0.0359813	0.0100759
XM_371701	LOC389217	0.635711	0.580678	0.603642	0.606677	0.0276416	0.00363405
NM_207371	C10orf140	0.636953	0.604814	0.578371	0.606713	0.0293375	0.00754233
NM_016256	NAGPA	0.617771	0.615793	0.586852	0.606805	0.0173087	0.00593424
NM_003170	SUPT6H	0.635245	0.566588	0.618914	0.606916	0.0358667	0.00253581
NM_006159	NELL2	0.636716	0.595539	0.588563	0.606939	0.0260225	0.00570712
NM_031286	SH3BGRL3	0.490763	0.589029	0.741063	0.606951	0.126109	0.0211847
NM_004522	KIF5C	0.639423	0.648569	0.532991	0.606994	0.0642519	0.020826
XM_001129853	LOC729292	0.640205	0.663273	0.517646	0.607041	0.0782729	0.0269758
XM_001131507	LOC729850	0.637767	0.611885	0.571866	0.607172	0.0332023	0.0090811
NM_022100	MRPS14	0.805887	0.595014	0.420851	0.607251	0.19281	0.0892183
XM_927470	LOC644297	0.635482	0.564304	0.622014	0.607267	0.0378112	0.00243975
NM_001095	ACCN2	0.634087	0.536334	0.651389	0.60727	0.0620387	0.00327768
XM_001131308	LOC730961	0.635971	0.570409	0.615972	0.60745	0.0336013	0.00271914
XM_001130104	LOC729378	0.638464	0.619985	0.563944	0.607464	0.0388054	0.0111305
XM_001130915	LOC390007	0.635174	0.554003	0.633243	0.607473	0.0463166	0.00234407
XM_001133022	LOC730222	0.635931	0.568662	0.617901	0.607498	0.0348204	0.00261981
NM_003072	SMARCA4	0.638682	0.622757	0.561194	0.607544	0.0409227	0.0118961
XM_001126898	LOC728221	0.637668	0.601506	0.583604	0.607593	0.0275411	0.00672068
NM_005641	TAF6	0.586092	0.620951	0.616015	0.607686	0.0188629	0.00324285
NM_020901	PHRF1	0.441643	0.670057	0.711488	0.607729	0.145319	0.0377709
NM_001519	BRF1	0.474825	0.6178	0.730665	0.607763	0.128215	0.0246151
NM_024616	C3orf52	0.47756	0.543235	0.802575	0.60779	0.171855	0.0403348
NM_024886	C10orf95	0.526423	0.700975	0.596021	0.607807	0.0878707	0.0239744
NM_025045	BAIAP2L2	0.43081	0.568447	0.824359	0.607872	0.199714	0.0585365
NM_001012710	KRTAP5-10	0.636871	0.579901	0.606856	0.607876	0.0284988	0.00345852
NM_004467	FGL1	0.638444	0.610431	0.574893	0.607923	0.0318499	0.00859626
NM_005412	SHMT2	0.516095	0.666494	0.641282	0.607957	0.0805474	0.0154499
NM_032376	TMEM101	0.716001	0.691544	0.416362	0.607969	0.166386	0.0772866
NM_000348	SRD5A2	0.51784	0.664863	0.641217	0.607973	0.0789479	0.0148628
NM_031445	AMMECR1L	0.542264	0.612547	0.669183	0.607998	0.0635815	0.00511103
NM_025204	TRABD	0.574363	0.699368	0.55028	0.608004	0.0800346	0.0258982
NM_016284	CNOT1	0.477437	0.630471	0.716159	0.608022	0.120934	0.0229763
NM_002654	PKM2	0.560631	0.624227	0.639246	0.608035	0.0417339	0.00389331
NM_001348	DAPK3	0.670234	0.519962	0.634095	0.608097	0.0784368	0.00939304
NM_001024736	CD276	0.587688	0.626545	0.610234	0.608155	0.0195118	0.00419505
XM_001128535	NSFP1	0.503823	0.678604	0.642109	0.608178	0.0921985	0.0200352
NM_207380	C15orf52	0.598945	0.588032	0.637591	0.608189	0.0260406	0.000227669
XM_001128626	LOC728852	0.593066	0.593776	0.637954	0.608265	0.0257137	0.00040587
XM_001134351	LOC730185	0.62411	0.564316	0.636537	0.608321	0.0386124	0.00108471
XM_001127434	LOC728421	0.65625	0.533714	0.635011	0.608325	0.0654819	0.00594656
XM_001125838	LOC727801	0.568948	0.616948	0.639219	0.608372	0.0359121	0.00263848
NM_152584	HSFY1	0.559858	0.685715	0.579626	0.6084	0.0676828	0.0187319
NM_020839	WDR48	0.383715	0.975493	0.466029	0.608412	0.320555	0.187626
NM_175886	PRPS1L1	0.623876	0.56475	0.636669	0.608432	0.0383665	0.00105594
NM_005357	LIPE	0.597082	0.590518	0.638089	0.608563	0.0257799	0.00027707
NM_001540	HSPB1	0.516898	0.69219	0.616673	0.608587	0.0879254	0.0216812
NM_004528	MGST3	0.597847	0.589913	0.638124	0.608628	0.0258502	0.000259199
NM_002636	PHF1	0.657066	0.575135	0.593787	0.608663	0.0429435	0.0069302
XM_001129971	LOC729333	0.504925	0.678587	0.64265	0.608721	0.0916681	0.0198664
NM_001941	DSC3	0.498265	0.685053	0.643038	0.608785	0.0979919	0.0225507
NM_006715	MAN2C1	0.640027	0.550079	0.636309	0.608805	0.0508922	0.00290667
NM_006286	TFDP2	0.490886	0.692136	0.643421	0.608814	0.104993	0.0256807
NM_001077469	NR1I3	0.618671	0.570486	0.637365	0.608841	0.0345062	0.000647205
NM_033180	OR51B2	0.783148	0.518306	0.525342	0.608932	0.150917	0.0530866
XM_928167	LOC645137	0.59654	0.591802	0.638557	0.608966	0.0257351	0.000303984
NM_001009616	SPANXN5	0.542003	0.643887	0.641236	0.609042	0.0580726	0.00809952
XM_001133195	FLJ44450	0.589288	0.599004	0.639071	0.609121	0.0263886	0.000646258
XM_927676	LOC644556	0.608488	0.580794	0.638201	0.609161	0.0287093	0.000228821
NM_002359	MAFG	0.594888	0.593772	0.638863	0.609174	0.0257171	0.000368368
XM_001132008	LOC728769	0.459947	0.722352	0.645326	0.609208	0.134879	0.0408909
XM_927148	LOC643878	0.498832	0.685388	0.643514	0.609245	0.0978856	0.0225527
NM_002488	NDUFA2	0.627908	0.56261	0.637455	0.609324	0.0407362	0.00134833
XM_001129524	LOC731408	0.665721	0.52662	0.635667	0.609336	0.0731935	0.00795554
XM_001126972	LOC730727	0.630209	0.560537	0.637414	0.609387	0.042458	0.00157871
NM_024116	TAF1D	0.576899	0.542998	0.708451	0.609449	0.0873971	0.00576109
NM_007139	ZNF92	0.570022	0.566196	0.692234	0.609484	0.071689	0.00312417
NM_004110	FDXR	0.534801	0.651643	0.642095	0.609513	0.0648785	0.010167
XM_001132685	LOC732306	0.558635	0.629115	0.641058	0.609603	0.0445417	0.00456452
NM_001013656	LOC389936	0.571895	0.616489	0.640429	0.609604	0.0347816	0.00241069
NM_000256	MYBPC3	0.631839	0.559503	0.637633	0.609658	0.0435326	0.00173082
XM_497642	LOC441864	0.530009	0.656504	0.642494	0.609669	0.0693424	0.011617
XM_001128590	LOC728838	0.509829	0.67579	0.643494	0.609705	0.0879889	0.0184574
NM_016066	GLRX2	0.521916	0.664472	0.64303	0.609806	0.0768661	0.014229
NM_002227	JAK1	0.591281	0.598485	0.639769	0.609845	0.0261643	0.000571376
NM_006750	SNTB2	0.576807	0.612274	0.640461	0.609848	0.0318964	0.001824
NM_005915	MCM6	0.593083	0.596782	0.639691	0.609852	0.0259075	0.000476711
NM_003253	TIAM1	0.568691	0.620046	0.640872	0.60987	0.0371511	0.00290799
NM_001029883	C2orf71	0.586305	0.603322	0.640063	0.609897	0.0274754	0.000907998
XM_926507	LOC643134	0.631635	0.560174	0.637918	0.609909	0.043186	0.00168222
XM_926406	LOC643037	0.563985	0.624804	0.641255	0.610014	0.0407024	0.00368452
XM_371491	LOC388946	0.614304	0.576884	0.63886	0.610016	0.0312099	0.000370646
NM_054014	FKBP1A	0.561644	0.627039	0.64137	0.610018	0.0425012	0.00409343
NM_019556	MOSPD1	0.385762	0.833158	0.611684	0.610201	0.223702	0.103603
NM_032553	GPR174	0.554806	0.634138	0.642032	0.610325	0.048243	0.00548273
NM_001080496	RGP1	0.771357	0.758145	0.301611	0.610371	0.267476	0.155045
XM_001133087	LOC732381	0.581138	0.609167	0.64084	0.610382	0.0298696	0.00141328
NM_002000	FCAR	0.487849	0.69807	0.645315	0.610412	0.10937	0.0279279
XM_001124651	LOC727732	0.575551	0.614565	0.641151	0.610422	0.0329953	0.00204753
NM_177402	SYT2	0.605797	0.505442	0.720093	0.610444	0.107401	0.0113414
NM_004984	KIF5A	0.53493	0.653366	0.64315	0.610482	0.0656292	0.0104485
NM_002111	HTT	0.539781	0.64879	0.642945	0.610505	0.0613187	0.00911047
NM_000245	MET	0.624745	0.567936	0.638935	0.610538	0.0375713	0.000964896
NM_006206	PDGFRA	0.662396	0.532127	0.637171	0.610564	0.0690901	0.00690476
NM_005353	ITGAD	0.562862	0.626989	0.641949	0.6106	0.0420138	0.00398891
NM_001005278	OR6N2	0.581717	0.680189	0.569993	0.610633	0.0605216	0.0179432
XM_001130572	LOC731726	0.635698	0.557825	0.638598	0.610707	0.0458202	0.00207707
NM_025114	CEP290	0.478979	0.647936	0.705334	0.61075	0.11767	0.0236849
NM_004526	MCM2	0.578391	0.612555	0.641415	0.610787	0.0315489	0.00175416
XM_001132115	LOC728970	0.610497	0.582029	0.639915	0.610814	0.0289442	0.00023541
NM_052970	HSPA12B	0.607533	0.517307	0.707603	0.610814	0.0951906	0.00794067
NM_001002255	SUMO4	0.636434	0.557539	0.638802	0.610925	0.0462491	0.0021453
XM_001132315	LOC732226	0.640087	0.582134	0.610721	0.610981	0.0289776	0.00345282
XM_001126157	LOC730512	0.637698	0.533983	0.661316	0.610999	0.0677351	0.00401102
XM_380008	LOC402665	0.6449	0.673178	0.515645	0.611241	0.083987	0.0302671
NM_001001329	PRKCSH	0.639896	0.572719	0.621166	0.61126	0.0346667	0.00271456
NM_000237	LPL	0.641017	0.593818	0.599143	0.611326	0.0258505	0.00487853
NM_024885	TAF7L	0.61683	0.604454	0.612902	0.611396	0.0063238	0.00247582
NM_002246	KCNK3	0.642334	0.614311	0.578211	0.611619	0.0321462	0.00884783
NM_003055	SLC18A3	0.641106	0.588168	0.60582	0.611698	0.0269544	0.00406462
XM_929181	DNHD1L	0.641294	0.591455	0.602414	0.611721	0.0261904	0.00449317
XM_001133203	LOC729229	0.645535	0.674775	0.51508	0.611797	0.0850257	0.0308587
XM_001133204	LOC729120	0.643639	0.636365	0.555458	0.61182	0.0489466	0.0151444
XM_001130553	LOC731718	0.641749	0.598087	0.595699	0.611845	0.0259254	0.00549488
NM_002498	NEK3	0.639835	0.559367	0.636398	0.611867	0.0454982	0.00241093
NM_004759	MAPKAPK2	0.639428	0.55075	0.645493	0.61189	0.0530359	0.00266663
NM_033258	GNG8	0.6467	0.695723	0.493319	0.611914	0.105591	0.0416345
NM_001005182	OR6C1	0.641467	0.59025	0.604146	0.611954	0.0264862	0.00430602
XM_001133412	LOC730271	0.640394	0.568645	0.626846	0.611962	0.03812	0.00251985
NM_005063	SCD	0.641378	0.587826	0.606755	0.611986	0.0271562	0.00399624
NM_032551	KISS1R	0.642846	0.61641	0.576821	0.612026	0.0332303	0.00928546
NM_004613	TGM2	0.639135	0.540031	0.657235	0.612134	0.063095	0.00349107
XM_931135	LOC642874	0.641777	0.591085	0.603807	0.612223	0.0263734	0.00439018
XM_001126611	LOC730628	0.637708	0.508646	0.690473	0.612276	0.0935438	0.00889981
NM_001029954	CDNF	0.641162	0.576231	0.619659	0.612351	0.0330769	0.00288503
XM_931281	LOC643072	0.642616	0.604488	0.590071	0.612392	0.0271496	0.00657959
NM_001080510	C17orf95	0.582074	0.670439	0.584959	0.612491	0.0502055	0.0138176
NM_002272	KRT4	0.645628	0.662169	0.529763	0.61252	0.0721454	0.0248733
XM_001131022	LOC728637	0.642033	0.587947	0.607928	0.612636	0.027349	0.00395194
XM_929273	hCG_2019139	0.644229	0.631624	0.562091	0.612648	0.0442349	0.0134191
XM_944444	LOC643749	0.644223	0.630492	0.56338	0.612698	0.0432594	0.0130577
XM_001128432	LOC731097	0.639822	0.541626	0.656774	0.612741	0.0621675	0.00340729
NM_019087	ARL15	0.513592	0.678023	0.646659	0.612758	0.0873002	0.0184416
XM_374162	LOC389370	0.630743	0.566485	0.6411	0.612776	0.0404225	0.00131333
NM_019018	FAM105A	0.50619	0.597383	0.734835	0.612803	0.1151	0.017617
NM_033449	FCHSD1	0.586152	0.74799	0.504353	0.612832	0.123991	0.0509701
NM_032571	EMR3	0.659336	0.539859	0.640087	0.613094	0.0641495	0.00574149
XM_001133707	LOC732441	0.557827	0.636545	0.644927	0.6131	0.0480506	0.00549115
NM_001010912	C10orf120	0.596582	0.599853	0.643206	0.613214	0.0260258	0.000468667
NM_013237	PRELID1	0.612424	0.584767	0.642453	0.613215	0.028851	0.00022611
NM_025187	C16orf70	0.569649	0.56777	0.702286	0.613235	0.0771259	0.00417764
NM_021005	NR2F2	0.662934	0.536724	0.640083	0.613247	0.0672489	0.00651023
NM_014050	MRPL42	0.643687	0.476369	0.719755	0.61327	0.124512	0.0189299
XM_001125922	LOC642249	0.572991	0.622455	0.644408	0.613285	0.0365807	0.00280865
XM_373685	hCG_2045437	0.597421	0.599234	0.64327	0.613308	0.0259634	0.000433367
NM_001001669	ARHGEF37	0.606906	0.590373	0.642917	0.613399	0.0268673	0.000190405
NM_001001967	OR5D13	0.571684	0.623957	0.644617	0.61342	0.0375913	0.00302848
NM_001990	EYA3	0.545119	0.649267	0.645888	0.613425	0.0591785	0.00857804
NM_003110	SP2	0.679285	0.52161	0.639568	0.613488	0.0820088	0.0107223
NM_003127	SPTAN1	0.603731	0.593576	0.643172	0.613493	0.0261993	0.000232263
NM_025075	THOC7	0.572779	0.662875	0.604893	0.613516	0.045663	0.01055
NM_032010	MAP1B	0.591396	0.605389	0.643797	0.613527	0.0271317	0.000802222
NM_003762	VAMP4	0.417857	0.77085	0.652167	0.613625	0.179625	0.0696482
NM_006150	PRICKLE3	0.642544	0.556921	0.641501	0.613655	0.0491361	0.00264113
XM_932239	LOC644554	0.573321	0.623137	0.644964	0.613807	0.0367218	0.00284244
XM_929631	LOC644285	0.631765	0.567771	0.642351	0.613962	0.0403512	0.00130588
NM_005078	TLE3	0.594308	0.599933	0.647746	0.613996	0.0293636	0.000432505
NM_206895	C2orf82	0.585396	0.612012	0.644605	0.614004	0.0296546	0.00136085
NM_006197	PCM1	0.624962	0.574437	0.642782	0.614061	0.0354528	0.000733982
NM_001013617	LOC541469	0.575369	0.621823	0.645233	0.614142	0.0355597	0.00259489
XM_001128600	LOC731150	0.608354	0.590497	0.643712	0.614188	0.0270833	0.000186812
NM_001082480	ZNF623	0.579786	0.669346	0.593651	0.614261	0.048206	0.0126505
NM_001730	KLF5	0.542844	0.676014	0.623931	0.614263	0.0671094	0.0143697
NM_015681	B9D1	0.598788	0.643394	0.600662	0.614281	0.0252301	0.00709281
XM_373076	LOC391764	0.577811	0.619765	0.64527	0.614282	0.0340623	0.00227856
NM_001039904	FLJ44838	0.576904	0.620666	0.645335	0.614302	0.0346566	0.00240387
NM_006252	PRKAA2	0.664194	0.53755	0.641188	0.614311	0.0674646	0.00659472
NM_007227	GPR45	0.501349	0.692678	0.648965	0.614331	0.100256	0.0241645
XM_001133622	LOC731561	0.678983	0.523508	0.640509	0.614333	0.0809754	0.0104384
NM_002902	RCN2	0.377265	0.966029	0.499926	0.614407	0.310629	0.182323
XM_001129525	LOC390335	0.64797	0.670718	0.524613	0.614434	0.0786142	0.028133
NM_020652	ZNF286A	0.609236	0.684122	0.549969	0.614442	0.067228	0.0226122
NM_000749	CHRNB3	0.639955	0.50977	0.693675	0.614467	0.0945648	0.00926214
NM_212554	METTL10	0.647215	0.654333	0.541946	0.614498	0.0629326	0.0210397
NM_001676	ATP12A	0.644585	0.601696	0.59722	0.6145	0.0261501	0.00576315
XM_001130404	EVPLL	0.639421	0.497556	0.706652	0.614543	0.106745	0.0126541
NM_000516	GNAS	0.649792	0.70325	0.490846	0.614629	0.110482	0.04496
NM_025258	C6orf27	0.548154	0.568837	0.726975	0.614655	0.0978198	0.00959445
NM_002193	INHBB	0.649435	0.694417	0.500291	0.614714	0.101614	0.0399967
NM_033486	CDK11B	0.64266	0.558731	0.642779	0.614723	0.0484908	0.00252507
XM_001130156	LOC731587	0.643833	0.580239	0.62039	0.614821	0.0321605	0.00305096
XM_001133100	LOC730231	0.643723	0.577384	0.623455	0.614854	0.0339957	0.00285564
XM_001129068	LOC731276	0.642902	0.55905	0.642897	0.61495	0.0484109	0.00252694
NM_005916	MCM7	0.645361	0.607493	0.592105	0.614986	0.0274072	0.00677841
NM_172347	KCNG4	0.643178	0.562918	0.639	0.615032	0.0451801	0.00246628
NM_001008747	CTAGE15P	0.64499	0.598467	0.601744	0.615067	0.0259661	0.00515291
NM_024881	SLC35E1	0.574966	0.631322	0.639307	0.615198	0.0350703	0.00368708
NM_004489	GPS2	0.650213	0.700271	0.495114	0.615199	0.106966	0.0430782
XM_001126374	LOC728020	0.645976	0.614092	0.585746	0.615271	0.0301322	0.00814318
NM_178275	IGFN1	0.608758	0.693715	0.543453	0.615309	0.075345	0.0262673
XM_945226	PCNXL3	0.646385	0.619814	0.579984	0.615394	0.0334203	0.00949826
XM_943887	LOC644949	0.64635	0.616183	0.584089	0.615541	0.0311353	0.00858152
XM_940439	LOC402679	0.647791	0.644798	0.554065	0.615551	0.0532702	0.0171338
NM_024902	DNAJC22	0.571079	0.667282	0.608342	0.615568	0.0485067	0.0111959
NM_198567	C5orf25	0.649124	0.67062	0.527036	0.615593	0.0774425	0.0277341
XM_001130268	LOC731626	0.64495	0.586447	0.615485	0.615627	0.0292515	0.00354395
XM_930882	FAM7A3	0.647911	0.644903	0.554184	0.615666	0.0532661	0.0171419
NM_018708	FEM1A	0.676602	0.615838	0.554826	0.615755	0.0608883	0.0177053
XM_001132029	LOC732156	0.646329	0.610779	0.590262	0.61579	0.0283674	0.00732722
XM_926412	LOC643043	0.648968	0.662287	0.536307	0.615854	0.0692109	0.0239499
NM_002613	PDPK1	0.649801	0.677151	0.520878	0.615943	0.0834573	0.0307116
NM_012392	PEF1	0.577293	0.500856	0.769815	0.615988	0.138592	0.0229504
NM_001080418	DLGAP3	0.47357	0.802376	0.572356	0.616101	0.168711	0.0720758
XM_001130335	LOC391258	0.649351	0.662864	0.536409	0.616208	0.0694377	0.0240946
XM_496194	TRE17	0.533027	0.666184	0.649569	0.61626	0.0725594	0.0130891
NM_001004023	DYRK3	0.652389	0.552553	0.643913	0.616285	0.0553557	0.00384503
XM_001130528	LOC400756	0.496163	0.701581	0.651491	0.616412	0.107108	0.0276307
XM_001128250	LOC728709	0.488464	0.70896	0.651884	0.616436	0.114442	0.0312663
NM_000413	HSD17B1	0.48482	0.712775	0.652256	0.616617	0.118082	0.0331641
NM_022063	C10orf84	0.785802	0.566229	0.49803	0.616687	0.150375	0.0596289
XM_378742	FLJ45994	0.588763	0.613987	0.647424	0.616725	0.0294261	0.00130485
NM_001035505	BOLA3	0.564734	0.636911	0.648591	0.616745	0.04542	0.00489741
NM_002203	ITGA2	0.485051	0.712877	0.65243	0.616786	0.118022	0.0331592
NM_022103	ZNF667	0.569753	0.576677	0.703971	0.6168	0.0755711	0.00417328
NM_024893	TMEM90B	0.514771	0.629872	0.705798	0.616813	0.0961807	0.0141388
NM_024578	OCEL1	0.424902	1.05216	0.373544	0.616868	0.377846	0.243876
NM_003950	F2RL3	0.494497	0.704062	0.652084	0.616881	0.109128	0.028677
NM_001447	FAT2	0.536671	0.663899	0.650078	0.616883	0.0698083	0.01216
NM_000924	PDE1B	0.625986	0.57903	0.645936	0.616984	0.034349	0.000620198
NM_000871	HTR6	0.677276	0.530211	0.643509	0.616999	0.0770337	0.00934958
NM_152905	NEDD1	0.661019	0.677438	0.512702	0.617053	0.0907432	0.0344146
NM_019098	CNGB3	0.576558	0.626399	0.648458	0.617139	0.0368339	0.00288897
NM_000289	PFKM	0.627253	0.578149	0.646062	0.617155	0.0350646	0.000690744
XM_001131736	LOC731062	0.626588	0.578818	0.646114	0.617173	0.034622	0.000646508
XM_931553	LOC643449	0.541125	0.660218	0.650188	0.617177	0.0660538	0.0109034
NM_001033081	MYCL1	0.579705	0.623545	0.648391	0.617214	0.0347782	0.00244179
NM_002349	LY75	0.649553	0.557079	0.645097	0.617243	0.052151	0.00322376
XM_001129681	hCG_2045830	0.694523	0.514273	0.642968	0.617255	0.0928353	0.014629
XM_001128315	LOC400456	0.607048	0.597632	0.647163	0.617281	0.026303	0.000238396
NM_006930	SKP1	0.565335	0.63739	0.649167	0.617297	0.0453844	0.00489824
NM_006539	CACNG3	0.588044	0.615811	0.648113	0.617323	0.0300633	0.00144011
NM_004521	KIF5B	0.574337	0.628888	0.648779	0.617335	0.0385425	0.00327179
NM_032596	C9orf24	0.525691	0.547217	0.779227	0.617378	0.140577	0.0253386
XM_001128434	LOC728771	0.50502	0.695113	0.6522	0.617444	0.0996987	0.0242677
NM_004503	HOXC6	0.589762	0.614592	0.648271	0.617542	0.0293661	0.00128935
XM_001129855	LOC729293	0.579599	0.624326	0.648787	0.61757	0.0350852	0.00250959
NM_004108	FCN2	0.611173	0.659229	0.582332	0.617578	0.0388465	0.0120949
NM_004442	EPHB2	0.675765	0.533006	0.644361	0.617711	0.0750178	0.00878068
XM_001130508	LOC731709	0.600601	0.604748	0.648031	0.617793	0.0262683	0.000495349
XM_937130	LOC441511	0.596779	0.608777	0.648436	0.617997	0.0270347	0.000740458
XM_001125948	LOC389654	0.611886	0.59439	0.647717	0.617998	0.0271839	0.000184595
XM_001130166	LOC731592	0.643413	0.564385	0.646228	0.618009	0.0464606	0.00222023
XM_935966	LOC641798	0.54194	0.661131	0.65112	0.618064	0.066115	0.0109673
NM_014838	ZBED4	0.477691	0.751169	0.625357	0.618073	0.136885	0.047437
XM_371503	C2orf81	0.598971	0.606838	0.648418	0.618076	0.0265696	0.000602978
NM_001007540	CDHR4	0.597273	0.608458	0.6485	0.618077	0.026934	0.000712039
NM_001013355	OR2G6	0.531418	0.671186	0.651641	0.618082	0.0756863	0.01434
NM_032175	UTP15	0.541735	0.62087	0.691716	0.618107	0.0750285	0.00746725
NM_001786	CDC2	0.625127	0.582118	0.647281	0.618176	0.033133	0.00050573
XM_941034	C5orf50	0.598199	0.608213	0.648822	0.618412	0.0268081	0.000672753
XM_938440	LOC400682	0.559283	0.645416	0.650755	0.618485	0.0513396	0.0064879
XM_370758	C14orf23	0.642294	0.566405	0.64683	0.61851	0.0451807	0.00201676
NM_001005519	OR6C68	0.607374	0.599698	0.648513	0.618528	0.0262497	0.000259202
XM_941644	LOC399881	0.501536	0.700556	0.653588	0.61856	0.104031	0.0264311
NM_017921	NPLOC4	0.635872	0.570714	0.649128	0.618571	0.0419721	0.00131866
XM_942552	IQCF5	0.645451	0.56356	0.646773	0.618595	0.0476656	0.00242561
NM_006901	MYO9A	0.592561	0.613952	0.649303	0.618605	0.0286556	0.00112826
NM_014379	KCNV1	0.577879	0.628066	0.650077	0.618674	0.0370039	0.0029372
NM_004539	NARS	0.585521	0.620843	0.649745	0.618703	0.0321655	0.00188685
NM_004779	CNOT8	0.603459	0.666865	0.586049	0.618791	0.0425334	0.0128405
NM_002337	LRPAP1	0.612028	0.59577	0.648582	0.618793	0.027048	0.000187369
NM_005286	NPBWR2	0.649524	0.560184	0.646868	0.618858	0.0508311	0.00299209
NM_006423	RABAC1	0.720915	0.363328	0.772365	0.618869	0.222795	0.077507
XM_001133739	LOC731734	0.604146	0.603444	0.649053	0.618881	0.0261323	0.000379683
NM_005964	MYH10	0.664148	0.546324	0.64621	0.618894	0.0634845	0.00571813
NM_016366	CABP2	0.634561	0.596641	0.625547	0.618916	0.0198103	0.00209457
NM_005267	GJA8	0.595912	0.624503	0.637216	0.61921	0.0211545	0.00218375
NM_003248	THBS4	0.491569	0.711302	0.654783	0.619218	0.114102	0.0315103
NM_152316	C11orf46	0.598206	0.666754	0.592845	0.619268	0.041211	0.0119009
NM_001003407	ABLIM1	0.594081	0.613824	0.64999	0.619298	0.0283534	0.00105599
NM_001001795	C8orf82	0.523974	0.680618	0.653342	0.619311	0.0836831	0.0175315
NM_003102	SOD3	0.557842	0.648378	0.651738	0.619319	0.0532679	0.00704992
NM_000246	CIITA	0.653856	0.557015	0.647212	0.619361	0.0540952	0.00363089
NM_005523	HOXA11	0.58329	0.624242	0.650584	0.619372	0.0339103	0.00226249
NM_001023571	IQCB1	0.787683	0.589589	0.480902	0.619392	0.155547	0.0660533
NM_030568	KHDC1	0.567144	0.696925	0.594195	0.619422	0.0684695	0.0196559
NM_213655	HSN2	0.612245	0.596913	0.649347	0.619502	0.02696	0.000190537
NM_003514	HIST1H2AM	0.590054	0.618069	0.650417	0.619513	0.0302071	0.00146671
NM_031297	RNF208	0.515675	0.689001	0.654013	0.619563	0.0916549	0.020899
NM_014041	SPCS1	0.537793	0.668043	0.653021	0.619619	0.0712606	0.0128262
NM_005026	PIK3CD	0.621777	0.588067	0.649027	0.619624	0.030537	0.000302147
NM_006915	RP2	0.668785	0.543524	0.646919	0.619743	0.0669068	0.00660395
NM_020647	JPH1	0.526253	0.644309	0.689036	0.619866	0.0840988	0.0122353
NM_002020	FLT4	0.656838	0.555304	0.647719	0.619953	0.0561733	0.00406956
NM_030577	TMEM177	0.570241	0.776709	0.513074	0.620008	0.138685	0.0609225
XM_373277	LOC392288	0.583136	0.625648	0.651315	0.620033	0.0344349	0.00237865
XM_001127932	LOC728617	0.555169	0.652315	0.652666	0.62005	0.0561889	0.0079211
NM_032181	FAM176A	0.49206	0.610723	0.757644	0.620142	0.133042	0.026485
NM_000579	CCR5	0.551728	0.655844	0.652974	0.620182	0.0593005	0.00886929
XM_940070	LOC441344	0.620425	0.590558	0.649783	0.620255	0.0296129	0.000246284
XM_926597	TMEM72	0.623218	0.587933	0.64967	0.620274	0.030974	0.0003298
XM_001126075	FLJ44635	0.561577	0.646675	0.652626	0.620292	0.0509365	0.00642374
NM_002073	GNAZ	0.554117	0.653996	0.653106	0.620406	0.0574099	0.00829922
NM_005567	LGALS3BP	0.655588	0.557367	0.64828	0.620412	0.0547206	0.0037726
NM_016190	CRNN	0.640745	0.639712	0.580794	0.620417	0.0343187	0.0110235
NM_005684	GPR52	0.517066	0.689349	0.654908	0.620441	0.0911667	0.020774
NM_015859	GTF2A1	0.571374	0.637628	0.652323	0.620442	0.0431244	0.00438879
NM_001040448	DEFB131	0.631215	0.580638	0.649474	0.620442	0.0356603	0.000748752
NM_176096	CDK5RAP3	0.538184	0.521481	0.801721	0.620462	0.157197	0.0329355
NM_144597	C15orf40	0.623382	0.678803	0.559375	0.62052	0.0597657	0.0204099
XM_371014	LOC388333	0.585887	0.623967	0.651724	0.620526	0.0330533	0.00208009
NM_199001	C9orf169	0.593399	0.616867	0.651398	0.620555	0.0291748	0.00123689
NM_001004316	LEKR1	0.688026	0.527061	0.647073	0.62072	0.0836558	0.0116288
XM_001129169	LOC731312	0.577436	0.632489	0.652399	0.620775	0.0388304	0.00336896
NM_001008397	GPX8	0.52359	0.683844	0.655005	0.620813	0.0854234	0.0183711
NM_001894	CSNK1E	0.576833	0.633141	0.652473	0.620816	0.0392973	0.0034777
NM_004536	NAIP	0.632809	0.580003	0.649906	0.620906	0.03644	0.000833508
NM_002398	MEIS1	0.649355	0.564275	0.649136	0.620922	0.0490581	0.00268704
NM_023002	HAPLN4	0.547704	0.661193	0.654038	0.620979	0.0635582	0.0102604
NM_003059	SLC22A4	0.643859	0.56963	0.649467	0.620985	0.0445631	0.00193122
XM_935773	LOC641994	0.536703	0.671687	0.654572	0.620987	0.0734918	0.0137182
[truncated: 19,259 more rows]

## Sheet: Drgbl-B1
		plate 1					plate 2					plate 3
RefSeq Accession Number	Gene Symbol	N.(total cells)	N.(GFP+ cells)	Ratio(GFP/DAPI)	Fold Change(/NC)		N.(total cells)	N.(GFP+ cells)	Ratio(GFP/DAPI)	Fold Change(/NC)		N.(total cells)	N.(GFP+ cells)	Ratio(GFP/DAPI)	Fold Change(/NC)
NM_004599	SREBF2	706.89	49.89	7.05768	0.750806		723.89	48	6.63084	0.682956		646.11	46.33	7.17061	0.79411
NM_004140	LLGL1	340.89	8.78	2.57561	0.273997		371.44	23	6.19212	0.637769		354.56	8.89	2.50733	0.277675
NM_001030006	AP2B1	675.44	63.44	9.3924	0.999177		694.67	70.78	10.189	1.04944		674	65.56	9.727	1.07722
NM_005570	LMAN1	712.78	35.22	4.94122	0.525654		728.89	41.44	5.68536	0.585574		668.22	28.22	4.22316	0.467695
NM_004343	CALR	465.78	20.22	4.34111	0.461813		509.11	30.22	5.93585	0.611374		435.33	14.44	3.31702	0.367344
NM_002315	LMO1	769	42	5.46164	0.581017		779.44	55	7.05635	0.726782		764.89	41.33	5.40339	0.5984
NM_001005291	SREBF1	851.56	77.44	9.0939	0.967422		824.67	78.33	9.49834	0.9783		833.78	68.11	8.16882	0.904658
NM_005574	LMO2	837.33	55.89	6.67479	0.710074		866.78	60.67	6.99947	0.720924		822.67	50.89	6.18596	0.685065
NM_016292	TRAP1	607.67	49.33	8.11789	0.863594		668.44	59.56	8.9103	0.917733		599.22	47.67	7.95534	0.881016
NM_002357	MXD1	515.56	37.44	7.26201	0.772543		559.44	64.11	11.4597	1.18031		536.33	44.11	8.22441	0.910814
NM_007294	BRCA1	607.89	14.22	2.33924	0.248852		578	31.56	5.46021	0.562385		616.11	12.67	2.05645	0.227742
NM_001003688	SMAD1	721.22	28.22	3.91281	0.416251		721.67	32.33	4.47989	0.461415		625.44	21	3.35764	0.371842
NM_000546	TP53	907.56	75	8.26392	0.879128		891.67	70.11	7.86277	0.809841		901.56	67.67	7.50588	0.83124
NM_005902	SMAD3	589.78	81.56	13.8289	1.47114		591.78	91.78	15.5091	1.59739		639.33	79.56	12.4443	1.37814
NM_001127	AP1B1	623.33	48.22	7.73587	0.822953		620.11	52.11	8.40335	0.865519		686	50.11	7.30466	0.808957
NM_001001419	SMAD5	856.22	72.89	8.513	0.905625		891.56	67.56	7.57773	0.780483		808.11	52.11	6.44838	0.714127
NM_001130	AES	821.89	45.22	5.50195	0.585306		751.11	43.89	5.84335	0.601847		742.89	32.89	4.4273	0.490303
NM_005585	SMAD6	898.22	47.33	5.26931	0.560557		887.44	52.89	5.95984	0.613845		833	38.89	4.66867	0.517033
NM_001623	AIF1	709.89	45.89	6.46438	0.687691		712.89	59.33	8.32246	0.857188		711.67	44.78	6.29224	0.696836
NM_005904	SMAD7	768.78	48.44	6.30089	0.670298		799.67	58.89	7.36429	0.758499		758.22	43.11	5.68568	0.629662
NM_001635	AMPH	513.56	45	8.76236	0.932153		513.33	56.11	10.9306	1.12582		464.67	41.11	8.84714	0.979778
NM_005905	SMAD9	729.56	38.89	5.33061	0.567078		762.78	64.11	8.40478	0.865667		741.89	47.11	6.35	0.703232
NM_005241	EVI1	913.56	73.11	8.00276	0.851345		953.56	75.44	7.91141	0.81485		937.67	78	8.31849	0.921233
NM_005057	RBBP5	442.33	51.33	11.6045	1.2345		466.33	63	13.5097	1.39146		449.89	49.67	11.0405	1.22268
NM_002003	FCN1	824.33	48.11	5.83625	0.620869		772.44	64.89	8.40065	0.865241		736.56	42.78	5.80808	0.643217
NM_002894	RBBP8	543.78	8.33	1.53187	0.162963		557.78	13.33	2.38983	0.246145		502.89	7	1.39195	0.154152
NM_004108	FCN2	694.33	39.89	5.74511	0.611173		630.11	40.33	6.40047	0.659229		671.89	35.33	5.2583	0.582332
NM_002901	RCN1	746.78	59.44	7.95951	0.846744		750.11	60.67	8.08815	0.833054		689.22	56.44	8.18897	0.906889
NM_001449	FHL1	920.44	63.11	6.8565	0.729405		926	68.44	7.39093	0.761243		947.22	58.11	6.13479	0.679399
NM_002902	RCN2	234.89	8.33	3.54634	0.377265		327	30.67	9.3792	0.966029		280.67	12.67	4.5142	0.499926
NM_001450	FHL2	872.11	73.22	8.39573	0.89315		896	81.11	9.05246	0.932375		809.67	69.22	8.54916	0.946779
NM_006509	RELB	850.33	65	7.64409	0.81319		845.11	73.89	8.74324	0.900527		762.78	57.67	7.5605	0.837289
NM_004468	FHL3	558.33	34.22	6.12899	0.652011		565.44	53.56	9.47227	0.975615		533.78	30.89	5.78703	0.640886
NM_005612	REST	437.22	37.11	8.48772	0.902936		442.11	43.44	9.82561	1.01201		472.67	33.78	7.14664	0.791456
NM_004475	FLOT2	773.11	64.56	8.35069	0.888359		826.78	80	9.67609	0.996608		772.78	57.33	7.41867	0.821582
NM_002918	RFX1	840.22	51.78	6.16267	0.655594		848.67	60.22	7.09581	0.730846		789.44	47.67	6.03846	0.66873
NM_002040	GABPA	787.78	43.33	5.50027	0.585127		807.56	59.89	7.41617	0.763842		824.11	49.67	6.02711	0.667473
NM_000635	RFX2	788.44	57.67	7.31444	0.778121		789.33	61.78	7.82689	0.806146		794.67	70.67	8.893	0.984857
NM_016654	GABPB1	824.11	29.78	3.6136	0.38442		811.11	38.67	4.76754	0.491042		806	34.11	4.23201	0.468675
NM_002919	RFX3	829.33	58.33	7.03339	0.748222		852.22	59.78	7.01462	0.722484		867.33	51.33	5.91816	0.655408
NM_002049	GATA1	307.56	27.89	9.06815	0.964683		405.56	37.56	9.26127	0.953882		436.56	27.89	6.38858	0.707505
NM_002920	RFX4	800.33	70.33	8.78763	0.934841		848.22	81.11	9.56238	0.984895		833.67	71.11	8.52975	0.944629
NM_032638	GATA2	854	53.56	6.27166	0.667189		848.56	52.67	6.20699	0.6393		848.44	50.44	5.94503	0.658383
NM_002931	RING1	733.11	49.89	6.80525	0.723953		748.56	55.22	7.37683	0.759791		754.11	47.89	6.35053	0.703291
NM_004305	BIN1	598.33	36.11	6.03513	0.642026		715.56	51.44	7.18878	0.740422		589.44	32.78	5.56121	0.615877
NM_002379	MATN1	595.89	37.78	6.3401	0.674469		614.56	40.33	6.56242	0.675909		507.33	26.56	5.23525	0.579779
NM_001163	APBA1	854.67	59.67	6.98164	0.742717		872.44	57.67	6.6102	0.68083		770.22	50.78	6.59292	0.730134
NM_002380	MATN2	806.56	55.22	6.84636	0.728326		818.67	60.67	7.4108	0.76329		730.67	53.89	7.37542	0.816793
NM_005503	APBA2	859.78	55.44	6.44816	0.685965		839.22	53.44	6.36782	0.655866		777	55.44	7.13514	0.790182
NM_002381	MATN3	687.22	53.11	7.72824	0.822141		706	47.89	6.78329	0.698658		670	43.33	6.46716	0.716207
NM_001639	APCS	759.33	51.67	6.80468	0.723892		761.89	62.67	8.2256	0.847211		641.33	41.33	6.44442	0.713689
NM_000242	MBL2	749.89	44.56	5.9422	0.632141		758.33	55.78	7.35564	0.757608		646.78	40.89	6.32209	0.700141
NM_000383	AIRE	548.44	28.78	5.24761	0.558249		514.33	44.56	8.6637	0.892334		522.89	25.89	4.95133	0.548336
NM_002389	CD46	926.11	59.67	6.44308	0.685424		952.44	64.78	6.80148	0.700531		856.56	54.89	6.40819	0.709676
NM_001668	ARNT	630.44	30.56	4.84741	0.515674		761	49	6.4389	0.663186		719	39.33	5.4701	0.605787
NM_005586	MDFI	860.22	45.22	5.25679	0.559226		900.89	53.44	5.93191	0.610969		853.22	46	5.39134	0.597065
NM_001030272	ARNTL	774.67	55.56	7.17209	0.762977		809.44	67.22	8.30451	0.855339		760	53.44	7.03158	0.778714
NM_012328	DNAJB9	711.56	34.11	4.79369	0.50996		748.44	46.67	6.23564	0.642251		680.89	36.44	5.35182	0.592688
NM_004048	B2M	583.33	39.44	6.76118	0.719265		570.67	42.89	7.51573	0.774097		518.11	24.44	4.71715	0.522401
NM_004991	MDS1	827.78	35.89	4.33569	0.461237		856.33	40.56	4.73649	0.487844		814.67	38.44	4.71847	0.522548
NM_001706	BCL6	894.44	67	7.49072	0.796874		839.56	73.78	8.78794	0.90513		791.33	63.33	8.00298	0.886292
NM_002404	MFAP4	679.44	29.44	4.33298	0.460949		720.67	35.56	4.9343	0.508217		716.56	35.78	4.9933	0.552984
NM_199173	BGLAP	478.22	25.11	5.25072	0.55858		532.22	35.33	6.63823	0.683717		526.11	32.78	6.23064	0.690013
NM_000247	MICA	608.22	33	5.42567	0.577191		566.67	37.22	6.5682	0.676504		650.78	40.67	6.24942	0.692094
NM_005180	BMI1	636.78	63.89	10.0333	1.06736		688.78	83	12.0503	1.24114		645.89	62.33	9.65025	1.06872
NM_005931	MICB	896.33	59.78	6.66942	0.709503		872	65.56	7.51835	0.774367		857.89	57.67	6.72231	0.744463
NM_001002295	GATA3	900.89	82.67	9.17648	0.976208		919.11	90.89	9.88891	1.01853		893.33	77.89	8.71906	0.965594
NM_007212	RNF2	696.11	51.89	7.45428	0.792998		763.33	57.33	7.51051	0.77356		659.89	46.44	7.03754	0.779373
NM_002052	GATA4	796.89	52.56	6.59564	0.701654		781	53	6.78617	0.698955		715.33	41.33	5.77775	0.639858
NM_002938	RNF4	765.22	43.89	5.73561	0.610162		795.67	67.11	8.4344	0.868717		706.56	42.11	5.95986	0.660026
NM_005257	GATA6	641.11	34.33	5.35478	0.569649		674.67	36.44	5.40116	0.556303		619.89	30.11	4.85731	0.537924
NM_006913	RNF5	563.56	28.67	5.0873	0.541195		620.11	34.11	5.50064	0.566549		539.78	30	5.55782	0.615502
NM_001487	BLOC1S1	863.78	54.89	6.35463	0.676015		886.11	66.89	7.54872	0.777495		793.89	59.11	7.44562	0.824566
NM_006271	S100A1	776.11	30.56	3.93759	0.418886		758.89	34	4.48023	0.46145		718.22	33.89	4.71861	0.522563
NM_005263	GFI1	784.78	48	6.11636	0.650668		819.67	60	7.32002	0.753939		754.22	46.11	6.1136	0.677052
NM_005978	S100A2	599.67	36.33	6.05833	0.644494		627.78	48.33	7.69856	0.792928		490.33	33.11	6.7526	0.747818
NM_000165	GJA1	769.22	59.22	7.69871	0.819		736.67	60.33	8.18956	0.843499		686	53.56	7.80758	0.864652
NM_002960	S100A3	928.11	55.22	5.94973	0.632941		942.44	70.44	7.47422	0.769821		869.67	67.78	7.79376	0.863122
NM_021954	GJA3	784	60.33	7.69515	0.818622		815.22	72.78	8.92765	0.919521		747.67	61.22	8.1881	0.906793
NM_002961	S100A4	730.33	35.89	4.91422	0.522782		765.22	43.67	5.70686	0.587789		685.44	32.56	4.75023	0.526066
NM_002060	GJA4	951	49.78	5.23449	0.556853		929.22	45.33	4.87829	0.502448		875.11	43.22	4.93881	0.546949
NM_002962	S100A5	914.67	64.89	7.09436	0.754709		893.11	66.44	7.43917	0.766212		870.89	60.56	6.95381	0.770101
NM_005266	GJA5	758.22	59.89	7.89876	0.840282		750.67	57.56	7.66782	0.789761		693.67	58	8.36132	0.925977
NM_002963	S100A7	805.22	50.22	6.2368	0.663481		828.22	61.33	7.40504	0.762696		802.89	51.11	6.36575	0.704977
NM_005267	GJA8	706.22	39.56	5.60165	0.595912		716.44	43.44	6.06331	0.624503		675.89	38.89	5.75389	0.637216
NM_002964	S100A8	874.33	69.67	7.96839	0.847689		889.33	64.56	7.2594	0.747696		830.33	59.56	7.17305	0.794381
NM_000166	GJB1	871	42.33	4.85993	0.517007		829.11	33.33	4.01997	0.414045		798.33	39	4.8852	0.541012
NM_002965	S100A9	756.89	29.56	3.90546	0.415468		780.67	32.67	4.18487	0.431028		728.33	25.44	3.49292	0.386824
NM_001206	KLF9	591.78	20.78	3.51144	0.373552		623.78	38.89	6.23457	0.642141		523.89	20	3.8176	0.42278
NM_004993	ATXN3	804.33	52.78	6.56198	0.698074		850.44	50.67	5.95809	0.613665		720.22	46	6.38694	0.707323
NM_001730	KLF5	749	38.22	5.1028	0.542844		746.56	49	6.56344	0.676014		642.89	36.22	5.63393	0.623931
NM_005934	MLLT1	685.67	34.89	5.08845	0.541317		730.11	32	4.3829	0.451425		649.89	26.22	4.03453	0.446805
NM_001212	C1QBP	689.89	37.78	5.47624	0.58257		704.78	46	6.52686	0.672246		661.44	36.56	5.52733	0.612126
NM_005935	AFF1	725.89	41.33	5.6937	0.605704		741.67	49.33	6.65121	0.685054		717.22	41.78	5.82527	0.645121
NM_000064	C3	621.22	25.89	4.16761	0.443356		646	36.89	5.71053	0.588167		577.11	25.56	4.42897	0.490487
NM_002432	MNDA	854.67	48	5.6162	0.59746		851.44	51.67	6.06854	0.625041		775.11	36.22	4.67289	0.5175
NM_000715	C4BPA	725.33	48.89	6.74038	0.717052		763.89	62.78	8.21846	0.846476		690.78	34.33	4.96974	0.550375
NM_001008541	MXI1	692.78	37.22	5.37256	0.571541		712.56	39.67	5.56725	0.57341		664.89	33.67	5.064	0.560813
NM_001735	C5	886.22	71.11	8.02397	0.853602		889.56	89.11	10.0173	1.03175		832	71	8.53365	0.945061
NM_004535	MYT1	873.33	52.89	6.05613	0.64426		912.56	43.89	4.80955	0.495368		875.22	44.67	5.10386	0.565228
NM_014205	ZNHIT2	771.89	45.33	5.8726	0.624736		770.67	45.22	5.86762	0.604347		729.33	42.11	5.77379	0.63942
NM_005966	NAB1	756.56	36.78	4.86148	0.517171		774.11	45	5.81313	0.598734		738.44	37	5.01056	0.554896
NM_004929	CALB1	755.11	33.89	4.48809	0.477449		762.78	39.89	5.22956	0.538628		736.33	36.11	4.90405	0.5431
NM_005594	NACA	513.56	33.67	6.5562	0.697458		572.22	48.67	8.50547	0.876037		525.89	24.44	4.64736	0.514673
NM_001740	CALB2	772.56	24.56	3.17904	0.338191		731.67	38.44	5.25373	0.541118		739.56	25.44	3.43988	0.380951
NM_006162	NFATC1	880.33	47.33	5.37639	0.571949		917.56	43.89	4.78334	0.492669		880.89	38.67	4.38988	0.486158
NM_004057	S100G	792.78	44.11	5.56396	0.591903		823.56	48.44	5.88178	0.605805		746.56	45.33	6.07185	0.672428
NM_012340	NFATC2	762	47.78	6.27034	0.667048		787.56	54.89	6.96963	0.71785		739.11	44.33	5.99775	0.664223
NM_005185	CALML3	745.56	65.11	8.73303	0.929033		790.11	75.67	9.57715	0.986417		711.56	70.78	9.94716	1.1016
NM_004555	NFATC3	247.33	12	4.85182	0.516144		274.78	23.44	8.53046	0.878611		262.11	13.33	5.08565	0.563211
NM_004004	GJB2	926.67	93.89	10.132	1.07785		913.22	95.89	10.5002	1.08149		848.67	88.22	10.3951	1.15121
NM_002966	S100A10	769	64.56	8.39532	0.893106		813.67	68.78	8.45306	0.870639		757.89	57	7.52088	0.832901
NM_001005752	GJB3	780.33	74.56	9.55493	1.01647		837.33	77	9.1959	0.947149		733.56	66.56	9.07356	1.00485
NM_005621	S100A12	213.44	20.78	9.73576	1.0357		286.56	73.33	25.5898	2.63567		169.56	26.22	15.4636	1.71251
NM_005268	GJB5	791.44	60.56	7.65188	0.814018		852.33	77.89	9.13848	0.941235		734.67	66.22	9.01357	0.99821
NM_001024210	S100A13	775.89	68.22	8.79248	0.935357		772	85.11	11.0246	1.1355		719.22	64	8.89853	0.985469
NM_005269	GLI1	545.11	12.33	2.26193	0.240627		626.67	19.56	3.12126	0.32148		548	17.11	3.12226	0.345776
NM_006272	S100B	800.11	42.78	5.34676	0.568797		856	44.44	5.19159	0.534718		766.67	42.44	5.53563	0.613044
NM_005270	GLI2	672	43.11	6.41518	0.682456		750.22	55.56	7.40583	0.762777		672.11	47.89	7.12532	0.789095
NM_005980	S100P	504.44	17.78	3.5247	0.374963		553.33	30.22	5.46148	0.562515		480.44	18.22	3.79236	0.419985
NM_000168	GLI3	716.22	34.33	4.79322	0.50991		694.89	47.56	6.84425	0.704937		668	35.33	5.28892	0.585723
NM_001007067	SDCBP	901.22	72.67	8.06351	0.857809		944.89	82	8.67826	0.893834		894.78	71.33	7.97179	0.882838
NM_004486	GOLGA2	721.89	75.22	10.4199	1.10848		724.11	81.11	11.2013	1.1537		679.11	67.67	9.96451	1.10352
NM_000023	SGCA	272.67	17.67	6.48036	0.68939		286.56	18.22	6.35818	0.654873		271.44	22.22	8.18597	0.906557
NM_000174	GP9	693.22	60.22	8.687	0.924136		712.67	61.56	8.63794	0.889681		665.44	53.89	8.0984	0.896859
NM_003021	SGTA	807.11	60.44	7.48845	0.796632		790.78	68.22	8.62693	0.888547		750.22	52.56	7.00594	0.775875
NM_004492	GTF2A2	749	40.44	5.3992	0.574375		753.44	45.33	6.0164	0.619671		690.44	34.44	4.98812	0.552411
NM_003036	SKI	736.89	40.11	5.44315	0.57905		695.11	35.67	5.13156	0.528535		639.33	30.89	4.83162	0.535079
NM_001514	GTF2B	721	27.89	3.86824	0.411509		749.56	33.67	4.49197	0.462659		610	23	3.77049	0.417564
NM_005414	SKIL	814.67	55.89	6.86045	0.729824		807.11	56.44	6.99285	0.720242		741.44	53.78	7.25345	0.803285
NM_005513	GTF2E1	669.89	46.33	6.91606	0.735741		683.89	57.11	8.35076	0.860102		645.33	44.78	6.93909	0.76847
NM_003081	SNAP25	697	37.89	5.43615	0.578306		733	39.67	5.41201	0.55742		697.44	48.11	6.89808	0.76393
NM_001219	CALU	825.56	87.89	10.6461	1.13255		843.33	89.78	10.6459	1.09649		709.78	70.11	9.87771	1.09391
NM_004554	NFATC4	844.56	61.11	7.23572	0.769747		892.67	70.33	7.87861	0.811473		777.11	60.56	7.79298	0.863035
NM_001024649	CANX	825.22	64.67	7.8367	0.83368		879.22	69.33	7.8854	0.812172		774	61.11	7.89535	0.874372
NM_003204	NFE2L1	735.67	66.89	9.09239	0.967262		777.33	89	11.4494	1.17926		679.67	73.78	10.8553	1.20217
NM_001231	CASQ1	840.78	74.78	8.89412	0.94617		880.78	72.67	8.25064	0.849791		810	61.22	7.55802	0.837015
NM_005384	NFIL3	156.11	6.56	4.20217	0.447033		180.11	16.44	9.12776	0.940131		131.44	8.89	6.76354	0.74903
NM_001232	CASQ2	832.56	67.89	8.15437	0.867474		842.44	73.22	8.69142	0.895189		755	62.56	8.28609	0.917645
NM_003998	NFKB1	592.56	30.56	5.15728	0.548639		637.22	37	5.80647	0.598049		573.56	32.78	5.71518	0.632929
NM_004348	RUNX2	744.89	40.78	5.47463	0.5824		777.78	48.67	6.25755	0.644509		719.11	36.44	5.06737	0.561187
NM_001001716	NFKBIB	869.78	78.67	9.04482	0.962201		860.78	71.56	8.31339	0.856254		791.44	63	7.96017	0.881551
NM_001001890	RUNX1	769.78	61	7.92434	0.843003		791.11	59.33	7.49959	0.772435		784.67	52.89	6.74041	0.746468
NM_002504	NFX1	654.44	28.22	4.31208	0.458726		665.67	38.89	5.84223	0.601732		615.67	29.67	4.81914	0.533697
NM_004349	RUNX1T1	791.56	88.78	11.2158	1.19316		832.56	95.78	11.5043	1.1849		797.44	77	9.6559	1.06934
NM_002508	NID1	863.89	65.44	7.57504	0.805844		882.44	73.11	8.28498	0.853328		847.22	63.67	7.51517	0.832269
NM_005187	CBFA2T3	634.78	58.11	9.15435	0.973854		688.44	61.22	8.89257	0.915907		621	52.33	8.42673	0.93322
NM_014516	CNOT3	708.44	68.22	9.62961	1.02441		742.33	75.89	10.2232	1.05296		679.11	72.33	10.6507	1.17951
NM_001755	CBFB	889.44	67.56	7.59579	0.808051		843.33	67	7.9447	0.818279		809.78	49.56	6.12018	0.677781
NM_002518	NPAS2	660.33	22.78	3.44979	0.366994		681.89	26.67	3.91119	0.40284		609.56	23.11	3.79126	0.419864
NM_001009186	CCT6A	674.89	42.11	6.23954	0.663771		724.56	40.89	5.64342	0.581255		659.11	42.67	6.47388	0.716951
NM_000272	NPHP1	780.22	45.44	5.824	0.619566		808.44	54.67	6.76241	0.696507		725.11	53.11	7.32441	0.811143
NM_001025158	CD74	686.44	57.89	8.43337	0.897154		721.33	72.67	10.0744	1.03764		705.11	64.78	9.18722	1.01744
NM_002520	NPM1	471	30.22	6.41614	0.682558		499.78	31.67	6.33679	0.65267		456.22	32.89	7.20924	0.798389
NM_002095	GTF2E2	329.33	22.22	6.74703	0.717759		377.33	34.89	9.24655	0.952366		274.44	22.44	8.17665	0.905525
NM_000345	SNCA	912.33	74.44	8.15933	0.868001		947	74.67	7.8849	0.81212		898.67	67.56	7.51778	0.832558
NM_001515	GTF2H2	724.67	51.89	7.1605	0.761745		762.44	55	7.21368	0.742987		688.89	53.56	7.77483	0.861025
NM_003099	SNX1	722.44	49.56	6.86009	0.729786		765.67	55.11	7.19762	0.741332		699.44	46.22	6.60814	0.73182
NM_001517	GTF2H4	644.44	39	6.05177	0.643796		639.22	40.67	6.36244	0.655312		548.67	29.78	5.42767	0.601088
NM_003100	SNX2	674.56	65.22	9.66852	1.02855		716.11	65.33	9.1229	0.939631		637.78	65.67	10.2967	1.14031
NM_001519	BRF1	833.89	37.22	4.46342	0.474825		750.22	45	5.99824	0.6178		842.11	55.56	6.59771	0.730665
NM_003144	SSR1	859.89	51.11	5.94378	0.632309		824.78	63.22	7.66507	0.789479		795.33	54.67	6.87388	0.761249
NM_002098	GUCA1B	582.44	30.67	5.26578	0.560181		657.56	35.78	5.44133	0.56044		609	29.11	4.77997	0.529358
NM_003932	ST13	826.44	53.56	6.48081	0.689438		811	53.11	6.54871	0.674496		822.89	48.56	5.90115	0.653524
NM_005335	HCLS1	831.78	57.78	6.94655	0.738984		847.44	65.22	7.69612	0.792677		742.33	63.67	8.57705	0.949867
NM_006948	HSPA13	668.22	25.44	3.80713	0.405008		695.11	20.11	2.89307	0.297977		637.33	19	2.98119	0.330152
NM_005341	ZBTB48	786.11	36.89	4.69273	0.499219		795.33	46	5.78376	0.59571		723.56	38	5.25181	0.581613
NM_004603	STX1A	441.89	39.78	9.00224	0.957672		549.78	61.11	11.1154	1.14485		537	51.56	9.60149	1.06332
NM_002116	HLA-A	817.67	65.11	7.96287	0.847102		852.44	64	7.50786	0.773286		808.33	64.44	7.97199	0.88286
NM_004177	STX3	768.11	53.56	6.97296	0.741794		786.67	51.89	6.59616	0.679384		741.78	52.44	7.06948	0.782911
NM_005514	HLA-B	827.89	60.11	7.26063	0.772396		803	58.89	7.33375	0.755353		803.78	67.78	8.43266	0.933876
NM_004604	STX4	626.33	44.67	7.13202	0.758715		659.22	42.33	6.42123	0.661366		638	42	6.58307	0.729044
NM_006120	HLA-DMA	745.89	115	15.4178	1.64017		756.33	136.44	18.0397	1.85804		798.56	110.22	13.8023	1.52854
NM_003164	STX5	595.11	29.89	5.0226	0.534312		539.78	28.67	5.31142	0.54706		462	33.11	7.16667	0.793674
NM_002123	HLA-DQB1	649	24.78	3.81818	0.406184		679.89	38.33	5.63768	0.580663		634.22	30.22	4.76491	0.527691
NM_003165	STXBP1	802	59.44	7.41147	0.788443		883	69.78	7.9026	0.813944		805.44	59.78	7.42203	0.821954
NM_006726	LRBA	794.33	58.67	7.3861	0.785744		891.22	80.11	8.9888	0.925819		736	63.33	8.60462	0.95292
NM_002522	NPTX1	875.44	65.33	7.46253	0.793875		914.22	86.11	9.41896	0.970124		801.56	69.22	8.63566	0.956358
NM_001255	CDC20	77.78	24.67	31.7177	3.37417		112.44	51.22	45.5532	4.69184		97.22	38.22	39.3129	4.35372
NM_002523	NPTX2	769.56	29.67	3.85545	0.410148		806.11	34.67	4.3009	0.44298		738.56	24.11	3.26446	0.361523
NM_004362	CLGN	614.56	53.11	8.64196	0.919344		703.67	72.22	10.2633	1.05709		631.78	53.33	8.44123	0.934826
NM_001040110	NRF1	772.33	48.89	6.3302	0.673416		806	55.78	6.9206	0.7128		769.44	50.56	6.57101	0.727708
NM_004066	CETN1	876.56	91.11	10.394	1.10573		901.56	88.56	9.82297	1.01174		847.89	83.56	9.85505	1.0914
NM_006181	NTN3	574.44	39.22	6.82752	0.726322		607.89	43.89	7.22006	0.743644		559.89	36.11	6.44948	0.714249
NM_004344	CETN2	868.44	56.56	6.51283	0.692844		893.33	60.78	6.80376	0.700766		824.44	50	6.06472	0.671639
NM_002538	OCLN	694.22	49.78	7.17064	0.762823		747.33	55.78	7.4639	0.768759		660.44	43.89	6.64557	0.735965
NM_004365	CETN3	823.56	65	7.89256	0.839623		863.22	80.22	9.29311	0.957162		808.78	63.67	7.87235	0.871825
NM_006188	OCM2	668	34.56	5.17365	0.550381		720.56	40.44	5.6123	0.57805		662.89	36.89	5.56503	0.6163
NM_000086	CLN3	623.89	26.89	4.31005	0.45851		629	25.33	4.02703	0.414771		624.22	26.44	4.23569	0.469082
NM_005602	CLDN11	637.22	53.78	8.43979	0.897837		649	46.67	7.19106	0.740657		601.44	55.44	9.21788	1.02084
NM_000088	COL1A1	758.33	50.67	6.68179	0.710818		753.44	59.33	7.87455	0.811054		704.56	49	6.9547	0.770199
NM_004561	OVOL1	623	24	3.85233	0.409816		650.11	28.33	4.35772	0.448832		602.67	24	3.98228	0.441018
NM_000089	COL1A2	812.89	62.33	7.6677	0.815702		862.44	61.11	7.08571	0.729806		789.22	62.89	7.96863	0.882487
NM_000437	PAFAH2	687.89	70.56	10.2575	1.0912		712.11	75	10.5321	1.08477		644	65	10.0932	1.11777
NM_001847	COL4A6	698.33	35.33	5.05921	0.538207		746.67	39	5.22319	0.537973		660.56	33.56	5.08054	0.562645
NM_002585	PBX1	705.89	29	4.10829	0.437046		760.33	30.78	4.04824	0.416956		686.78	24.56	3.57611	0.396037
NM_000093	COL5A1	749	65	8.67824	0.923204		815.11	70.11	8.60129	0.885907		724.11	61.44	8.4849	0.939662
NM_002586	PBX2	700	33.67	4.81	0.511695		710.67	30.89	4.3466	0.447687		673.44	29.44	4.37158	0.484132
NM_002127	HLA-G	776.78	37.44	4.8199	0.512748		770.56	50.22	6.51734	0.671266		735.11	33.33	4.53402	0.50212
NM_005638	VAMP7	734.22	74.89	10.1999	1.08508		782.78	76.11	9.72304	1.00144		831	45.89	5.52226	0.611564
NM_002143	HPCA	836.89	63.22	7.55416	0.803623		882	68.11	7.72222	0.795365		788.56	58.78	7.45409	0.825505
NM_003179	SYP	829.11	52.22	6.29832	0.670025		859.11	54.89	6.38917	0.658065		774.44	40	5.16502	0.572001
NM_002149	HPCAL1	763.89	58.67	7.68043	0.817055		819.67	60.67	7.40176	0.762358		745.89	55.67	7.46357	0.826554
NM_005639	SYT1	729.22	42.67	5.85146	0.622487		781.67	50.78	6.49635	0.669104		729.33	50.11	6.87069	0.760896
NM_002152	HRC	713.33	45.11	6.32386	0.672742		752.33	54.33	7.22157	0.743799		687.33	43	6.25609	0.692832
NM_020783	SYT4	721.44	50.67	7.02345	0.747165		748.22	54.11	7.23183	0.744856		706	52.67	7.46034	0.826197
NM_001039550	DNAJB2	727	45.78	6.29711	0.669896		742.11	41.22	5.55443	0.572089		708.11	46.89	6.62185	0.733338
NM_003180	SYT5	765.78	37.11	4.84604	0.515529		789.44	36.33	4.602	0.473991		745.22	32.44	4.35308	0.482082
NM_001539	DNAJA1	789.89	45	5.697	0.606055		843.44	43.44	5.15034	0.530469		756	41.67	5.5119	0.610417
NM_006951	TAF5	870.11	66.33	7.62317	0.810965		846.78	63.11	7.45294	0.76763		849.33	59.67	7.02554	0.778045
NM_005345	HSPA1A	673.78	48	7.12399	0.75786		661.44	50	7.55926	0.778581		662.89	43.22	6.51994	0.722052
NM_005641	TAF6	568.67	31.33	5.50935	0.586092		600.78	36.22	6.02883	0.620951		539.33	30	5.56246	0.616015
NM_005346	HSPA1B	826.67	57.33	6.93505	0.737761		860	75.78	8.81163	0.90757		809.56	62.56	7.72765	0.855801
NM_005642	TAF7	821.11	47.56	5.79216	0.616179		869.33	51.22	5.89189	0.606847		779.56	42	5.38765	0.596657
NM_005527	HSPA1L	243.89	16.56	6.78995	0.722325		322.33	32.56	10.1014	1.04042		266.11	17.44	6.55368	0.725789
NM_006284	TAF10	741.11	30.33	4.09251	0.435367		772.33	37.33	4.83343	0.497828		741.78	38.78	5.22797	0.578972
NM_021979	HSPA2	835.22	68.56	8.20862	0.873245		869.33	70.78	8.1419	0.838591		775.11	62.56	8.07111	0.893837
NM_005643	TAF11	828.44	64.22	7.75192	0.824661		870.56	72	8.27054	0.85184		791.11	56	7.07866	0.783928
NM_002154	HSPA4	560.78	38.44	6.85474	0.729217		537.56	39.22	7.29593	0.751458		493.11	37.67	7.63927	0.846012
NM_003198	TCEB3	688.78	17.11	2.4841	0.264262		738.56	20.56	2.7838	0.286722		711.11	19.67	2.7661	0.306332
NM_001848	COL6A1	202.11	20.78	10.2815	1.09376		235.44	46.22	19.6313	2.02197		152.67	15.89	10.4081	1.15264
NM_006195	PBX3	801.56	63.22	7.88712	0.839044		862.44	63.33	7.34312	0.756319		770.67	56.56	7.33907	0.812767
NM_001849	COL6A2	568.78	24.11	4.2389	0.45094		595.67	36.22	6.08055	0.626278		490.56	24.67	5.02895	0.556932
NM_006196	PCBP1	793.22	48.11	6.06515	0.64522		849.44	58.67	6.9069	0.71139		761.33	50.78	6.66991	0.73866
NM_057166	COL6A3	705.22	56.78	8.05139	0.856519		714.56	61.78	8.64588	0.890499		655.11	47.89	7.31022	0.809572
NM_005016	PCBP2	621.67	69.78	11.2246	1.19409		455	59.78	13.1385	1.35322		458.67	61.78	13.4694	1.49167
NM_000094	COL7A1	675.89	25	3.69883	0.393487		726.89	31.78	4.37205	0.450308		658.78	26.11	3.96339	0.438926
NM_002598	PDCD2	778.22	65.11	8.36653	0.890044		813.56	77.89	9.57397	0.986089		724.78	70.78	9.76572	1.08151
NM_001852	COL9A2	765.44	85.33	11.1478	1.18592		761	87.22	11.4612	1.18047		659	80.56	12.2246	1.35381
NM_006210	PEG3	776.11	62.44	8.04525	0.855866		813.22	71	8.73072	0.899238		736.11	61.44	8.34658	0.924344
NM_001853	COL9A3	743.22	54.11	7.28048	0.774509		732.44	48.44	6.61351	0.681171		654.56	41.78	6.38291	0.706877
NM_002616	PER1	773.67	52.67	6.80781	0.724225		802.56	61.22	7.62809	0.78567		763	58.22	7.63041	0.845031
NM_000493	COL10A1	725.11	44.33	6.11356	0.650369		693.56	44	6.34408	0.653421		691	45.33	6.56006	0.726495
NM_002622	PFDN1	824.56	58	7.03405	0.748293		817.67	57.44	7.02484	0.723537		843.67	57.78	6.84865	0.758455
NM_004370	COL12A1	699.89	45.22	6.46102	0.687332		636.44	44.11	6.93074	0.713845		630.33	48.89	7.75625	0.858968
NM_002624	PFDN5	622.89	45.44	7.29503	0.776056		642.78	50.22	7.81294	0.804708		576.89	42.33	7.33762	0.812606
NM_005203	COL13A1	397.33	34.56	8.69806	0.925312		433.89	39.56	9.11752	0.939076		358.33	36.33	10.1387	1.12281
NM_002636	PHF1	796.89	49.22	6.17651	0.657066		835.78	46.67	5.58401	0.575135		768.78	41.22	5.36174	0.593787
NM_001855	COL15A1	792	51.89	6.55177	0.696987		771.56	62	8.03567	0.827649		698.33	55.89	8.00338	0.886336
NM_004571	PKNOX1	628	29.11	4.63535	0.493115		660	34.44	5.21818	0.537457		543.67	32.78	6.02939	0.667726
NM_001856	COL16A1	797.56	45.67	5.72621	0.609163		681.22	34.11	5.00719	0.515725		595.33	33.67	5.65569	0.62634
NM_002655	PLAG1	794.78	54.22	6.82201	0.725736		848.67	70.78	8.34011	0.859005		778.11	62.33	8.01044	0.887117
NM_005347	HSPA5	114.89	18	15.6672	1.6667		143	40.56	28.3636	2.92137		101.33	11.33	11.1813	1.23827
NM_030751	ZEB1	734.89	46.22	6.28938	0.669073		780.44	65.89	8.44267	0.869569		676	58.56	8.66272	0.959355
NM_002155	HSPA6	658.11	39.11	5.94278	0.632201		581.11	41.56	7.15183	0.736616		500.22	29.89	5.97537	0.661744
NM_005649	ZNF354A	789.89	55	6.96299	0.740734		813.22	50.11	6.16192	0.634659		746.56	50.89	6.8166	0.754906
NM_006597	HSPA8	581	27.44	4.72289	0.502428		619.11	30.44	4.91674	0.506409		518.22	33.33	6.43163	0.712272
NM_005650	TCF20	718	58.78	8.18663	0.870906		743.89	64.11	8.61821	0.887649		638.89	58.67	9.18311	1.01699
NM_004134	HSPA9	575.67	48.56	8.43539	0.897369		578.89	51.11	8.82897	0.909356		544.33	51.44	9.45015	1.04656
NM_001008897	TCP1	784.11	47.11	6.00809	0.639149		651.89	44.33	6.80023	0.700402		594	41.56	6.99663	0.774844
NM_001540	HSPB1	688.22	33.44	4.85891	0.516898		720.78	48.44	6.7205	0.69219		666.44	37.11	5.56839	0.616673
NM_021961	TEAD1	842.67	68	8.06959	0.858455		860.89	70.11	8.1439	0.838796		787.67	61	7.74436	0.857651
NM_001541	HSPB2	782	54.78	7.00512	0.745215		792.33	66.78	8.42831	0.86809		720.67	74.44	10.3293	1.14392
NM_003213	TEAD4	809	77.44	9.57231	1.01832		700.56	67.22	9.59518	0.988274		576.78	54.11	9.38139	1.03894
NM_005348	HSP90AA1	486.67	39.89	8.19652	0.871958		517	51.33	9.92843	1.0226		438.44	50	11.4041	1.26295
NM_003214	TEAD3	889.67	72.67	8.1682	0.868945		901	102.78	11.4073	1.17492		853.11	91.11	10.6797	1.18273
NM_007355	HSP90AB1	727.33	36.89	5.07198	0.539564		719.67	41.11	5.71234	0.588353		711.22	41.67	5.85895	0.64885
NM_001032280	TFAP2A	910.11	56.67	6.22672	0.662408		889.56	62.78	7.05742	0.726893		777.33	67	8.61925	0.95454
NM_002156	HSPD1	861.67	53.44	6.20191	0.659768		839.44	60.33	7.18693	0.740232		778.67	56.89	7.30605	0.80911
NM_003221	TFAP2B	789.33	54.78	6.94006	0.738294		778.22	58.33	7.49531	0.771994		630.78	54.44	8.63058	0.955796
NM_002157	HSPE1	748	61.78	8.25936	0.878643		782.89	70.22	8.96933	0.923813		688.56	65.33	9.48792	1.05074
NM_003222	TFAP2C	773.11	56.67	7.33013	0.779791		796.11	56.56	7.10455	0.731746		736.78	54.78	7.43506	0.823397
NM_006145	DNAJB1	817.78	56.56	6.91629	0.735765		810.33	55	6.78736	0.699077		750.44	58.67	7.81808	0.865815
NM_005653	TFCP2	817.56	64.33	7.86854	0.837067		781.44	53.56	6.85401	0.705942		691.56	45.89	6.63572	0.734874
NM_000494	COL17A1	885.22	66.44	7.50548	0.798444		879.78	65.67	7.46437	0.768807		776.22	57.78	7.44377	0.824361
NM_001080951	PLAGL1	544.11	35.56	6.53544	0.69525		553.67	35.33	6.38106	0.657229		435.56	39.56	9.08256	1.00585
NM_001300	KLF6	573.11	43.11	7.52212	0.800214		618	56.22	9.09709	0.936972		509.56	31.56	6.19358	0.685909
NM_002657	PLAGL2	660	61.22	9.27576	0.986769		728.78	78.56	10.7797	1.11027		646	66.11	10.2337	1.13334
NM_001305	CLDN4	751.67	52.44	6.97647	0.742167		809.67	55	6.79289	0.699647		731.22	47.33	6.47274	0.716825
NM_004805	POLR2D	215.44	25.22	11.7063	1.24533		318.22	33.22	10.4393	1.07522		175.44	23.33	13.298	1.47269
NM_001306	CLDN3	759.44	54	7.1105	0.756426		833.33	63.11	7.57323	0.780019		726.78	58	7.98041	0.883792
NM_000306	POU1F1	608.56	20.89	3.43269	0.365175		618.33	26.44	4.27603	0.440418		525.78	18.11	3.44441	0.381451
NM_001307	CLDN7	588.33	40.44	6.87369	0.731234		610.11	48.78	7.99528	0.823489		556.89	41.11	7.38207	0.817529
NM_002697	POU2F1	666	53.33	8.00751	0.851851		698	57.22	8.19771	0.844339		647.33	56.22	8.68491	0.961812
NM_000567	CRP	819.11	58.22	7.10771	0.756129		826.78	58.11	7.02847	0.723911		804.89	58	7.20595	0.798025
NM_002698	POU2F2	420	27.11	6.45476	0.686667		497.11	34.67	6.97431	0.718333		438	40.78	9.3105	1.03109
NM_004385	VCAN	760.89	40.44	5.31483	0.565399		771.11	48.67	6.31168	0.650084		745.44	47	6.305	0.698249
NM_002699	POU3F1	849.11	57.78	6.80477	0.723902		858.11	78.22	9.11538	0.938856		850.11	63.56	7.47668	0.828006
NM_004386	NCAN	821.56	57.67	7.01957	0.746753		725	56	7.72414	0.795562		718	39.33	5.47772	0.606631
NM_005604	POU3F2	893.67	50.78	5.68219	0.604479		875.22	44	5.02731	0.517797		862	46.67	5.41415	0.599592
NM_080760	DACH1	814.56	69	8.47083	0.90114		783.56	71.44	9.11736	0.93906		798.89	65	8.13629	0.901055
NM_000307	POU3F4	737.44	40	5.42417	0.577031		732.44	35.56	4.85501	0.500051		672.78	36.22	5.38363	0.596211
NM_001039350	DPP6	647.89	41	6.32823	0.673207		648	40.56	6.25926	0.644684		624.33	52.78	8.45386	0.936225
NM_006237	POU4F1	801.56	50.11	6.25156	0.66505		831	53.33	6.41757	0.66099		755	47.33	6.26887	0.694248
NM_001937	DPT	308.44	66.89	21.6866	2.30705		440.33	108.33	24.602	2.53393		405.44	91.67	22.61	2.50395
NM_004575	POU4F2	812.44	61.22	7.53533	0.801619		873.78	71.33	8.16338	0.840803		797	58.33	7.3187	0.81051
NM_005528	DNAJC4	937.11	93.33	9.95934	1.05949		944.67	90	9.52714	0.981266		899.33	81.33	9.0434	1.00151
NM_005655	KLF10	826.22	52.89	6.40144	0.680995		844.33	69	8.17216	0.841707		788.22	53	6.72401	0.744652
NM_005529	HSPG2	798.11	52.22	6.54296	0.69605		835.22	55.56	6.65214	0.68515		777	53.89	6.93565	0.76809
NM_003257	TJP1	743.44	53.56	7.20435	0.766409		771.56	58.44	7.57427	0.780126		705.56	51.67	7.32326	0.811016
NM_002165	ID1	718.78	47.78	6.64737	0.707158		753.78	50.78	6.73671	0.693861		676.11	45.44	6.7208	0.744296
NM_003260	TLE2	450.78	27.67	6.13825	0.652996		499.33	30.78	6.16426	0.6349		438.89	24.11	5.4934	0.608368
NM_002166	ID2	558.11	46.89	8.40157	0.893771		604.89	53.78	8.89087	0.915732		529	37.89	7.16257	0.79322
NM_005078	TLE3	630.44	35.22	5.58657	0.594308		633.33	36.89	5.82477	0.599933		560.44	32.78	5.84898	0.647746
NM_005531	IFI16	735.78	49.56	6.73571	0.716555		730.67	54.56	7.46712	0.76909		679.67	50.89	7.48746	0.8292
NM_003277	CLDN5	631.67	15.67	2.48073	0.263903		619.56	18.56	2.99567	0.308545		563	18.89	3.35524	0.371577
NM_005533	IFI35	881.67	61.89	7.01963	0.746759		850.56	65.44	7.69375	0.792433		826.56	66.22	8.01152	0.887237
NM_001031685	TP53BP2	600.44	57.67	9.60462	1.02175		480.33	62.89	13.0931	1.34855		542.67	62.78	11.5687	1.28118
NM_205833	IGSF1	830.33	45.44	5.47252	0.582175		856.33	45.67	5.33322	0.549306		771	43.89	5.69261	0.630429
NM_005427	TP73	332.33	29.89	8.99407	0.956803		307.33	28.33	9.2181	0.949436		396.44	39.67	10.0066	1.10818
NM_005537	ING1	778.89	54.78	7.03309	0.74819		812	58.56	7.21182	0.742795		788.33	58.33	7.39919	0.819424
NM_003299	HSP90B1	757.67	65.22	8.60797	0.915729		750.33	64.56	8.60421	0.886208		702.89	57.56	8.18905	0.906898
NM_001564	ING2	846.11	52.89	6.25096	0.664986		850	55.22	6.49647	0.669116		793.56	49.22	6.20243	0.686889
NM_001008800	CCT3	734	59.89	8.1594	0.868009		673.56	57	8.4625	0.871611		656	56.56	8.62195	0.95484
NM_000209	PDX1	761.89	36.11	4.73953	0.504198		782.78	39.89	5.09594	0.524866		770	41	5.32468	0.589682
NM_003315	DNAJC7	287.33	26.44	9.20196	0.978918		320.67	32.22	10.0477	1.03488		321.44	25.56	7.95172	0.880615
NM_004973	JARID2	745.11	68.67	9.21609	0.980421		754.89	66.11	8.75757	0.902002		694.89	57	8.20274	0.908414
NM_014517	UBP1	716.11	53	7.4011	0.78734		700.11	53.89	7.69736	0.792805		698.56	47.33	6.77537	0.750339
NM_001015881	TSC22D3	778.33	53.89	6.9238	0.736564		789.56	56.56	7.16348	0.737817		741	49.67	6.7031	0.742337
NM_002700	POU4F3	921.56	71.78	7.78897	0.828602		921.44	72.89	7.91044	0.814751		868.44	68.22	7.85546	0.869955
NM_004416	DTX1	611.44	51	8.34097	0.887324		630.22	48.78	7.74015	0.797212		533.56	40.33	7.55866	0.837086
NM_002701	POU5F1	918.11	60.33	6.57111	0.699044		897.67	58.56	6.52356	0.671906		804.67	52.33	6.50329	0.720208
NM_001393	ECM2	714.22	96.78	13.5504	1.44152		694	103.22	14.8732	1.53189		660.44	86.67	13.1231	1.45332
NM_002702	POU6F1	560.56	42.22	7.53175	0.801239		646.22	47.67	7.37674	0.759782		572	38.78	6.77972	0.750822
NM_004424	E4F1	481.89	29	6.01797	0.640201		453.33	47.11	10.392	1.07034		335.78	21.56	6.42087	0.711081
NM_002810	PSMD4	794.56	35.56	4.47543	0.476103		826.44	41	4.96104	0.510972		708.89	31.44	4.4351	0.491166
NM_172373	ELF1	781.67	35.33	4.51981	0.480824		762.56	34.44	4.51637	0.465172		671.11	27	4.02319	0.445549
NM_002812	PSMD8	207.89	19.22	9.24527	0.983526		249.11	30.78	12.356	1.27263		192.78	12.22	6.33883	0.701995
NM_006874	ELF2	617.22	39.67	6.42721	0.683736		611.89	47.78	7.80859	0.804261		562.33	37.11	6.59933	0.730844
NM_002813	PSMD9	433.78	41.11	9.47715	1.00819		498.89	51.44	10.3109	1.06199		396.56	39.78	10.0313	1.11091
NM_001980	STX2	809	60	7.41656	0.788985		803.67	61.89	7.70092	0.793171		726.89	50.78	6.98593	0.773658
NM_002814	PSMD10	851.78	47.78	5.60943	0.596739		835.33	58.78	7.03674	0.724763		838.67	57.89	6.9026	0.764429
NM_004450	ERH	567.67	23.89	4.20843	0.447699		564.56	43.78	7.75471	0.798711		499.56	29.33	5.87117	0.650204
NM_002816	PSMD12	325.33	12	3.68856	0.392395		369.11	24.22	6.56173	0.675838		330	13.33	4.03939	0.447344
NM_004956	ETV1	665.56	27	4.05673	0.431561		657.89	23	3.49603	0.36008		569.56	18.89	3.3166	0.367297
NM_002854	PVALB	870.33	66.78	7.67295	0.81626		852.67	79.44	9.31662	0.959583		799.67	64.44	8.05832	0.892421
NM_001079675	ETV4	775.33	45.78	5.90458	0.628138		771.78	54.78	7.09788	0.731059		741.44	49.89	6.7288	0.745182
NM_002892	ARID4A	914.11	81.33	8.89718	0.946495		891.67	73.67	8.26203	0.850963		772.67	64.89	8.39815	0.930055
XM_001134164	ETV5	856.33	49.56	5.78749	0.615682		836	51.22	6.12679	0.631041		741.56	49.56	6.68321	0.740133
NM_001042603	KDM5A	146.89	6.22	4.23446	0.450468		220.11	18.78	8.5321	0.87878		212.78	22	10.3393	1.14503
NM_001025108	AFF3	874.78	82.78	9.46295	1.00668		890.67	83.56	9.3817	0.966286		871	83.22	9.55454	1.05812
NM_021110	COL14A1	847.44	47.11	5.5591	0.591385		801.33	61.78	7.70968	0.794074		793.44	41.56	5.23795	0.580078
NM_000426	LAMA2	921.33	84.33	9.15307	0.973717		867	92	10.6113	1.09293		877.67	72.44	8.25367	0.914055
NM_007122	USF1	886.11	84	9.47964	1.00846		772.89	75.89	9.81899	1.01133		727.67	65	8.93262	0.989245
NM_198129	LAMA3	521.11	30.67	5.88551	0.62611		607.89	35.44	5.83	0.600472		489	29.33	5.99796	0.664245
NM_003367	USF2	789.33	44.33	5.61616	0.597455		770.56	47	6.09946	0.628226		732	34.11	4.65984	0.516055
NM_002290	LAMA4	845.22	80.22	9.49102	1.00967		867.33	76.33	8.80057	0.906432		777.56	71.22	9.15942	1.01436
NM_007123	USH2A	832.22	55.78	6.70255	0.713028		786.22	54.78	6.96752	0.717633		721.89	44.33	6.14082	0.680067
NM_005560	LAMA5	820.89	55.33	6.74025	0.717037		827.11	64.67	7.81879	0.805311		738.67	47	6.36279	0.704648
NM_021140	UTX	960.56	72.33	7.52998	0.801051		911.33	77.56	8.51064	0.876569		832.44	63	7.56811	0.838132
NM_002291	LAMB1	899.22	71.22	7.9202	0.842562		913.22	89.11	9.75778	1.00502		873.11	70.11	8.02992	0.889275
NM_007125	UTY	868.67	69.89	8.04563	0.855906		865	88.22	10.1988	1.05045		807.11	63.56	7.87501	0.87212
NM_002292	LAMB2	478.78	27	5.63933	0.599921		535	39.56	7.39439	0.7616		456	33.44	7.33333	0.812132
NM_003372	VBP1	798.56	55.33	6.92872	0.737088		824.56	56.22	6.81818	0.702252		737.89	46.78	6.3397	0.702091
NM_000228	LAMB3	738	34.78	4.71274	0.501348		765.22	52.78	6.89736	0.710407		690.33	33.89	4.90925	0.543675
NM_003385	VSNL1	764.89	45.78	5.98517	0.636712		761.89	54.89	7.20445	0.742036		679.33	39.67	5.83958	0.646705
NM_002293	LAMC1	673	48.67	7.2318	0.769329		679.89	55.11	8.10572	0.834864		606.67	43.22	7.12414	0.788964
NM_000552	VWF	880.22	81.22	9.22724	0.981607		884.11	83.11	9.40041	0.968214		798.33	67.56	8.46267	0.9372
NM_005562	LAMC2	872.11	59.78	6.85464	0.729207		889.22	58.22	6.54731	0.674353		857.78	59.56	6.94351	0.76896
NM_001079539	XBP1	882.22	12.22	1.38514	0.147353		893.67	16.22	1.81499	0.186938		813.33	17.22	2.11722	0.234472
NM_012318	LETM1	629.89	22	3.49267	0.371556		660.33	21.33	3.2302	0.332701		623.89	21.33	3.41887	0.378624
NM_003403	YY1	828.33	67.33	8.1284	0.864712		885.33	73.33	8.28279	0.853102		800.78	74	9.24099	1.0234
	NC	742.33	69.78	9.40013	1		801.11	77.78	9.70903	1		808.44	73	9.02974	1
	NC	786.44	69.78	8.8729	0.943912		824.89	77.78	9.42914	0.971172		732.56	65.89	8.99449	0.996096
	RAD51	415.44	10.67	2.56836	0.273226		385.44	10.11	2.62298	0.270158		240.33	6.11	2.54234	0.281552
	RAD51	279.11	8.44	3.0239	0.321687		396.67	10.78	2.71762	0.279907		393.78	9.56	2.42775	0.268862
	BRCA2	929	24.67	2.65554	0.282501		874	36.33	4.02	0.414047		770.56	17	2.43072	0.269191
	BRCA2	902.22	27.89	3.09126	0.328853		956.22	38.44	4.15675	0.428132		854.89	20.78	3.21848	0.356431

## Sheet: Drgbl-B2
				plate 1					plate 2					plate 3
RefSeq Accession Number	Gene Symbol	N.(total cells)	N.(GFP+ cells)	Ratio(GFP/DAPI)	Fold Change(/NC)		N.(total cells)	N.(GFP+ cells)	Ratio(GFP/DAPI)	Fold Change(/NC)		N.(total cells)	N.(GFP+ cells)	Ratio(GFP/DAPI)	Fold Change(/NC)
NM_003408	ZFP37	495.11	78.11	15.7763	2.14433		536.56	86.11	16.0485	2.31622		611.56	95.78	15.6616	2.1122
NM_004874	BAG4	613.33	57.11	9.31146	1.26562		696.11	53.56	7.69419	1.11047		666.67	52	7.79996	1.05194
NM_003409	ZFP161	832.33	51.44	6.18024	0.840025		887.44	65.44	7.37402	1.06426		896.56	54.44	6.0721	0.818913
NM_004281	BAG3	799.56	63	7.87933	1.07097		852.44	70.44	8.26334	1.19261		848.22	77.89	9.18276	1.23843
NM_006782	ZFPL1	825.11	34.44	4.17399	0.567333		839.78	40.89	4.86913	0.702742		836.33	41.67	4.98248	0.671962
NM_004282	BAG2	728.33	30.56	4.1959	0.570311		768.67	42.44	5.52122	0.796856		728.22	34.22	4.69913	0.633748
NM_003410	ZFX	756.56	35	4.6262	0.628798		796	51.11	6.42085	0.926696		780	48.22	6.18205	0.833742
NM_203282	ZNF254	928.33	61.44	6.61834	0.899571		946.44	65	6.86784	0.991208		950.78	71.22	7.49069	1.01023
NM_003411	ZFY	761.56	50.11	6.57991	0.894349		751	56.11	7.47137	1.07831		728.33	52.22	7.16983	0.966958
NM_004882	CIR1	715.44	56.11	7.84273	1.06599		747.67	66.56	8.90232	1.28484		720.89	60.33	8.36882	1.12866
NM_003412	ZIC1	847.56	23.56	2.77974	0.377826		869.78	26	2.98926	0.431428		843.89	25.44	3.01461	0.406565
NM_004886	APBA3	763.22	47.56	6.23149	0.846991		765.11	55	7.18851	1.03749		788.11	56.11	7.11956	0.960179
NM_007129	ZIC2	606	26.22	4.32673	0.588094		645.33	32.56	5.04548	0.728194		646.11	28.89	4.47137	0.603032
NM_004892	SEC22B	832.89	68.11	8.17755	1.1115		874.11	71.67	8.1992	1.18336		864.89	67.89	7.84955	1.05863
NM_003413	ZIC3	548.89	34.11	6.21436	0.844662		556.22	35.89	6.45248	0.931261		545	33.33	6.1156	0.824779
NM_001035260	VPS26A	698.89	37.67	5.38998	0.732611		725.33	46.44	6.4026	0.924062		704.33	48	6.81499	0.919103
NM_001017396	ZNF2	796.44	39.33	4.93823	0.671209		848.89	48.89	5.75929	0.831214		805.33	47.78	5.93297	0.80015
NM_005685	GTF2IRD1	762.22	20.56	2.69738	0.366631		809.33	22.78	2.81467	0.40623		739.56	18.11	2.44875	0.330251
NM_017715	ZNF3	813.89	74.44	9.1462	1.24316		821.56	69.11	8.41205	1.21408		764.56	61.56	8.05169	1.08589
NM_001012511	GOSR2	871.89	66.33	7.60761	1.03403		896.56	69.22	7.72062	1.11429		861.33	67.56	7.84368	1.05784
NM_021998	ZNF711	856.89	69	8.05238	1.09449		896	73.78	8.23438	1.18843		867.78	69.56	8.01586	1.08106
NM_004898	CLOCK	741.33	40.56	5.47125	0.743658		780.22	48.22	6.18031	0.891979		725	39.78	5.4869	0.73999
NM_007345	ZNF236	928.67	83.11	8.94936	1.21641		943.22	68.56	7.26872	1.04906		926.89	72	7.76791	1.04762
NM_006580	CLDN16	804.44	48.22	5.99423	0.814742		801.22	47.67	5.94968	0.858693		791.33	48.56	6.1365	0.827599
NM_001007257	PRDM2	765.44	41.78	5.4583	0.741898		770.67	47.67	6.18553	0.892732		777.33	48.89	6.28948	0.84823
NM_007257	PNMA2	648	18.33	2.8287	0.38448		660	23.89	3.6197	0.522416		665.89	26	3.90455	0.526587
NM_080703	BAT3	774.22	88.44	11.4231	1.55264		754.56	82.78	10.9706	1.58335		760.33	77.89	10.2442	1.38159
NM_006584	CCT6B	650.22	41	6.30556	0.857058		666.56	44.22	6.63406	0.957467		677.67	48.67	7.18196	0.968595
NM_005084	PLA2G7	809.11	38.33	4.7373	0.643899		840.78	41.56	4.94303	0.713407		824.44	43.78	5.31027	0.716169
NM_006585	CCT8	768	51.11	6.65495	0.904547		802.78	51.78	6.45009	0.930915		811	63.67	7.8508	1.0588
NM_012256	ZNF212	544.89	39.33	7.21797	0.981074		617.33	53.78	8.71171	1.25733		621.22	59.22	9.53285	1.28565
NM_006594	AP4B1	885.78	41.67	4.70433	0.639417		867.89	52.78	6.08142	0.877706		886.56	58.44	6.59177	0.888999
NM_005437	NCOA4	607.67	14.44	2.37629	0.322988		584.67	15.44	2.64081	0.381137		600	21	3.5	0.472027
NM_006599	NFAT5	880.44	50.89	5.78006	0.785632		893.89	59.11	6.61267	0.95438		885	58.89	6.65424	0.897423
NM_004644	AP3B2	239	19.56	8.1841	1.11239		285.33	16.56	5.80381	0.83764		264.78	19.33	7.3004	0.984568
NM_006602	TCFL5	136.22	27.22	19.9824	2.71603		278.11	66.67	23.9725	3.45986		149	21.89	14.6913	1.98134
NM_006532	ELL	712.44	25.22	3.53995	0.481153		721.11	30	4.16025	0.600432		685.44	33.33	4.86257	0.65579
NM_030665	RAI1	797.33	48.67	6.10412	0.829679		830.22	48.44	5.8346	0.842084		821	55	6.69915	0.90348
NM_005674	ZNF239	799.11	59.33	7.42451	1.00915		867.44	71.44	8.23573	1.18863		824.67	61	7.3969	0.997582
NM_006618	KDM5B	836.11	55.78	6.67137	0.90678		820.33	59.89	7.30072	1.05368		816.78	58.89	7.21002	0.972379
NM_018848	MKKS	719.33	55.11	7.6613	1.04133		744.89	52.33	7.0252	1.01392		737.89	53	7.18264	0.968686
NM_006624	ZMYND11	707.56	21.44	3.03013	0.411859		680.11	19.89	2.92453	0.422085		669.22	21.44	3.20373	0.432071
NM_003489	NRIP1	699.11	38.56	5.51558	0.749684		778.33	42.22	5.42443	0.782887		705.11	38.56	5.46865	0.737529
NM_006626	ZBTB6	594.78	30.89	5.19352	0.705908		577	26.78	4.64125	0.669852		575.33	32.33	5.61938	0.757858
NM_003416	ZNF7	749.11	46.44	6.19936	0.842623		780.44	52	6.66291	0.96163		795.56	53.56	6.73236	0.90796
NM_004289	NFE2L3	787.56	36.89	4.68409	0.636666		808.11	45.22	5.59577	0.807615		842.89	43.11	5.11455	0.689773
NM_021089	ZNF8	779.78	35.56	4.56026	0.619835		785	53.89	6.86497	0.990793		831.33	52.33	6.29473	0.848939
NM_014630	ZNF592	554.33	26.33	4.74988	0.645608		594.44	36.78	6.18734	0.892993		596.22	39.22	6.57811	0.887156
NM_015394	ZNF10	799.89	36.11	4.51437	0.613598		820.89	43.33	5.27842	0.761812		814	53.44	6.56511	0.885403
NM_014650	ZNF432	711.33	32.56	4.57734	0.622157		739.78	46.22	6.2478	0.90172		718	45.56	6.3454	0.855772
NM_006956	ZNF12	723.11	33.11	4.57883	0.62236		705.11	33.78	4.79074	0.691428		733.22	38.22	5.21262	0.703
NM_014666	CLINT1	585.89	20.78	3.54674	0.482077		583.44	20	3.42794	0.494741		596.44	26.67	4.47153	0.603053
NM_021030	ZNF14	569.89	24.56	4.3096	0.585766		628.11	30.33	4.82877	0.696917		648.89	30.56	4.70958	0.635157
NM_014674	EDEM1	839.11	52.33	6.23637	0.847654		859.44	62.67	7.29196	1.05242		854.11	58.78	6.88202	0.928143
NM_021269	ZNF708	791.11	24.78	3.13231	0.425746		844.67	33.67	3.98617	0.575308		823	28.89	3.51033	0.47342
NM_014682	ST18	740.56	43.22	5.83612	0.793252		793.22	52.56	6.62616	0.956326		805.78	58.33	7.23895	0.97628
NM_001029976	ZNF16	830.89	52.78	6.35222	0.863401		851	61.89	7.27262	1.04963		830.44	54.89	6.60975	0.891423
NM_014694	ADAMTSL2	797	51.44	6.4542	0.877262		787.33	52.89	6.71764	0.96953		786.67	46.44	5.90336	0.796157
NM_006959	ZNF17	747.67	27.11	3.62593	0.49284		808.33	33	4.08249	0.589209		786.56	32.78	4.16751	0.562051
NM_014699	ZNF646	720.22	26.78	3.71831	0.505396		771.78	36.89	4.77986	0.689858		762.78	33.56	4.3997	0.593365
NM_144680	ZNF18	769.67	43.22	5.61539	0.76325		813.33	44.44	5.46396	0.788591		822.11	49.22	5.98703	0.807441
NM_014733	ZFYVE16	772.33	31.33	4.05656	0.551371		815.33	34.33	4.21057	0.607694		808.67	36.89	4.56181	0.615228
NM_006961	ZNF19	507.22	35.22	6.94373	0.943799		550.22	42.78	7.77507	1.12214		496.33	37.11	7.47688	1.00837
NM_001077440	BCLAF1	802.11	47.11	5.87326	0.798299		806.89	56.78	7.03689	1.01561		808	56.11	6.94431	0.936543
NM_021143	ZNF20	535.56	14.56	2.71865	0.369522		572.44	22.78	3.97946	0.574339		551.56	16.89	3.06222	0.412986
NM_014755	SERTAD2	392.33	62.67	15.9738	2.17117		407.56	65.33	16.0295	2.31348		332.22	58.33	17.5576	2.36791
NM_006767	LZTR1	489.44	13.44	2.746	0.373239		478.67	16.67	3.48257	0.502625		479.78	16.11	3.35779	0.452848
NM_006629	ZNF271	687.11	28.11	4.09105	0.556059		718.11	37.33	5.19837	0.750259		765.33	38.33	5.0083	0.675444
NM_004187	JARID1C	800.11	44.22	5.52674	0.7512		813.22	44.78	5.50651	0.794731		829.89	58.22	7.01539	0.94613
NM_006630	ZNF234	862	58.22	6.75406	0.918019		839.56	56.56	6.73686	0.972304		864.89	67	7.74665	1.04475
NM_004653	JARID1D	875.78	43.22	4.93503	0.670774		818.44	46.11	5.63389	0.813116		829.56	47.78	5.75968	0.776779
NM_006631	ZNF266	839.67	50.22	5.98092	0.812933		844.11	58.11	6.88417	0.993565		858.56	59.22	6.8976	0.930244
NM_003494	DYSF	624.56	42.56	6.8144	0.92622		625.33	39	6.23671	0.900119		593.56	42.22	7.11301	0.959296
NM_016324	ZNF274	870.56	47.89	5.50106	0.747709		858.11	63.78	7.43261	1.07272		875.11	55.22	6.31006	0.851006
NM_004188	GFI1B	699.33	26.44	3.78076	0.513885		685.33	34	4.96111	0.716017		692.67	35.67	5.14964	0.694506
NM_021148	ZNF273	848.67	46.33	5.45913	0.742011		814.22	52.11	6.39999	0.923685		812.78	55.89	6.8764	0.927385
NM_001007226	SPOP	559.78	22.78	4.06946	0.553125		574.78	27.89	4.85229	0.700311		580.33	33.33	5.74328	0.774567
NM_006635	ZNF460	882.56	69.11	7.83063	1.06435		871	80.89	9.28703	1.34036		921.44	85.67	9.2974	1.25389
NM_003566	EEA1	530	19.89	3.75283	0.510089		553.11	25.11	4.53978	0.655209		502.33	21.11	4.20242	0.566759
NM_003415	ZNF268	762	19.89	2.61024	0.354786		760	25.11	3.30395	0.476845		752.89	18.33	2.43462	0.328345
NM_003569	STX7	838	34.67	4.13723	0.562337		798.11	37.11	4.64973	0.671077		819.44	44.11	5.38294	0.72597
NM_006783	GJB6	826.56	41.33	5.00024	0.679638		828	42.22	5.09903	0.735923		837.78	48	5.72943	0.772699
NM_003575	ZNF282	888.56	54.44	6.12677	0.832756		900.56	58.44	6.4893	0.936574		911.67	67	7.34915	0.991143
NM_006644	HSPH1	671.22	42.78	6.37347	0.866288		735.33	44	5.98371	0.863604		703.78	49.56	7.04197	0.949715
NM_004657	SDPR	859.78	38.33	4.45812	0.605952		837.78	43.44	5.18513	0.748349		851.22	57.11	6.70919	0.904835
NM_001080485	ZNF275	778.78	57.11	7.33326	0.996745		742.78	65.11	8.76572	1.26512		776.11	64.67	8.33258	1.12377
NM_003597	KLF11	568.89	14.78	2.59804	0.353129		598.44	18.56	3.1014	0.447612		570.11	15.33	2.68895	0.362646
NM_006660	CLPX	839.44	53.78	6.40665	0.870799		827.56	58.67	7.08952	1.0232		836.78	59.89	7.1572	0.965255
NM_001007088	ZNF182	605.56	26.33	4.34804	0.59099		591.56	36.44	6.15998	0.889045		525.89	28.78	5.47263	0.738065
NM_012289	KEAP1	602.78	48.78	8.0925	1.09994		579.89	45	7.76009	1.11998		638	57	8.93417	1.20491
NM_006963	ZNF22	573.56	19.11	3.33182	0.452865		560.11	18.11	3.23329	0.466648		642.44	21.78	3.3902	0.457219
NM_014779	TSC22D2	710.67	25	3.51781	0.478144		718.67	31.78	4.42206	0.638218		757.11	36.67	4.84342	0.653207
NM_145911	ZNF23	536	18.78	3.50373	0.476231		591	32.11	5.43316	0.784146		576.56	29.33	5.08707	0.686067
NM_001083617	RB1CC1	649.11	35.33	5.44284	0.739796		695.89	40.78	5.86012	0.845767		717.56	50.56	7.0461	0.950272
NM_019591	ZNF26	799.22	40.11	5.01864	0.682139		770.78	43.56	5.65142	0.815646		769.67	43.89	5.70244	0.76906
NM_001082480	ZNF623	812.78	34.67	4.26561	0.579786		831.44	38.56	4.63774	0.669346		860.78	37.89	4.40182	0.593651
NM_006969	ZNF28	794.11	43	5.41487	0.735994		778.67	54	6.9349	1.00089		831.44	47.33	5.69253	0.767723
NM_014795	ZEB2	469.67	23.78	5.06313	0.688186		458.89	27.67	6.02977	0.870252		452.89	28.89	6.37903	0.860308
NM_145238	ZSCAN20	398.44	12.44	3.12218	0.424369		411.33	19.22	4.67265	0.674384		353.67	14.11	3.98959	0.538056
NM_014797	ZBTB24	907.11	51.22	5.6465	0.767479		918.56	56.89	6.19339	0.893867		943.22	58.11	6.16081	0.830877
NM_001005368	ZNF32	762.11	30.11	3.95087	0.537007		803.78	37.33	4.64431	0.670294		773.89	31.11	4.01995	0.54215
NM_001009554	MFAP3L	905	44.11	4.87403	0.662484		911	35.67	3.91548	0.565105		915.67	35.89	3.91953	0.528608
NM_006954	ZNF33A	483	16.33	3.38095	0.459543		585.33	28.11	4.80242	0.693114		530.44	18.56	3.49898	0.47189
NM_014803	ZNF518A	708.33	47.67	6.72991	0.914737		519	44	8.47784	1.22357		432.11	32	7.40552	0.998745
NM_006955	ZNF33B	861.33	61.56	7.14709	0.971439		856.22	63.33	7.39646	1.0675		862.44	64.33	7.45907	1.00597
NM_014819	PJA2	831.44	48.56	5.84047	0.793843		830	54.56	6.57349	0.948726		815.89	52.11	6.38689	0.861367
NM_003420	ZNF35	807.22	53.67	6.64875	0.903704		733.33	41.78	5.6973	0.822268		763.89	49.44	6.47214	0.872864
NM_014830	ZBTB39	652.33	9.56	1.46552	0.199194		677.67	11.33	1.67191	0.241299		821.33	36.67	4.46471	0.602133
NM_001007094	ZNF37A	570	20	3.50877	0.476916		615.22	27.56	4.4797	0.646537		677.44	29.33	4.32953	0.583902
NM_014838	ZBED4	449	15.78	3.51448	0.477691		452.67	23.56	5.20467	0.751169		522.33	24.22	4.63692	0.625357
NM_003598	TEAD2	890.56	36.89	4.14234	0.563031		858	38.89	4.53263	0.654177		842.44	40.67	4.82764	0.65108
NM_212481	ARID5A	889.22	51.11	5.74773	0.781238		863.33	54.33	6.29307	0.908254		897.67	61.11	6.80762	0.91811
NM_003644	GAS7	745.67	39.89	5.34955	0.727117		738.67	33.56	4.5433	0.655716		780.11	46.11	5.9107	0.797147
NM_006684	CFHR4	795.33	43.78	5.50463	0.748195		789.56	51.33	6.50109	0.938276		819.44	51.78	6.31895	0.852205
NM_006769	LMO4	469	14.78	3.15139	0.42834		526.33	16.11	3.06082	0.441755		524.22	14.89	2.84041	0.383072
NM_013261	PPARGC1A	842.11	47.89	5.68691	0.77297		841.56	59.89	7.11655	1.0271		850.11	61.44	7.2273	0.974709
NM_003664	AP3B1	793.56	42.11	5.30647	0.72126		824.22	44.22	5.36507	0.774319		831.22	49.33	5.93465	0.800376
NM_001040006	TCERG1	693	46.22	6.66955	0.906532		693.22	45.22	6.52318	0.941464		699	48.67	6.9628	0.939038
NM_003665	FCN3	817.56	47.89	5.85767	0.796181		811.56	53.67	6.61319	0.954455		844.56	65.11	7.70934	1.03972
NM_006803	AP3M2	672	35.11	5.2247	0.710147		664.78	35.67	5.36568	0.774407		670.78	36.78	5.48317	0.739487
NM_003709	KLF7	743.67	37.11	4.99012	0.678262		779.44	44.89	5.75926	0.831211		765.44	46.56	6.08278	0.820353
NM_006816	LMAN2	826.22	59.89	7.24867	0.985247		826.78	70.78	8.56092	1.23556		815.11	72.56	8.90187	1.20055
NM_003715	USO1	821.44	41.44	5.0448	0.685694		811.44	51.33	6.32579	0.912976		824.11	51.33	6.22854	0.840011
NM_006837	COPS5	426.22	20.44	4.79565	0.651829		487	18	3.6961	0.533443		456.22	20.67	4.53071	0.611034
NM_183394	CADPS	815.22	46	5.64265	0.766955		805.11	60.33	7.49339	1.08149		834.11	59.11	7.0866	0.955733
NM_006846	SPINK5	725.44	42.67	5.88195	0.79948		728.11	49.33	6.77508	0.977819		735.67	53.67	7.29539	0.983892
NM_003721	RFXANK	765.67	55.22	7.21198	0.98026		773.67	59	7.62599	1.10063		760	57.89	7.61711	1.02728
NM_007034	DNAJB4	802.78	42.33	5.27293	0.716702		771.56	30.78	3.98932	0.575762		814	36.67	4.50491	0.607555
NM_003722	TP63	758.89	34.67	4.56851	0.620957		641.33	33.89	5.28433	0.762666		700	31.89	4.55571	0.614406
NM_018699	PRDM5	673.78	26.44	3.92413	0.533372		646.67	17.11	2.64586	0.381867		703.11	25.11	3.57128	0.48164
NM_003756	EIF3H	588.56	40	6.79625	0.923753		598.22	41.67	6.96566	1.00533		831	60.67	7.30084	0.984627
NM_012406	PRDM4	678.67	40.56	5.9764	0.812318		726.44	37.33	5.13876	0.741656		699.67	36.56	5.22532	0.704712
NM_153380	ZNF41	796.44	48.89	6.13857	0.83436		801.67	50	6.23698	0.900158		800.89	50.33	6.28426	0.847526
NM_014862	ARNT2	442.22	15.11	3.41685	0.464422		446	21.22	4.75785	0.686681		429.11	20.78	4.84258	0.653094
NM_003422	MZF1	320.56	9.56	2.98228	0.405355		318.44	5.33	1.67378	0.241571		358.11	10.89	3.04097	0.410119
NM_001083621	ZBTB40	596	22.67	3.80369	0.517002		603.44	25.56	4.23572	0.611324		615.11	26.89	4.37158	0.589572
NM_003423	ZNF43	605.22	15.11	2.49661	0.339342		637	15.11	2.37206	0.342349		627.44	15.44	2.46079	0.331875
NM_014872	ZBTB5	623	13.11	2.10433	0.286023		632.78	14.78	2.33572	0.337106		640.56	18.78	2.93181	0.395398
NM_003425	ZNF45	422.89	14.11	3.33657	0.453509		470.67	22.78	4.83991	0.698524		446.33	17.78	3.9836	0.537248
NM_021145	DMTF1	643.22	35.33	5.49268	0.74657		678.22	46.33	6.83112	0.985907		720.78	51.67	7.16862	0.966796
NM_006977	ZBTB25	531.22	15.11	2.8444	0.386613		598.89	21.11	3.52485	0.508728		571.56	22.11	3.86836	0.521706
NM_005466	MED6	60.78	1.89	3.10958	0.422657		115.11	9.44	8.20085	1.1836		56.11	2.44	4.3486	0.586474
NM_021915	ZNF69	509.89	37.22	7.29961	0.992171		555.67	39.22	7.05815	1.01867		566.44	42.89	7.57185	1.02118
NM_006777	ZBTB33	620.22	38.22	6.16233	0.83759		619	47.67	7.70113	1.11147		579.44	44.22	7.63151	1.02922
NM_021916	ZNF70	850.44	54.44	6.40139	0.870084		880.56	70	7.94949	1.14732		876.78	64.67	7.37585	0.994744
NM_013232	PDCD6	692.78	48.56	7.00944	0.95273		702	67.22	9.5755	1.38199		695.78	62.33	8.95829	1.20816
NM_003426	ZNF74	690.78	35.44	5.13043	0.697334		701	34.78	4.96148	0.716071		711.67	36	5.05852	0.682217
NM_005494	DNAJB6	640.33	45.11	7.04481	0.957537		652.11	49.33	7.56467	1.09178		662.11	49	7.40058	0.998079
NM_007135	ZNF79	798.33	47.89	5.99877	0.815359		814.56	54.33	6.66986	0.962634		816.11	56	6.86182	0.925419
NM_001080383	GJC1	738.22	40.56	5.4943	0.74679		731.33	37.33	5.1044	0.736697		734.56	38.78	5.27935	0.711999
NM_007136	ZNF80	806.56	54.22	6.72238	0.913712		835.22	55.89	6.69165	0.965779		816.89	57.89	7.08663	0.955738
NM_005498	AP1M2	751.44	31.89	4.24385	0.576829		755.78	31.89	4.21948	0.608981		780	41.11	5.27051	0.710807
NM_003428	ZNF84	451.22	12.89	2.8567	0.388286		474.11	19.89	4.19523	0.60548		459.89	14.67	3.18989	0.430205
NM_001032381	PQBP1	633.67	38.22	6.03153	0.819812		650.67	43.67	6.71154	0.96865		620.11	37.67	6.07473	0.819268
NM_003761	VAMP8	652.89	28.22	4.32232	0.587494		643.11	33.33	5.18263	0.747988		637.33	31.44	4.93308	0.665299
NM_007046	EMILIN1	627.56	34.78	5.5421	0.753288		660.22	48.11	7.28696	1.0517		681.56	46.44	6.81378	0.91894
NM_001001433	STX16	866.11	30.56	3.52842	0.479586		859.67	38.11	4.4331	0.639811		869.22	41.78	4.80661	0.648243
NM_007069	PLA2G16	746.67	43.11	5.77363	0.784758		783.11	46	5.87402	0.847773		806.11	51.89	6.43709	0.868137
NM_003764	STX11	675.44	22.67	3.35633	0.456196		668.78	23.78	3.55573	0.513184		685.22	25.33	3.69662	0.498545
NM_007085	FSTL1	406.22	33.11	8.15076	1.10786		438.78	45.11	10.2808	1.48378		426.78	40	9.37251	1.26402
NM_003765	STX10	403.11	6.67	1.65464	0.2249		413.44	7.56	1.82856	0.263909		392.78	9.67	2.46194	0.332029
NM_021994	ZNF277	594	18.56	3.12458	0.424696		659.11	27.22	4.12981	0.596039		653.44	34.78	5.3226	0.717832
NM_003794	SNX4	772.89	50.11	6.48346	0.881238		769.78	54.56	7.08774	1.02294		786	63.22	8.04326	1.08475
NM_007198	PROSC	815.78	40.44	4.95722	0.67379		829.89	31.56	3.80291	0.548859		826.78	46.78	5.6581	0.763079
NM_003825	SNAP23	759.44	53.33	7.02228	0.954475		764.78	57.89	7.5695	1.09247		776.56	62.56	8.05604	1.08648
NM_007214	SEC63	478.89	7.33	1.53062	0.208044		479.11	10.78	2.25001	0.324734		531	13.33	2.51036	0.338559
NM_003826	NAPG	740.56	38.67	5.22172	0.709742		757.11	43.78	5.78252	0.834567		759.89	44.89	5.90743	0.796706
NM_007249	KLF12	494.56	21.56	4.35943	0.592538		471.67	17.33	3.67418	0.530279		478.11	18.11	3.78783	0.510846
NM_003827	NAPA	397.22	18.11	4.55919	0.619689		453.33	34.11	7.52432	1.08595		380.22	20.56	5.4074	0.729268
NM_007250	KLF8	743	25.78	3.46972	0.471608		763	31.33	4.10616	0.592625		766.56	32.33	4.21754	0.568799
NM_003833	MATN4	762.89	46.33	6.07296	0.825443		759.78	50.89	6.69799	0.966694		767.11	58.11	7.57518	1.02163
NM_007252	POU6F2	556.22	26.67	4.79487	0.651723		610.44	34.56	5.66149	0.8171		596.44	31	5.19751	0.700961
NM_006022	TSC22D1	506.44	19.67	3.88397	0.527914		515.67	22.22	4.30896	0.621894		510.44	24.89	4.87619	0.657626
NM_007361	NID2	514.22	23.22	4.51558	0.613762		510.89	22.44	4.39233	0.633928		497.56	20.78	4.17638	0.563247
NM_022817	PER2	387.33	14.44	3.72809	0.506725		371.11	14.56	3.92337	0.566243		378.22	15.33	4.0532	0.546634
NM_012481	IKZF3	666.56	29	4.3507	0.591351		670.33	30.11	4.49182	0.648286		671.78	31.89	4.74709	0.640216
NM_013359	ZNF221	745.22	61.67	8.27541	1.1248		790	63.89	8.08734	1.16721		835.78	77.22	9.23927	1.24605
NM_005711	EDIL3	702.44	45.67	6.50162	0.883707		685.44	52.11	7.60242	1.09723		684.78	53.33	7.7879	1.05031
NM_003429	ZNF85	708.44	28.33	3.99893	0.543538		718.89	31.22	4.34281	0.62678		723.78	32.89	4.5442	0.612853
NM_005760	CEBPZ	795.67	50.56	6.35439	0.863696		789.11	47.67	6.04098	0.87187		825.56	53.33	6.45986	0.871208
NM_003430	ZNF91	742.56	36.33	4.89253	0.664998		778.89	45.67	5.86347	0.846251		774.33	52.11	6.72969	0.907599
NM_001024855	ZNF197	807.44	46	5.69702	0.774344		850.11	55.44	6.52151	0.941223		852.11	59.11	6.9369	0.935544
NM_001080409	ZNF99	704.22	34.44	4.89052	0.664724		750.44	43.78	5.83391	0.841985		780.56	45.89	5.87911	0.792886
NM_005773	ZNF256	730.22	59.67	8.17151	1.11068		759.67	61.33	8.07324	1.16518		794.33	56.89	7.16201	0.965904
NM_013360	ZNF222	407.67	14.11	3.46113	0.470441		489.11	24.56	5.02137	0.724713		474.78	19.89	4.18931	0.564991
NM_005786	TSHZ1	757.11	42	5.54741	0.75401		779.56	42	5.38765	0.777578		812.67	48.11	5.91999	0.798399
NM_001008727	ZNF121	510.44	19.11	3.74383	0.508865		582.56	31.11	5.34022	0.770733		573.67	26.89	4.68736	0.632161
NM_005803	FLOT1	781.67	41.33	5.2874	0.718668		813.33	46.67	5.73814	0.828162		814.11	49	6.01884	0.811731
NM_003431	ZNF124	753.78	57.67	7.65077	1.0399		772.67	62.22	8.0526	1.1622		795.33	66.78	8.39651	1.1324
NM_005815	ZNF443	630.33	40.78	6.46963	0.879358		615.11	49	7.96605	1.14971		590.56	54.56	9.23869	1.24597
NM_003432	ZNF131	563.33	28.22	5.0095	0.680896		575.44	32.33	5.61831	0.810868		563.11	30	5.32756	0.7185
NM_005816	CD96	731.78	38.11	5.20785	0.707856		737.44	37.78	5.12313	0.7394		732.56	44.89	6.12783	0.826429
NM_003433	ZNF132	758.11	33.33	4.39646	0.597571		756.56	36.11	4.77292	0.688856		762.22	41.22	5.40789	0.729334
NM_005819	STX6	597.22	41.44	6.93882	0.943131		633.22	41.44	6.54433	0.944516		603	41.56	6.89221	0.929517
NM_001083330	ZNF133	668.11	47	7.03477	0.956173		649.11	49.56	7.63507	1.10194		691.44	54.67	7.90669	1.06633
NM_005823	MSLN	519.67	57.89	11.1398	1.51413		530.33	60.67	11.44	1.6511		505.44	57.33	11.3426	1.52972
NM_003435	ZNF134	245.78	12.33	5.01668	0.681873		291.44	18.67	6.40612	0.924569		272.78	14.89	5.45861	0.736175
NM_005868	BET1	751.22	47.67	6.34568	0.862511		755.67	46.67	6.17598	0.891354		745.56	47.78	6.40861	0.864296
NM_003910	BUD31	449.67	27.89	6.20233	0.843027		461.56	43.22	9.3639	1.35145		452.56	37.44	8.27294	1.11573
NM_001079526	IKZF2	698	59.89	8.58023	1.16623		858.44	63.22	7.36452	1.06289		861.67	55	6.38295	0.860837
NM_032493	AP1M1	850.33	83.56	9.82677	1.33567		847.89	82.11	9.68404	1.39766		863	91.33	10.5829	1.42726
NM_012068	ATF5	632	13.11	2.07437	0.28195		629.56	13.22	2.09988	0.303067		644.56	15.33	2.37837	0.320758
NM_003919	SGCE	416.33	14.11	3.38914	0.460655		447.78	20.33	4.54018	0.655265		497.78	25.67	5.1569	0.695484
NM_007358	MTF2	785.44	35.22	4.48411	0.609485		834.56	44.78	5.3657	0.77441		838.78	48.56	5.78936	0.780782
NM_014240	LIMD1	794.33	40.22	5.06339	0.688221		818.11	46.78	5.71806	0.825264		819.67	48.78	5.95118	0.802605
NM_014278	HSPA4L	711.44	36	5.06016	0.687782		722.44	42	5.81363	0.839058		730.89	39.78	5.44268	0.734026
NM_003977	AIP	734.56	33.44	4.55239	0.618765		743.33	46.44	6.24756	0.901685		796.22	47.56	5.97322	0.805578
NM_014280	DNAJC8	452.33	27.78	6.14153	0.834764		490.89	37.44	7.62696	1.10077		520.78	41.56	7.98034	1.07627
NM_004200	SYT7	481.67	38.33	7.95773	1.08162		466.78	56.67	12.1406	1.75221		463.44	46.89	10.1178	1.36454
NM_014897	ZNF652	674.56	27.89	4.13455	0.561972		713.11	32	4.48739	0.647646		724.33	32.22	4.44825	0.599913
NM_004674	ASH2L	483	14.11	2.92133	0.397069		494.67	16.11	3.25672	0.470029		560.56	26.67	4.75774	0.641652
NM_014898	ZFP30	469.11	17.89	3.8136	0.518349		542.78	20.67	3.80817	0.549618		555	19	3.42342	0.4617
NM_006984	CLDN10	353.33	22.33	6.31987	0.859003		350.89	27.56	7.85431	1.13358		353	20	5.66572	0.764107
NM_014910	ZNF507	844.78	34.11	4.03774	0.548813		843	39.89	4.73191	0.682937		853.22	43	5.03973	0.679683
NM_199328	CLDN8	849.78	43.22	5.08602	0.691297		856.56	47.78	5.57813	0.805068		845.78	48.89	5.78046	0.779582
NM_014917	NTNG1	753.11	60.56	8.04132	1.09298		762.56	65.33	8.56719	1.23647		776.56	65.11	8.38441	1.13076
NM_021195	CLDN6	789.89	45	5.697	0.774342		788.11	47.67	6.04865	0.872977		776	44	5.6701	0.764698
NM_014930	ZNF510	747.78	41.89	5.60192	0.761418		752	51.33	6.8258	0.98514		741.33	44.33	5.97979	0.806464
NM_020384	CLDN2	808.22	54.11	6.69496	0.909986		822.44	56.78	6.90385	0.996404		816.44	49.33	6.04209	0.814865
NM_014950	ZBTB1	670.56	30	4.47387	0.608093		654.33	29.33	4.48245	0.646933		668.44	36.89	5.51882	0.744295
NM_003436	ZNF135	776.78	46.44	5.97853	0.812607		791.78	54	6.82008	0.984314		848.33	64.44	7.5961	1.02445
NM_005880	DNAJA2	709.56	35.89	5.05806	0.687497		728.56	33.89	4.65164	0.671352		780.22	36.22	4.64228	0.626081
NM_003437	ZNF136	674.89	35.11	5.20233	0.707106		683.67	36.89	5.39588	0.778765		706.56	42.22	5.97543	0.805876
NM_003414	ZNF267	703	34.33	4.88336	0.663751		727.67	37.33	5.13007	0.740403		745.11	42.67	5.72667	0.772327
NM_003438	ZNF137	732.89	31.44	4.28987	0.583083		762.11	43	5.64223	0.81432		741	32	4.31849	0.582413
NM_006059	LAMC3	719.33	37.78	5.25211	0.713872		779	50.22	6.44673	0.93043		773.89	57.44	7.42224	1.001
NM_006524	ZNF138	494.89	21.11	4.26559	0.579784		574.44	27.67	4.81687	0.695199		589.89	31.33	5.31116	0.716289
NM_006060	IKZF1	607.67	18.33	3.01644	0.409998		684.22	27.11	3.96218	0.571845		622	22.33	3.59003	0.484169
NM_003440	ZNF140	759.78	33.89	4.4605	0.606276		792.56	38.78	4.893	0.706187		834.11	41	4.91542	0.662918
NM_006062	SMYD5	555.78	61.33	11.0349	1.49988		593.78	70.44	11.863	1.71214		635.78	70	11.0101	1.48488
NM_003441	ZNF141	619	30	4.84653	0.658745		735.11	43	5.84946	0.844229		701.44	48.67	6.93858	0.935771
NM_006315	PCGF3	690.67	47.33	6.85277	0.931435		725.78	56.22	7.74615	1.11797		734.56	56.11	7.63859	1.03018
NM_005081	ZNF142	608.89	36.78	6.0405	0.821031		614.44	38.44	6.2561	0.902918		625.56	41.56	6.64365	0.895995
NM_006993	NPM3	814.89	31.11	3.81769	0.518905		857.11	34.11	3.97965	0.574367		854.78	37.78	4.41985	0.596083
NM_007144	PCGF2	776.44	41.78	5.38097	0.731387		800.44	59	7.37095	1.06382		787.44	53	6.73067	0.907731
NM_182795	NPM2	784	55.89	7.12883	0.968957		831.89	57.78	6.94563	1.00243		795.11	53.22	6.69341	0.902707
NM_001018011	ZBTB16	496.22	26.78	5.3968	0.733539		522.78	30.11	5.75959	0.831259		541.33	24.56	4.53697	0.611879
NM_016270	KLF2	747	23	3.07898	0.418498		537.89	18.33	3.40776	0.491828		547.22	15.11	2.76123	0.372393
NM_007145	ZNF146	755.11	38.33	5.07608	0.689946		812	46.56	5.73399	0.827563		778.56	40.22	5.16595	0.696705
NM_006077	CBARA1	813.67	58.44	7.18227	0.976222		817	62.44	7.64259	1.10302		850.11	64.89	7.63313	1.02944
NM_003443	ZBTB17	770.11	44.89	5.82904	0.792289		763.78	46.89	6.1392	0.886046		773.44	52.67	6.80984	0.918408
NM_006079	CITED2	618.78	39.56	6.39323	0.868974		611.33	35.89	5.87081	0.84731		619.11	43.11	6.96322	0.939094
NM_021101	CLDN1	688.67	32.11	4.66261	0.633747		676.67	38.89	5.74726	0.829479		751.44	45.22	6.01778	0.811587
NM_014964	EPN2	799.33	59.56	7.45124	1.01278		748.56	51	6.81308	0.983304		667.67	72.67	10.8841	1.46789
NM_001290	LDB2	675.22	47.44	7.02586	0.954962		694.44	53.33	7.67957	1.10836		733.11	56.22	7.6687	1.03424
NM_001042646	TRAK1	624	23.78	3.8109	0.517981		724	37.44	5.17127	0.746348		761.89	40.44	5.30785	0.715843
NM_005147	DNAJA3	693.11	40.67	5.86776	0.797551		711.78	49.22	6.91506	0.998022		690.33	60.33	8.7393	1.17862
NM_012081	ELL2	763.67	31.78	4.16148	0.565633		785.78	35	4.45417	0.642853		792.78	35.44	4.47034	0.602893
NM_004683	RGN	634	34.67	5.46845	0.743278		738.33	50.33	6.81674	0.983832		648.78	46.22	7.12414	0.960797
NM_012073	CCT5	557.78	13.44	2.40955	0.327509		560.67	17.56	3.13197	0.452024		542.89	15.33	2.82378	0.380828
NM_004688	NMI	274	4.11	1.5	0.203882		313.22	19.89	6.35017	0.916494		237	9	3.79747	0.512145
NM_016284	CNOT1	512.44	18	3.51261	0.477437		539.33	23.56	4.36838	0.630471		514.67	27.33	5.3102	0.716159
NM_001032999	CBFA2T2	795.89	27.22	3.42007	0.46486		808.11	32.78	4.05638	0.585441		861.89	45.22	5.24661	0.707583
NM_015025	MYT1L	689.56	58.44	8.47497	1.15193		739	69.89	9.45737	1.36494		760.22	70.11	9.22233	1.24377
NM_005447	RASSF9	811.67	58.56	7.21475	0.980637		862.11	59	6.84367	0.98772		846	71.11	8.40544	1.1336
NM_012298	CAND2	875.67	63.89	7.29613	0.991697		855	71.67	8.38246	1.20981		878	75.78	8.63098	1.16402
NM_004738	VAPB	366.78	17.22	4.69491	0.638137		495.33	38	7.67165	1.10722		409.89	24.67	6.01869	0.81171
NM_015062	PPRC1	741	35.33	4.76788	0.648055		725.33	33.44	4.61032	0.665388		761.78	38.22	5.0172	0.676644
NM_003574	VAPA	852	60.89	7.14671	0.971389		871	69.89	8.02411	1.15809		895.22	67	7.48419	1.00936
NM_015069	ZNF423	858	56.67	6.6049	0.897744		702.78	30.33	4.31572	0.62287		725.89	35.78	4.92912	0.664766
NM_004747	DLG5	791.67	62.11	7.84544	1.06636		810	56	6.91358	0.997809		734	45.11	6.14578	0.82885
NM_015077	SARM1	770.33	53.11	6.89445	0.9371		808.89	53.33	6.59299	0.951539		751.89	46.78	6.22165	0.839083
NM_006029	PNMA1	817.56	48.56	5.93963	0.80732		778.22	53.44	6.86695	0.991079		765.44	40.44	5.28324	0.712523
NM_014007	ZBTB43	653.22	30.78	4.71204	0.640466		612.67	27.11	4.42489	0.638627		616.11	30.22	4.90497	0.661508
NM_001085384	ZNF154	702	56.44	8.03989	1.09279		702.11	56.67	8.07138	1.16491		775.11	61.78	7.97048	1.07494
NM_006101	NDC80	434.11	24.89	5.73357	0.779313		411.78	22.44	5.44951	0.786506		450.33	33.22	7.37681	0.994873
NM_003445	ZNF155	556	9.33	1.67806	0.228083		593.89	13.22	2.226	0.32127		630.78	17.44	2.76483	0.372879
NM_012445	SPON2	488.78	35	7.16069	0.973288		531.33	43	8.0929	1.16802		591.67	49.89	8.43207	1.13719
NM_003446	ZNF157	785.44	47.22	6.01192	0.817146		821.22	46.89	5.7098	0.824072		802.78	52.33	6.5186	0.87913
NM_006108	SPON1	716.33	39.33	5.49049	0.746273		736.11	48.11	6.53571	0.943272		739.89	49.67	6.71316	0.90537
NM_001032292	ZNF174	892.22	64	7.17312	0.974978		875.33	58.33	6.66377	0.961755		888.22	75.56	8.5069	1.14728
NM_006349	ZNHIT1	833.33	51.78	6.21362	0.844562		701.44	43.78	6.24145	0.900803		746.78	44.67	5.98168	0.806719
NM_007147	ZNF175	786.33	56.22	7.14967	0.97179		781.33	56.44	7.22358	1.04255		793.11	67	8.44776	1.13931
NM_006350	FST	653.33	27.44	4.20002	0.570871		645.33	31.33	4.85488	0.700685		690	31.78	4.6058	0.62116
NM_003451	ZNF177	852.22	48.11	5.64526	0.767309		866.56	57.11	6.59043	0.951169		871.67	58.44	6.70437	0.904185
NM_006354	TADA3	855.67	46.11	5.38876	0.732446		872.22	50.44	5.78294	0.834629		863.33	60.67	7.02744	0.947755
NM_013256	ZNF180	794.56	36.67	4.61513	0.627294		813.22	34.22	4.20796	0.607318		795.78	39.78	4.99887	0.674172
XM_001131352	CRTAP	693.22	33.22	4.79213	0.651351		728.89	33.56	4.60426	0.664514		680.22	33.67	4.94987	0.667564
NM_007151	ZNF187	607	27.89	4.59473	0.62452		673.89	33	4.89694	0.706756		610.22	25.44	4.16899	0.56225
NM_006540	NCOA2	747.11	33.44	4.47591	0.608371		747.67	37.78	5.05303	0.729283		758.11	40	5.27628	0.711585
NM_003452	ZNF189	763.56	49.44	6.47493	0.88008		778	40.67	5.22751	0.754465		780.67	56.56	7.24506	0.977104
NM_006385	ZNF211	444	19.22	4.32883	0.588379		509.89	17.89	3.5086	0.506382		429.89	17.33	4.03126	0.543676
NM_007152	ZNF195	850.44	59	6.93759	0.942964		847.22	58.33	6.88487	0.993665		863.56	66.33	7.68099	1.0359
NM_006389	HYOU1	795.22	50.11	6.3014	0.856493		833.11	61.22	7.34837	1.06056		804	60.33	7.50373	1.01199
NM_198088	ZNF200	351.22	22.56	6.42332	0.873065		384	32.11	8.36198	1.20685		324.44	20.11	6.19837	0.835943
NM_014262	LEPREL2	772.11	38.44	4.97857	0.676692		813.22	39.89	4.90519	0.707946		790	36.56	4.62785	0.624134
NM_004234	ZNF235	543.67	14.22	2.61556	0.355509		567.89	19.22	3.38446	0.488465		535.11	13.22	2.47052	0.333186
NM_015082	FSTL4	945.56	55.22	5.83993	0.793769		859.44	52	6.05045	0.873237		879.33	64.89	7.37948	0.995233
NM_004235	KLF4	691.44	38.78	5.60858	0.762325		661.89	37.56	5.67466	0.819		677.67	39.33	5.80371	0.782717
NM_015099	CAMTA2	664.78	24.78	3.72755	0.506652		637.22	28.56	4.48197	0.646864		678.56	31.56	4.65103	0.62726
NM_004773	ZNHIT3	449.44	44.11	9.81444	1.33399		469.89	50.78	10.8068	1.5597		401.78	48.33	12.029	1.62229
NM_001080424	KDM6B	585.67	25.89	4.42058	0.60085		604.67	28.67	4.74143	0.684311		570.33	28.67	5.02691	0.677954
NM_012086	GTF3C3	669.44	25.78	3.85098	0.523429		651.89	26.78	4.10806	0.592899		731.56	37.67	5.14927	0.694456
NM_015113	ZZEF1	822.67	56.11	6.82047	0.927046		777.33	61.22	7.87568	1.13666		791.78	64.67	8.16767	1.10153
NM_004779	CNOT8	838.33	37.22	4.43978	0.603459		783.89	36.22	4.62055	0.666865		805.44	35	4.34545	0.586049
NM_015136	STAB1	564.56	20	3.54258	0.481511		542.11	21.11	3.89404	0.562011		557.33	18.33	3.2889	0.443557
NM_001006639	TCEAL1	707.22	77.67	10.9824	1.49274		647.11	95	14.6807	2.1188		682.33	94.33	13.8247	1.86447
NM_014611	MDN1	417.22	40.33	9.66636	1.31386		417.44	47.33	11.3382	1.63639		453.56	52.33	11.5376	1.55602
NM_004264	MED21	198.78	20.33	10.2274	1.39012		208.11	33.33	16.0156	2.31146		159.67	20.11	12.5947	1.69859
NM_152280	SYT11	855.56	70.56	8.24723	1.12097		876.33	69.78	7.96275	1.14923		856.33	71.11	8.30404	1.11992
NM_201629	TJP2	805	43.67	5.42484	0.73735		830.56	47.67	5.7395	0.828359		829.44	51.22	6.17525	0.832825
XM_937661	DTX4	840.11	47.67	5.67426	0.771251		865.22	50.67	5.85631	0.845218		860	47.56	5.53023	0.745834
NM_003417	ZNF264	687.67	36.78	5.3485	0.726973		528.11	33.22	6.29036	0.907861		560.78	35.44	6.31977	0.852315
NM_024923	NUP210	795.67	59.56	7.48552	1.01744		787.78	53.89	6.84074	0.987296		786.56	61.33	7.79724	1.05157
NM_004822	NTN1	779	54.89	7.04621	0.957729		758.67	54.44	7.17572	1.03564		779.11	50.22	6.44582	0.869314
NM_015190	DNAJC9	809.56	62.22	7.68566	1.04464		772.33	63.89	8.27237	1.19392		802.78	66.33	8.26254	1.11433
NM_004268	MED17	679.89	16.78	2.46805	0.335459		625.44	19.56	3.1274	0.451365		688.89	19.11	2.77403	0.374119
NM_015219	EXOC7	729.78	43	5.89219	0.800872		739.33	46.44	6.28136	0.906564		721.22	49.11	6.8093	0.918335
NM_001042428	ZNF205	605.89	36.89	6.08856	0.827564		626.44	44	7.02382	1.01372		670.33	43.56	6.49829	0.876392
NM_006399	BATF	768.33	28.22	3.6729	0.499224		743.89	34.44	4.62972	0.668188		766.89	32.56	4.24572	0.572599
NM_007153	ZNF208	673.78	36.56	5.4261	0.737522		750.11	39.44	5.2579	0.758851		739.78	37.44	5.06096	0.682546
NM_001009570	CCT7	851.44	39.33	4.61923	0.627851		785	38.89	4.95414	0.715011		820	46.33	5.65	0.761987
NM_013249	ZNF214	815.11	61.67	7.56585	1.02836		840.44	57	6.78216	0.978842		839.33	59.67	7.10924	0.958787
NM_006430	CCT4	308.56	13	4.21312	0.572651		326.11	20.78	6.37208	0.919657		274	16.67	6.08394	0.82051
NM_013250	ZNF215	769.89	38.33	4.97863	0.676701		737.78	47	6.37046	0.919423		742.11	41.78	5.62989	0.759275
NM_006431	CCT2	608.33	39.44	6.48332	0.88122		587.89	40.89	6.95538	1.00384		574.78	39.33	6.84262	0.922829
NM_013361	ZNF223	784.11	63.67	8.12003	1.10368		736.44	67.44	9.15757	1.32167		768.56	72.78	9.46966	1.27712
NM_006442	DRAP1	760.44	45.56	5.99127	0.814339		737.11	48.33	6.55669	0.9463		751.67	57.67	7.67225	1.03472
NM_013398	ZNF224	794	46.56	5.86398	0.797038		762.11	51.67	6.77986	0.97851		774	59	7.62274	1.02804
NM_006998	SCGN	488.33	13.33	2.72971	0.371025		468.56	13.22	2.82141	0.407203		474.89	10.67	2.24684	0.303019
NM_013362	ZNF225	436.78	25.56	5.85192	0.795398		510.67	36.56	7.15922	1.03326		459.78	36.67	7.97555	1.07562
NM_006473	TAF6L	882.56	55.67	6.30779	0.857361		914.78	66	7.21485	1.04129		892.44	64.89	7.27108	0.980613
NM_182490	ZNF227	773.67	31	4.00688	0.544619		815.67	33.44	4.0997	0.591693		790.33	37.56	4.75245	0.640938
NM_006555	YKT6	481.89	21.89	4.54253	0.617425		456.11	24.44	5.35836	0.77335		465.89	23.22	4.98401	0.672168
NM_001083335	ZFP112	826.89	68.56	8.29131	1.12696		780.56	60.56	7.75853	1.11976		788.44	60.44	7.66577	1.03384
NM_006563	KLF1	730	36.89	5.05342	0.686867		714.44	35.11	4.91434	0.709266		716.33	31.56	4.40579	0.594187
NM_014518	ZNF229	843.89	46	5.45095	0.740898		812	50	6.15764	0.888706		767.33	42.44	5.53087	0.74592
NM_006565	CTCF	795.78	69.56	8.74111	1.1881		776.22	72.89	9.39038	1.35528		833.56	82	9.83732	1.32671
NM_006300	ZNF230	661.33	61	9.22384	1.25371		609.56	58.22	9.55115	1.37848		632.33	57.44	9.08386	1.22509
NM_006569	CGREF1	853.11	68.44	8.02241	1.09041		811.11	50	6.16439	0.889682		838.11	59.33	7.07902	0.954712
NM_004831	MED26	418.33	14.78	3.5331	0.480222		448.56	26.89	5.99474	0.865196		396.22	17.22	4.34607	0.586132
NM_015268	DNAJC13	874.56	62.33	7.12701	0.968711		869.22	63.78	7.33761	1.05901		880.11	66	7.49906	1.01136
NM_004269	MED27	743.89	18.56	2.49499	0.339122		794	29	3.65239	0.527135		779.22	27.67	3.55099	0.478904
NM_015291	DNAJC16	764.56	10.56	1.38119	0.187732		740.33	12.89	1.74112	0.251288		717	13.67	1.90656	0.257127
NM_004833	AIM2	900.56	53.78	5.97184	0.811699		838.11	51.78	6.17819	0.891673		829.33	64.78	7.81112	1.05345
NM_001080417	ZNF629	543.11	22.89	4.21462	0.572855		495.67	26.33	5.312	0.76666		489.33	21	4.29158	0.578784
NM_020482	FHL5	785.89	66.22	8.42612	1.14529		742.33	64.44	8.68078	1.25286		754.56	67.11	8.89392	1.19948
NM_015316	PPP1R13B	889.44	66.67	7.49573	1.01883		830.78	59.67	7.18241	1.03661		831.56	77.78	9.3535	1.26146
NM_004849	ATG5	850.44	54.44	6.40139	0.870084		837.33	49.78	5.94509	0.85803		810.22	56.11	6.92528	0.933977
NM_025021	CRTC1	418.22	15.22	3.63923	0.494648		423.11	17.11	4.04387	0.583635		370	12.33	3.33243	0.449428
NM_001033677	CABP1	766.11	55.22	7.20784	0.979697		752	50.78	6.75266	0.974584		742.89	50.44	6.7897	0.915692
NM_012234	RYBP	474.56	30.33	6.39118	0.868696		420.33	32.11	7.63924	1.10254		483	30.33	6.2795	0.846885
NM_004853	STX8	831.78	48.22	5.79721	0.787962		846.22	51.33	6.0658	0.875452		797.89	45.44	5.69502	0.768058
NM_014293	NPTXR	705.67	65.11	9.22669	1.2541		719.33	64.67	8.99031	1.29753		691.33	70.78	10.2382	1.38078
NM_006987	RPH3AL	809.33	56.89	7.02927	0.955426		806.78	49.56	6.14294	0.886585		809.44	52	6.42419	0.866398
NM_012090	MACF1	860.33	50.78	5.90239	0.802258		812.44	55.22	6.79681	0.980956		818.11	50.56	6.1801	0.833478
NM_004862	LITAF	503.22	13.67	2.71651	0.36923		439.67	13	2.95676	0.426738		482.44	17	3.52375	0.475231
NM_015346	ZFYVE26	923.67	77.22	8.36013	1.13632		858.44	74.22	8.64592	1.24783		824.22	69.67	8.45284	1.13999
NM_001007024	GOSR1	707.89	29.33	4.1433	0.563161		697.67	35.78	5.1285	0.740175		686.22	32	4.66323	0.628906
NM_012327	PIGN	823.44	61.33	7.44802	1.01234		800.78	62	7.74245	1.11744		747.89	55.56	7.4289	1.0019
NM_001015048	BAG5	722.89	26.11	3.61189	0.490932		728	24.44	3.35714	0.484523		704	30.44	4.32386	0.583137
NM_012130	CLDN14	758.44	36.11	4.76109	0.647132		715.67	36.67	5.12387	0.739507		746.56	43.33	5.80395	0.78275
	NC	678.11	49.89	7.35721	1		756.56	56.44	6.92876	1		798.67	59.22	7.41483	1
	NC	762.11	58.22	7.63932	1.03834		737.78	59.33	7.46008	1.07668		837.11	69.89	8.34896	1.12598
	RAD51	426.56	10	2.34434	0.318645		367.56	9.11	2.47851	0.357713		441.78	6.56	2.96661	0.400092
	RAD51	462.44	7.67	1.65859	0.225438		355.33	5.22	1.46906	0.212023		389.67	11.56	1.4849	0.200261
	BRCA2	893.78	23.89	2.67292	0.363306		871.56	16.22	1.86103	0.268595		883.56	15.33	1.73503	0.233994
	BRCA2	806.67	13.78	1.70826	0.232188		843.33	10.89	1.29131	0.186369		880.67	15.22	1.72823	0.233078

## Sheet: Drgbl-3
				plate 1					plate 2					plate 3
RefSeq Accession Number	Gene Symbol	N.(total cells)	N.(GFP+ cells)	Ratio(GFP/DAPI)	Fold Change(/NC)		N.(total cells)	N.(GFP+ cells)	Ratio(GFP/DAPI)	Fold Change(/NC)		N.(total cells)	N.(GFP+ cells)	Ratio(GFP/DAPI)	Fold Change(/NC)
NM_015363	ZIM2	673.17	37.17	5.52164	0.633985		666	37.33	5.60511	0.659233		661.17	37.33	5.64605	0.678339
NM_001037735	ZNF630	883.67	55.33	6.26139	0.718922		881.5	47.33	5.36926	0.631494		849.67	40	4.70771	0.565603
NM_014329	EDC4	223.33	18.5	8.28371	0.951121		202.67	12.5	6.16766	0.725397		187.5	14.17	7.55733	0.907968
NM_020650	RCN3	576.17	22.5	3.9051	0.448377		546.5	17.67	3.2333	0.380278		540	15.33	2.83889	0.341075
NM_014569	ZKSCAN5	806	30.67	3.80521	0.436908		802.33	31.5	3.92607	0.461756		702.83	36.17	5.14634	0.618301
NM_020652	ZNF286A	804.17	42.67	5.30609	0.609236		742.17	43.17	5.81673	0.684122		673.5	30.83	4.57758	0.549969
NM_177424	STX12	994.33	84.83	8.53137	0.979558		974.17	80.33	8.24599	0.969835		881.17	83.17	9.43859	1.13399
NM_020653	ZNF287	988.83	82	8.29263	0.952145		966.5	76	7.86342	0.92484		900	65.17	7.24111	0.869976
NM_001033054	AIPL1	826.5	66.33	8.02541	0.921464		833.67	62	7.437	0.874687		827.17	59	7.13275	0.856958
NM_020657	ZNF304	939.5	65.17	6.93667	0.796456		901.83	61	6.76402	0.795537		872.67	69.83	8.00188	0.961378
NM_014347	ZNF324	768.67	33.67	4.38029	0.502938		716	31.67	4.42318	0.520224		703	36	5.12091	0.615247
NM_020660	GJD2	765.5	38.67	5.0516	0.580016		765	40.5	5.29412	0.622657		697.5	35.5	5.08961	0.611486
NM_012198	GCA	794.33	42.33	5.32902	0.611869		759.67	45.67	6.01182	0.707068		765.67	41.67	5.44229	0.653859
NM_020672	S100A14	766.67	71.83	9.36909	1.07574		715	65.33	9.13706	1.07464		606	64.33	10.6155	1.27539
XM_001130466	DNAJB5	889.83	58.67	6.59339	0.757042		883.5	58.5	6.62139	0.778761		824	57	6.91748	0.831093
NM_020713	ZNF512B	580.5	31	5.34022	0.613155		446.33	28.17	6.31147	0.742311		468.67	40.83	8.71189	1.04668
NM_014352	POU2F3	893.5	42	4.70062	0.539717		908.33	42.33	4.6602	0.5481		893.33	42.5	4.75748	0.571583
NM_020714	ZNF490	826.17	34.33	4.15532	0.477107		787.83	33.33	4.23061	0.497574		795.33	34.33	4.31645	0.518595
NM_003419	ZNF345	978.33	64.67	6.61024	0.758977		965	53.83	5.57824	0.656073		882.33	53.83	6.10089	0.732986
NM_020731	AHRR	906	49.33	5.44481	0.625164		867.33	44.83	5.16874	0.60791		669.5	40	5.97461	0.717813
NM_001006656	ZNF473	911.33	81.17	8.90676	1.02266		914.33	77.5	8.47615	0.996905		806.33	84.5	10.4796	1.25906
NM_014048	MKL2	670.67	33.5	4.995	0.573518		637.5	36	5.64706	0.664167		728.67	40.17	5.51278	0.662328
NM_016271	RNF138	798.33	54.67	6.84805	0.786281		769.83	42	5.45575	0.641667		725	37.83	5.21793	0.626903
NM_024620	ZNF329	860.83	72	8.36402	0.960343		805.83	59.67	7.40479	0.870899		829.5	65.67	7.91682	0.951158
NM_016366	CABP2	832.33	46	5.52665	0.634561		788.5	40	5.07292	0.596641		813	42.33	5.20664	0.625547
NM_024639	ZNF322A	958.5	61.83	6.4507	0.740659		933.33	61.83	6.62467	0.779146		947.67	68.67	7.24619	0.870587
NM_016535	ZNF581	939.83	67.5	7.18215	0.824642		923.17	68.33	7.40167	0.870532		874.17	58.33	6.67262	0.801675
NM_024671	ZNF768	847.33	58.33	6.88398	0.790406		814.5	60.33	7.407	0.871159		783.5	52	6.63689	0.797382
NM_015995	KLF13	927.33	57.17	6.16501	0.707856		878.17	59	6.71852	0.790184		899.5	51	5.66982	0.681194
NM_024685	BBS10	552.5	48.83	8.83801	1.01477		520	44.67	8.59038	1.01034		557.67	52	9.32451	1.12028
NM_016264	ZNF44	484.17	37.33	7.7101	0.885261		459.67	32.33	7.03331	0.827208		751.83	54.33	7.22637	0.868205
NM_024691	ZNF419	480.17	76	15.8277	1.81731		452.17	60.83	13.4529	1.58224		406.17	58.83	14.4841	1.74018
NM_016289	CAB39	929	65	6.99677	0.803357		911.67	57.33	6.28846	0.739604		871.5	58.17	6.6747	0.801925
NM_024706	ZNF668	821.67	77	9.37116	1.07598		803.67	66.83	8.3156	0.978022		810	68	8.39506	1.00862
NM_016306	DNAJB11	901.67	76.83	8.52086	0.97835		902.5	65.67	7.27645	0.855805		871.67	60.5	6.9407	0.833883
NM_024733	ZNF665	825.67	34.67	4.19901	0.482124		813.83	39.17	4.81304	0.566076		864.33	39.83	4.60819	0.553647
NM_016374	ARID4B	848.83	38	4.47675	0.514013		832.33	36.33	4.36486	0.513363		832.83	38.33	4.60238	0.552948
NM_024741	ZNF408	880.33	58.83	6.68272	0.767299		761.67	40.17	5.27394	0.620283		789	49.17	6.23194	0.74873
NM_016604	KDM3B	887.67	58.33	6.57114	0.754487		819.5	46.83	5.71446	0.672094		825.83	60	7.26542	0.872896
NM_024762	ZNF552	881.33	39.17	4.44442	0.510301		832.33	54	6.48781	0.76305		794.17	41.83	5.26713	0.632815
NM_017420	SIX4	1011.67	54.5	5.38713	0.618541		960.5	60.67	6.3165	0.742902		947.5	59	6.22691	0.748126
NM_024784	ZBTB3	1051.83	75.67	7.19413	0.826018		937	61.83	6.59872	0.776095		948.83	58.33	6.14757	0.738594
NM_017422	CALML5	944.67	75.67	8.0102	0.919718		922	56.83	6.16377	0.724939		963	70.67	7.33853	0.88168
NM_024804	ZNF669	646.33	30	4.64159	0.53294		661.33	32.67	4.94005	0.581013		647.33	34.17	5.27861	0.634193
XM_001126456	AHCTF1	794	81.5	10.2645	1.17855		793.83	72.17	9.09137	1.06926		803.67	78.67	9.78884	1.17607
NM_020768	KCTD16	988.67	73.83	7.46761	0.857418		956.17	73.67	7.7047	0.906172		958.83	73.5	7.66559	0.920975
NM_015461	ZNF521	921.83	75.67	8.20867	0.942506		920.67	58.33	6.3356	0.745149		913.83	58.5	6.40163	0.769117
NM_020770	CGN	1004.5	56.17	5.59184	0.642045		969.5	63.83	6.58381	0.774341		978.33	61	6.23511	0.749112
NM_015517	HINFP	550.5	21.17	3.84559	0.441545		458.67	18.17	3.96145	0.465918		442.5	22.83	5.15932	0.619862
NM_170686	ZNF398	857.33	58.33	6.80368	0.781187		790.17	52	6.58086	0.773994		734.67	50.83	6.91875	0.831247
NM_015617	PYGO1	279.83	34.67	12.3897	1.42256		234.33	32.67	13.9419	1.63974		315.67	50	15.8393	1.903
NM_020787	ZNF624	900.83	54.17	6.01334	0.690442		873.5	59	6.75444	0.794409		890.83	49.17	5.51957	0.663143
NM_033160	ZNF658	969.17	113.67	11.7286	1.34666		985.33	115.17	11.6885	1.37471		936	104.67	11.1827	1.34353
NM_020807	ZNF319	909	58.33	6.41694	0.736782		848	60	7.07547	0.832167		861.17	58.67	6.81282	0.81852
NM_015655	ZNF337	932.83	83.83	8.98663	1.03183		895.17	76.83	8.58273	1.00944		894.5	86.17	9.63331	1.15738
NM_020813	ZNF471	705.33	64.33	9.12055	1.04721		385.33	36.83	9.55804	1.12415		510.67	43	8.42031	1.01165
NM_012131	CLDN17	932.33	76.67	8.22348	0.944206		901.83	72.33	8.02036	0.943298		905.83	73.5	8.11411	0.974861
NM_020826	SYT13	856.5	57.17	6.67484	0.766394		836.33	59.5	7.11442	0.836747		857.83	68.33	7.96545	0.957001
NM_012333	MYCBP	829.17	52.67	6.35214	0.729341		754.67	46.83	6.20536	0.729831		761.67	41.5	5.44855	0.654611
NM_020830	WDFY1	943.67	70	7.41785	0.851705		987.5	78	7.89873	0.928993		942	64	6.79406	0.816265
NM_014365	HSPB8	938.67	57.67	6.1438	0.705421		931.83	63.33	6.7963	0.799333		905.33	54.17	5.98345	0.718876
NM_020831	MKL1	718	53.17	7.40529	0.850263		701	42.83	6.10984	0.718596		747.17	51.17	6.84851	0.822807
NM_012138	AATF	970.83	84.33	8.68638	0.997355		931.5	67.83	7.2818	0.856434		913.5	81	8.867	1.06532
NM_020832	ZNF687	190.33	15.67	8.23307	0.945307		98	6.17	6.29592	0.740481		219.67	24.17	11.0029	1.32193
NM_012257	HBP1	318.83	18	5.64564	0.648223		324.33	17.33	5.34332	0.628444		486.5	25.83	5.30935	0.637887
XM_047550	ZNF492	829.83	37.83	4.55877	0.52343		789.67	36.17	4.58039	0.538713		802.67	31.33	3.90322	0.468949
NM_021260	ZFYVE1	601.83	27.17	4.51456	0.518355		557	23	4.12926	0.485655		520	24	4.61538	0.554511
NM_024817	THSD4	965.5	63.67	6.59451	0.75717		944	56.33	5.96716	0.701815		933	57.83	6.19829	0.744687
NM_017432	PTOV1	928.17	54.67	5.89008	0.676289		907.5	58.5	6.44628	0.758166		888	63.33	7.13176	0.856838
NM_024833	ZNF671	930	44	4.73118	0.543226		899.17	54.67	6.08005	0.715093		886.33	52.17	5.88607	0.707176
XM_940253	CLDN22	674.5	31	4.596	0.527705		612	27.33	4.46569	0.525222		689.17	22.17	3.21691	0.386493
NM_024836	ZNF672	987.83	78.5	7.94671	0.912428		990.83	70.67	7.1324	0.838863		959	77.5	8.08133	0.970924
NM_020528	PCBP3	938.17	59	6.28884	0.722074		925.17	65.67	7.09815	0.834835		954.5	54.5	5.7098	0.685998
NM_024840	ZNF613	825.33	37.67	4.56423	0.524058		815.83	37.83	4.637	0.54537		808.83	33.83	4.18258	0.502512
NM_024885	TAF7L	825.17	44.33	5.37223	0.61683		775	39.83	5.13935	0.604454		810.17	41.33	5.1014	0.612902
NM_030895	ZNF696	938.83	79.5	8.46799	0.97228		917.17	74.67	8.14135	0.957528		902.83	79.17	8.76909	1.05355
NM_019072	SGTB	1011.67	89.83	8.87938	1.01951		997	80.33	8.05717	0.947627		987.33	78.33	7.93352	0.953164
NM_030824	ZNF442	757.17	103.17	13.6257	1.56448		726.17	105.67	14.5517	1.71147		735.33	104	14.1433	1.69923
NM_018427	RRN3	771.5	52.33	6.78289	0.7788		770.5	49.33	6.40234	0.752997		774.5	50.17	6.47773	0.77826
NM_024915	GRHL2	933	64.67	6.9314	0.795852		910.67	77.33	8.49155	0.998716		925.17	63.83	6.89927	0.828906
NM_001002762	DNAJB12	673.33	45.17	6.70845	0.770253		593	36.83	6.21079	0.730469		591.17	33.83	5.72255	0.68753
NM_024924	ZNF702P	988.5	80.17	8.11027	0.931207		970.5	71.83	7.40134	0.870493		960	77.17	8.03854	0.965782
NM_017643	MBTD1	975.67	71	7.27705	0.835539		954.83	56.67	5.93509	0.698043		933.5	61.33	6.5699	0.789334
NM_024967	ZNF556	902	45.67	5.06319	0.581347		855.5	46.17	5.39684	0.634738		860.83	50.33	5.84668	0.702444
NM_017652	ZNF586	807.67	62	7.6764	0.881391		781.83	55.33	7.07699	0.832345		743	57.83	7.78331	0.935118
NM_025027	ZNF606	973.33	66.5	6.83222	0.784463		977.5	59.17	6.0532	0.711934		928	66.33	7.14763	0.858745
NM_017656	ZNF562	754.17	57.83	7.66803	0.88043		580.17	47.67	8.21656	0.966373		636.17	58	9.11706	1.09536
NM_030613	ZFP2	978.33	56.83	5.80888	0.666965		960.17	66.17	6.89149	0.810528		923.83	59.67	6.45898	0.776008
NM_152354	ZNF285A	1006.67	105.33	10.4632	1.20137		984.33	94.5	9.60044	1.12914		968.5	99.67	10.2912	1.23642
NM_020856	TSHZ3	956.5	74.33	7.77104	0.892258		931.5	64.33	6.90607	0.812242		926.5	64.67	6.98003	0.838609
NM_012095	AP3M1	844.17	54.83	6.49514	0.745761		820.33	49.17	5.99393	0.704963		818.17	40.67	4.97085	0.597218
NM_020857	VPS18	653.17	27.67	4.23626	0.4864		649.5	24.33	3.74596	0.440573		584.83	24	4.10376	0.493042
NM_014372	RNF11	490.5	33.5	6.82977	0.784182		460.17	28.83	6.26508	0.736854		436.83	29.5	6.7532	0.811356
NM_020861	ZBTB2	1007.33	50	4.96362	0.569914		931.67	49.67	5.33129	0.627028		920	54.83	5.95978	0.716032
NM_014377	DNAJC2	970.83	51.5	5.30474	0.609081		934.5	52.83	5.65329	0.6649		926.83	47	5.07105	0.609256
NM_001029939	ZFAT	1022.5	59	5.77017	0.662521		1009.5	61.83	6.12481	0.720357		1008.17	59	5.85219	0.703105
NM_014396	VPS41	783.33	59.17	7.55365	0.867297		749.17	58.33	7.78595	0.915728		750.83	49.17	6.54875	0.786793
NM_001004360	DPP10	893.67	63.17	7.0686	0.811605		936.67	53.5	5.71172	0.671772		939.5	60.17	6.40447	0.769459
NM_015681	B9D1	747.83	39	5.21509	0.598788		725.17	39.67	5.47044	0.643394		726.67	36.33	4.99952	0.600662
NM_020882	COL20A1	925.83	68.83	7.43441	0.853606		923.67	56	6.06277	0.71306		907.67	57	6.27982	0.754482
NM_001025247	TAF5L	965	70.5	7.3057	0.838828		969.17	66.17	6.82749	0.803001		951.17	71.17	7.48236	0.898961
NM_001033561	PHF12	805.5	19.67	2.44196	0.280382		798.5	13.17	1.64934	0.193984		826.33	28.17	3.40905	0.409577
NM_014415	ZBTB11	686.17	52.5	7.65117	0.878494		654.67	39.67	6.05954	0.71268		687.83	37.17	5.40395	0.649252
NM_020917	ZFP14	966.5	61	6.31143	0.724668		946.67	55.33	5.8447	0.687412		955.33	62.33	6.52445	0.783873
NM_014423	AFF4	936	44.67	4.77244	0.547963		927.5	53.33	5.74987	0.676258		975.67	46.83	4.79978	0.576665
NM_020924	ZBTB26	823.67	75	9.10559	1.04549		793.33	64.67	8.15171	0.958747		816	63.5	7.78186	0.934944
NM_014424	HSPB7	652.17	30.83	4.7273	0.54278		668.67	36.33	5.43317	0.639011		686.17	39.5	5.75659	0.69162
NM_020933	ZNF317	916.83	71	7.74407	0.889161		914	73.17	8.00547	0.941547		932.83	66.83	7.16422	0.860738
NM_014426	SNX5	810.17	35.5	4.3818	0.50311		779	27.5	3.53017	0.415193		794.17	41.17	5.18403	0.62283
NM_020951	ZNF529	799.33	48.67	6.08885	0.699111		792.5	45.33	5.71987	0.672731		725.5	49.33	6.79945	0.816913
NM_001002843	ZNF280D	871	65.17	7.4822	0.859094		815.33	55.17	6.76659	0.795838		804	52	6.46766	0.777051
NM_025040	ZNF614	899	67	7.45273	0.855709		850.67	53.83	6.32795	0.744249		814.17	59.33	7.28718	0.87551
NM_032379	SYTL2	882	75.33	8.54082	0.980642		888	68.33	7.69482	0.90501		808	71.67	8.87005	1.06568
NM_001040451	RUFY1	879.33	56.17	6.38782	0.733438		874.83	50.17	5.73483	0.67449		852	59.5	6.98357	0.839034
NM_001037533	GON4L	566.83	102.67	18.113	2.07971		599.17	110.17	18.3871	2.16256		568.33	90.17	15.8658	1.90618
NM_025189	ZNF430	1001.83	82	8.18502	0.93979		997.33	92.5	9.27476	1.09083		962.83	70.67	7.33982	0.881835
NM_001079843	CASZ1	653.83	17	2.60006	0.298535		571.67	16.33	2.85654	0.335966		561.67	16.67	2.96793	0.35658
NM_025196	GRPEL1	615.83	24.83	4.03196	0.462942		481.33	20.67	4.29435	0.505071		527.5	25	4.73934	0.569403
NM_017810	ZNF434	1008.67	31.33	3.10607	0.356634		1016.5	42.17	4.14855	0.487923		914.67	31.17	3.40779	0.409425
NM_173050	SCUBE1	793.5	40.5	5.10397	0.586029		732.83	34.83	4.75281	0.558992		762.17	36.67	4.81126	0.578044
NM_017831	RNF125	805.17	61.67	7.65925	0.879422		740.17	54.83	7.40776	0.871248		773.83	61.67	7.96945	0.957482
NM_025202	EFHD1	694.17	60.67	8.73993	1.0035		715.17	54.83	7.66671	0.901704		678.17	53.17	7.84022	0.941955
NM_017858	TIPIN	699.33	17.83	2.54958	0.292739		671.17	18.17	2.70721	0.318403		719	17.17	2.38804	0.286909
NM_199262	SP6	737.5	17.17	2.32814	0.267313		632.67	11.33	1.79082	0.210624		676.83	15.5	2.29009	0.27514
NM_017899	TESC	287.33	26.5	9.22284	1.05895		220.17	14.33	6.50861	0.765496		252.83	13	5.14179	0.617756
NM_025219	DNAJC5	805	50.17	6.2323	0.715582		749.83	49.17	6.55749	0.771245		731.67	42.33	5.7854	0.69508
NM_017919	STX17	931	77.67	8.34264	0.957888		859.5	67.83	7.8918	0.928177		877.33	69	7.86477	0.944905
NM_001035003	KCNIP4	883.5	51.67	5.84833	0.671495		812.67	44	5.41425	0.636786		835.33	53.17	6.36515	0.764734
NM_017957	EPN3	904.17	60.17	6.65472	0.764084		902.5	53.17	5.89141	0.692906		887.5	49	5.52113	0.66333
NM_025227	BPIL1	849.17	57.5	6.77132	0.777471		826.33	52	6.29289	0.740125		807.33	41.5	5.1404	0.617588
NM_018008	FEZF2	932	84.67	9.08476	1.0431		915.5	81.17	8.86619	1.04278		936.83	65.5	6.99166	0.840006
NM_025245	PBX4	532	15.33	2.88158	0.330858		591.5	19.33	3.26796	0.384355		564.83	25.83	4.57306	0.549425
NM_014428	TJP3	920.17	69	7.49861	0.860978		909.33	56.17	6.17708	0.726504		900	58.5	6.5	0.780936
NM_020972	ZFYVE28	892	83.67	9.38004	1.077		820.33	68.17	8.31007	0.977371		764.5	70.33	9.19948	1.10526
NM_015694	ZNF777	785.17	26.17	3.33304	0.382694		763.17	22.67	2.9705	0.34937		756	17.67	2.3373	0.280813
NM_020974	SCUBE2	897.33	50.83	5.66458	0.650398		871.17	52.17	5.9885	0.704325		875.5	47.5	5.42547	0.651838
NM_014480	ZNF544	970.17	56.5	5.82372	0.66867		940.33	59.83	6.36266	0.748331		890	58.67	6.59213	0.792005
NM_023039	ANKRA2	506.83	18.5	3.65014	0.419103		506.17	17	3.35856	0.395009		456.67	15.17	3.32187	0.399103
NM_014489	FRAG1	748.33	35.17	4.6998	0.539623		773.33	32.17	4.15993	0.489262		682.17	27	3.95796	0.475525
NM_021163	RBAK	996.17	76.67	7.69648	0.883696		1010	75.5	7.47525	0.879186		960.33	71.33	7.42766	0.892388
NM_014062	NOB1	576.67	8.33	1.4445	0.165855		550	9.5	1.72727	0.20315		565.33	9.17	1.62206	0.194881
NM_021167	GATAD1	884.17	47.83	5.40959	0.62112		869	43.33	4.98619	0.58644		823.5	48.33	5.86885	0.705107
NM_014079	KLF15	926.33	67.83	7.32244	0.840751		878.67	64.5	7.34064	0.863354		879.33	65.17	7.41132	0.890426
NM_021180	GRHL3	718.33	36.33	5.05756	0.580701		707.83	31.67	4.47424	0.526228		740.33	43.83	5.92033	0.711292
XM_940889	ZCCHC4	991.83	68.5	6.90643	0.792984		996.17	60.5	6.07326	0.714294		1016.17	70.33	6.92109	0.831527
NM_021216	ZNF71	637.33	42.5	6.66844	0.765659		657	38.33	5.83409	0.686165		542.33	39.67	7.31473	0.878821
NM_014184	CNIH4	941	54.83	5.82678	0.669021		947.67	43.67	4.60814	0.541977		950.83	58.83	6.18723	0.743358
NM_021217	ZNF77	965.5	79.5	8.23408	0.945422		965	73	7.56477	0.889714		992.83	81.33	8.19173	0.984188
NM_013260	SAP30BP	908.83	67.5	7.42713	0.852771		915	57.83	6.32022	0.743339		972.33	57.67	5.93111	0.712588
NM_021220	OVOL2	509.83	47.5	9.31683	1.06974		404.67	44.67	11.0386	1.29828		519.83	50.67	9.74742	1.17109
NM_001048201	UHRF1	836	37.83	4.52512	0.519566		843.83	30.17	3.57536	0.420509		840.5	35.67	4.2439	0.509879
NM_021224	ZNF462	750.83	29.83	3.97294	0.456166		719.83	34.67	4.81641	0.566473		721.33	28.67	3.9746	0.477525
NM_014374	REPIN1	903	90.5	10.0221	1.15073		870.67	73.67	8.4613	0.995158		770.17	69.67	9.04605	1.08683
NM_021061	ZNF250	937.17	52	5.54862	0.637083		902.17	60	6.65063	0.7822		39	18.33	47	5.64677
NM_018058	CRTAC1	973.17	62.67	6.43978	0.739404		907	56.17	6.19294	0.72837		883.83	60.33	6.82597	0.8201
NM_030580	ZNF34	856.83	52.83	6.16575	0.707941		763.17	53.67	7.03251	0.827114		718.17	47.5	6.61403	0.794636
NM_018163	DNAJC17	608.33	24.83	4.08167	0.46865		550.17	20.33	3.69522	0.434606		569.17	18.5	3.25035	0.39051
NM_030582	COL18A1	759.83	31.83	4.18909	0.480985		692.33	42.17	6.09103	0.716383		671.83	34.67	5.16053	0.620007
NM_018181	ZNF532	1009.33	66.5	6.58853	0.756484		975	69.5	7.12821	0.838369		897.67	59.83	6.66503	0.800764
NM_001077195	ZNF436	967.83	47.17	4.87379	0.5596		932.33	46.33	4.96927	0.58445		834	42.5	5.09592	0.612245
NM_018192	LEPREL1	994.67	70	7.03751	0.808035		992.17	58.33	5.87903	0.69145		979	69.17	7.06537	0.848862
NM_030652	EGFL8	929.17	65.83	7.08482	0.813467		894.17	67.33	7.52989	0.885612		886.5	65.83	7.42583	0.892169
NM_139118	YY1AP1	885.33	74.5	8.41494	0.966189		853.67	63.67	7.45839	0.877202		859.83	58	6.74552	0.810434
NM_030772	GJA9	978.83	68.5	6.99815	0.803516		963	63.83	6.62825	0.779567		958	59.33	6.19311	0.744065
NM_018310	BRF2	612.17	28	4.57389	0.525167		453.67	20.33	4.48123	0.527051		540.67	29	5.36372	0.644418
NM_001079670	CAB39L	790.67	49	6.19728	0.711561		776.67	49.5	6.37336	0.74959		769	45.33	5.89467	0.708209
NM_018337	ZNF444	897.5	38.67	4.30864	0.49471		899	42.83	4.76418	0.560329		853.17	34.67	4.06367	0.488225
NM_030935	TSC22D4	285.33	13.83	4.84702	0.556526		330.67	16.17	4.89007	0.575136		502.67	28.33	5.6359	0.67712
NM_001079906	ZNF331	249.17	25	10.0333	1.15201		264.67	27.5	10.3903	1.22203		382	43.33	11.3429	1.36279
NM_030972	ZNF611	796.33	33	4.14401	0.475808		783.67	35.17	4.48786	0.52783		749.83	33	4.401	0.528753
NM_018602	DNAJA4	882.33	70	7.93354	0.910915		842	66.83	7.93705	0.9335		862.17	62.5	7.24915	0.870942
NM_030973	MED25	704	17.83	2.53267	0.290797		693	9.67	1.39538	0.164115		698.5	13.5	1.93271	0.232204
NM_018717	MAML3	993.67	59	5.93758	0.681743		986.5	51.83	5.25393	0.61793		927	62.33	6.72384	0.807829
NM_031218	ZNF93	693.67	47.17	6.80006	0.780772		735.83	54.83	7.45145	0.876387		682.17	42.83	6.27849	0.754323
NM_001080493	ZNF823	1000.5	90.5	9.04548	1.03859		956.17	89.17	9.32575	1.09683		903.33	77.33	8.56055	1.0285
NM_031300	MXD3	761.17	52.67	6.91961	0.794498		716.67	51.33	7.16229	0.842378		677	49.17	7.26292	0.872597
NM_014552	GRHL1	874.33	77.67	8.88337	1.01997		822.67	68.83	8.36666	0.984027		736.67	59.5	8.07689	0.970389
NM_021249	SNX6	889	57	6.4117	0.73618		814.83	48.83	5.99266	0.704814		790.17	48.33	6.11641	0.734849
NM_014553	TFCP2L1	694.33	26.17	3.7691	0.432762		673.5	18.5	2.74684	0.323064		659	23.83	3.61608	0.434451
NM_021229	NTN4	832.33	9.67	1.1618	0.133396		790.33	12.67	1.60313	0.188549		749	13.17	1.75834	0.211255
NM_013354	CNOT7	851.83	47.33	5.55627	0.637962		782.17	34.5	4.41081	0.518768		699.83	33	4.71543	0.566531
NM_021619	PRDM12	947.67	68.17	7.19343	0.825938		944.5	57.83	6.12282	0.720122		882.5	60.5	6.85552	0.82365
NM_013321	SNX8	945.33	55.33	5.85298	0.672029		936	58.67	6.26816	0.737217		888	63.17	7.11374	0.854673
NM_021620	PRDM13	860.5	68.17	7.92214	0.909606		852.83	64.5	7.56305	0.889513		836.67	64	7.64937	0.919026
NM_013322	SNX10	964	73.33	7.60685	0.873405		1017.5	85.67	8.41966	0.99026		931.67	74.83	8.03181	0.964974
NM_021632	ZNF350	632.83	40.33	6.37296	0.731732		570	20.83	3.65439	0.429803		539.67	32.83	6.08335	0.730878
NM_013312	HOOK2	880	61	6.93182	0.7959		883.33	57.33	6.49021	0.763333		841.17	58.67	6.97481	0.837981
NM_022062	PKNOX2	580.33	10	1.72316	0.19785		494.5	8.17	1.65217	0.194317		502	11.33	2.25697	0.271162
NM_013323	SNX11	983.33	113.67	11.5597	1.32727		925.83	99.83	10.7828	1.26819		927	96.17	10.3743	1.24641
NM_022070	HEATR6	950.5	73.17	7.69805	0.883877		967	66.33	6.85936	0.806749		921.67	64.33	6.97972	0.838572
NM_013333	EPN1	843.67	67.83	8.03987	0.923125		821.5	57	6.93853	0.81606		827.5	67	8.09668	0.972767
NM_022080	NAPB	1039.83	95.67	9.20054	1.05639		1027.83	97.67	9.50254	1.11762		1007.5	105.17	10.4387	1.25415
NM_013368	SERTAD3	810.67	51.67	6.37374	0.731822		771.17	50.33	6.52645	0.767594		773.5	49.33	6.3775	0.766219
NM_022095	ZNF335	753.5	47	6.23756	0.716186		764.17	42.33	5.53934	0.651498		864	45.17	5.22801	0.628114
NM_013376	SERTAD1	794.83	28.83	3.62719	0.416468		780.33	29.5	3.78045	0.44463		752.33	25	3.32301	0.39924
NM_022103	ZNF667	705.33	35	4.96222	0.569753		676.5	33.17	4.90318	0.576677		696.83	40.83	5.85939	0.703971
NM_013440	PILRB	575.17	37.33	6.49026	0.7452		543.17	37.33	6.87262	0.808309		453.67	36.17	7.97276	0.957879
NM_022114	PRDM16	780.33	43.17	5.53227	0.635206		741.33	33.83	4.56342	0.536717		44	11.5	26.1364	3.14013
NM_001014286	FAM48A	396.83	20.33	5.1231	0.588226		307.33	13.33	4.33736	0.510129		326.17	16.33	5.00659	0.601512
NM_001017440	CALN1	1009.17	81.5	8.07594	0.927266		942.17	75.83	8.04844	0.946601		901.83	73.67	8.16895	0.98145
NM_017600	GOLGA2B	887.67	76.33	8.59892	0.987313		843.5	74	8.77297	1.03181		806.17	71	8.80708	1.05812
NM_172238	TFAP2D	814.67	37	4.54172	0.521472		805.17	46.33	5.75406	0.676752		767.83	33.67	4.38509	0.526842
NM_017666	ZNF280C	800.67	52.83	6.59822	0.757597		803.33	55.5	6.90874	0.812557		796.33	51.17	6.42573	0.772013
NM_001007101	ZNF484	844.67	36	4.26202	0.489358		823.33	30.67	3.72512	0.438122		809.5	38.67	4.77702	0.573931
NM_017757	ZNF407	781	32.67	4.1831	0.480296		784.5	31.5	4.0153	0.472251		730.5	31.83	4.35729	0.523502
NM_031488	L3MBTL2	907.17	65.67	7.239	0.831169		885.5	59.17	6.6821	0.785901		821.5	54.17	6.59404	0.792234
NM_017879	ZNF416	970.5	54.83	5.64967	0.648685		945.83	45.17	4.7757	0.561684		928.33	44.67	4.81187	0.578117
NM_031912	SYT15	867.67	52.83	6.08872	0.699096		861	47.83	5.55517	0.653359		828.5	40.83	4.92818	0.592092
NM_017908	ZNF446	591	13.17	2.22843	0.255864		572.83	19	3.31687	0.390106		569.83	14.5	2.54462	0.305721
NM_031918	KLF16	863	50.5	5.85168	0.67188		878.5	48.33	5.50142	0.647038		881	44.5	5.05108	0.606857
NM_001042417	RUFY2	922.17	64.17	6.95859	0.798973		904.33	65.67	7.26173	0.854073		893.67	69.83	7.81385	0.938787
NM_001040624	NCALD	971	72.33	7.44902	0.855284		967.33	66	6.8229	0.802462		957.67	66.33	6.92619	0.83214
NM_018102	ZNF334	870.5	49	5.62895	0.646306		892.33	51.17	5.73443	0.674442		859.5	53.83	6.26294	0.752455
NM_032048	EMILIN2	604.5	40.83	6.75434	0.775522		578.83	28.83	4.98074	0.585799		563.17	34	6.03725	0.72534
NM_018197	ZFP64	659.67	40.5	6.13943	0.704919		572.83	42.5	7.4193	0.872606		542	40.67	7.50369	0.901523
NM_032153	ZIC4	1006.67	71.83	7.13541	0.819275		987.33	73.67	7.46154	0.877573		1019.33	77.83	7.63541	0.917348
NM_018198	DNAJC11	952.67	57.33	6.01782	0.690956		893.5	56.67	6.34247	0.745957		911.17	57.83	6.34678	0.762528
NM_001011663	PCGF6	976.5	71.67	7.33948	0.842706		956.67	67.5	7.05572	0.829844		938.67	59.33	6.32065	0.759388
NM_018206	VPS35	465.17	12.83	2.75813	0.316684		438.83	9.17	2.08965	0.24577		411.83	13.83	3.35818	0.403465
NM_016620	ZNF644	898.17	54.67	6.08682	0.698878		902.67	47	5.20678	0.612384		820.83	42.17	5.13748	0.617238
NM_013439	PILRA	804.17	60.33	7.50215	0.861383		734.5	64	8.71341	1.02481		701.17	50.5	7.20225	0.865307
NM_001040424	PRDM15	879.5	63.5	7.22001	0.828989		855.67	58.33	6.81688	0.801753		752	62	8.24468	0.990549
NM_001034914	KCNIP3	891.83	58.5	6.55955	0.753156		834.17	60.17	7.21316	0.84836		830.5	54.83	6.60205	0.793196
XM_001128695	TSPYL2	916	53.83	5.87664	0.674745		898.67	51.5	5.73069	0.674003		805.17	48.83	6.06456	0.72862
NM_014591	KCNIP2	956	49.33	5.16004	0.592467		891.33	48	5.38521	0.63337		882.17	53	6.00791	0.721815
NM_001034852	SMOC1	825.5	46.83	5.67293	0.651356		799.67	46.67	5.83616	0.686407		759	45.67	6.01713	0.722922
NM_001034837	KCNIP1	768.33	73.17	9.52325	1.09344		839.5	77.17	9.19238	1.08114		716.83	76.67	10.6957	1.28502
NM_022138	SMOC2	338.33	36.67	10.8385	1.24446		277.67	22	7.92307	0.931856		273.33	23.17	8.47693	1.01845
NM_014594	ZNF354C	780.5	30.33	3.88597	0.44618		786.17	34	4.32476	0.508648		700.83	33.33	4.75579	0.57138
NM_022151	MOAP1	974.33	69	7.08179	0.813119		927.33	54	5.82317	0.68488		905.33	71	7.84244	0.942223
NM_020727	ZNF295	687.83	24.5	3.56193	0.408974		677.33	23.17	3.42078	0.402328		621.83	23.17	3.7261	0.447668
NM_022356	LEPRE1	462.83	32.33	6.98529	0.802039		370.67	24.67	6.65552	0.782775		424.67	26	6.1224	0.73557
NM_016190	CRNN	839.17	46.83	5.58051	0.640745		784.5	42.67	5.43913	0.639712		703.33	34	4.83415	0.580794
NM_022365	DNAJC1	948.67	80.67	8.50348	0.976355		932.83	69.33	7.43222	0.874125		896.17	80.33	8.9637	1.07693
NM_001001346	CLDN20	814.17	38.33	4.70786	0.540549		653.17	19.17	2.93492	0.345184		645.17	28.33	4.39109	0.527563
NM_022371	TOR3A	882.17	83.17	9.42789	1.08249		803.17	70.83	8.81881	1.03721		746.67	84.5	11.3169	1.35966
NM_015911	ZNF691	933.5	73.5	7.87359	0.904033		924	60.83	6.58333	0.774285		914.17	66.67	7.29295	0.876205
NM_022453	RNF25	214.83	23.17	10.7853	1.23835		132.17	8.33	6.30249	0.741254		194.33	14.33	7.37405	0.885948
NM_016018	PHF20L1	982.67	54.17	5.51253	0.63294		881.5	39	4.42428	0.520352		812.17	50.17	6.17728	0.742163
NM_022460	HS1BP3	909.5	36.83	4.04948	0.464954		739	22	2.977	0.350133		626.33	23.33	3.72487	0.447521
NM_016120	RNF12	358.83	10.83	3.01814	0.346538		236	6.67	2.82627	0.332406		232.17	16	6.8915	0.827973
NM_022465	IKZF4	1002.83	50.5	5.03575	0.578196		879.17	37.67	4.28472	0.503939		240.17	18.83	7.84028	0.941963
NM_018237	CCAR1	870	80.33	9.23333	1.06016		864.5	69	7.98149	0.938726		930.67	71.33	7.66437	0.920828
NM_032199	ARID5B	878.67	57.17	6.50642	0.747057		799.17	66.67	8.34241	0.981175		683.5	63.17	9.24214	1.11039
NM_018260	ZNF701	1037	72.33	6.97493	0.800849		535.67	14.33	2.67515	0.314633		479.17	16	3.33911	0.401174
NM_173537	GTF2IRD2	895	47.17	5.27039	0.605137		800.17	48.33	6.03997	0.710378		732	45.83	6.26093	0.752213
NM_018300	ZNF83	929.33	59.67	6.42075	0.73722		885.5	49.83	5.62733	0.661847		892.67	57.33	6.42231	0.771601
NM_032257	ZMYND12	1014.33	71.5	7.04899	0.809353		702.5	53.33	7.59146	0.892854		661.83	51.17	7.73159	0.928904
NM_018355	ZNF415	975.33	66	6.76694	0.776969		947	75.17	7.9377	0.933576		904	62.67	6.93252	0.832901
NM_032298	SYT3	769.17	33.17	4.31244	0.495147		729.83	30	4.11055	0.483453		677.83	26.5	3.90953	0.469707
NM_018403	DCP1A	907.67	60	6.61033	0.758987		908	55.17	6.07599	0.714615		844.17	64	7.58141	0.910861
NM_032317	DNAJC30	603.67	67.67	11.2098	1.28709		697.33	64.17	9.20224	1.0823		603.67	58.33	9.66256	1.1609
NM_018433	JMJD1A	980.83	61.83	6.30384	0.723797		963.5	68	7.0576	0.830065		947.17	68	7.17928	0.862548
NM_032329	ING5	811.5	43	5.29883	0.608403		833.67	33	3.9584	0.465559		766.67	31	4.04346	0.485798
NM_021729	VPS11	923.83	47.33	5.12324	0.588241		769.83	33	4.28666	0.504167		749.67	30.67	4.09113	0.491525
NM_032373	PCGF5	937.17	77.17	8.23437	0.945456		904.67	68.83	7.6083	0.894834		876	81.17	9.26598	1.11325
NM_018448	CAND1	948.83	79.33	8.36082	0.959975		905	74.83	8.26851	0.972483		842.67	70	8.30693	0.998028
NM_032423	ZNF528	801.67	48.33	6.02867	0.692201		751	42.83	5.70306	0.670754		732.83	43.17	5.89086	0.707752
NM_018471	ZC3H15	912.83	55.5	6.07999	0.698094		901.33	54.83	6.08323	0.715467		952.83	58.83	6.17424	0.741798
NM_032433	ZNF333	958.83	58.67	6.11892	0.702563		921.5	58.5	6.34835	0.746647		942.83	54.17	5.74547	0.690284
NM_001001395	LMO3	968	85.83	8.86674	1.01806		925.67	69.33	7.48971	0.880887		949.5	73.5	7.74092	0.930025
NM_032434	ZNF512	809.33	42.33	5.23025	0.600529		746	35.83	4.80295	0.564889		728.83	34.83	4.77889	0.574155
NM_018651	ZNF167	892	68.67	7.69843	0.883921		878.17	68.5	7.80031	0.917417		832.33	52.67	6.32802	0.760273
XM_945952	ZNF527	924.83	57.17	6.18168	0.70977		925.67	68	7.34603	0.863988		897.5	54.67	6.09136	0.731841
NM_016162	ING4	629.83	28	4.44564	0.510441		574.17	24.33	4.23742	0.498375		529	22.17	4.19093	0.503515
NM_022466	IKZF5	310.17	11.67	3.76245	0.431998		273.83	12.33	4.50279	0.529587		293.67	16.67	5.67644	0.68199
NM_016547	SDF4	953.17	59.83	6.27695	0.720709		931.17	61.5	6.60459	0.776786		903.67	63	6.97157	0.837592
NM_022482	GZF1	845.67	27.5	3.25186	0.373373		796.83	27.17	3.40976	0.401032		829.33	25.5	3.07477	0.369415
NM_016215	EGFL7	841.83	36.33	4.3156	0.49551		822.17	38.17	4.64259	0.546029		816.5	37.33	4.57195	0.549293
NM_022743	SMYD3	1007.17	76.17	7.56277	0.868345		960.83	81.67	8.49994	0.999703		969.83	81.5	8.40353	1.00963
NM_001006612	WBP5	942.67	79.17	8.39849	0.9643		942.67	79.83	8.4685	0.996005		920.67	76.33	8.2907	0.996078
NM_001042546	ATPAF1	454.5	50	11.0011	1.26313		443	43.83	9.89391	1.16365		379.33	53.5	14.1038	1.69449
NM_016331	ZNF639	883.67	62.67	7.09201	0.814293		903	60.67	6.71872	0.790208		896	55.33	6.17522	0.741916
NM_022752	ZNF574	601.83	70.67	11.7425	1.34826		463.83	44.83	9.66518	1.13675		510.67	41.33	8.09329	0.97236
NM_001002026	CLDN18	933.33	77.33	8.28539	0.951314		891.5	66.67	7.47841	0.879557		909.67	62	6.81566	0.81886
NM_022825	PORCN	961.5	60.17	6.25793	0.718525		948	75.83	7.99895	0.940779		943.17	61.33	6.50254	0.781241
NM_016436	PHF20	817.5	58.67	7.17676	0.824023		790.67	51	6.45023	0.75863		791.67	54.5	6.88418	0.827093
NM_022841	RFX7	811.83	31.33	3.85918	0.443105		808.17	22.67	2.8051	0.329916		780.33	33.17	4.25077	0.510704
NM_016531	KLF3	933.5	72.17	7.73112	0.887674		895.5	65.17	7.2775	0.855928		920.67	65.67	7.13285	0.856969
NM_023070	ZNF643	893	50.83	5.69205	0.653551		886.17	60.33	6.80795	0.800703		912	55.83	6.12171	0.735487
NM_016536	ZNF571	1023.83	78	7.61845	0.874738		1019.83	84	8.23667	0.968738		1040.33	77.17	7.41784	0.891209
NM_023074	ZNF649	909	50.67	5.57426	0.640027		888.5	41.5	4.67079	0.549346		869	45.5	5.2359	0.629062
NM_016633	AHSP	706.5	42.33	5.99151	0.687935		693.17	38.67	5.57872	0.656129		672.5	39.83	5.92268	0.711574
NM_023926	ZSCAN18	968.83	68.83	7.10445	0.81572		927.83	63	6.79004	0.798596		875.83	61.17	6.98423	0.839114
NM_016643	ZNF771	736.17	19.33	2.62575	0.301484		703.5	18.17	2.5828	0.303771		634	20.33	3.20662	0.385257
NM_023930	KCTD14	999.5	81	8.10405	0.930493		1019.5	78.67	7.71653	0.907563		564.83	51.67	9.14789	1.09906
NM_018657	MYNN	560.83	31.5	5.61668	0.644897		454	21.67	4.77313	0.561381		410	25.5	6.21951	0.747237
NM_032497	ZNF559	938	61.33	6.53838	0.750726		911.83	56.33	6.17769	0.726576		867.17	58.5	6.74608	0.810501
NM_018660	ZNF395	872.67	46	5.27118	0.605228		777.33	43.17	5.55363	0.653178		725.33	36.83	5.07769	0.610054
NM_032507	PGBD1	815.5	47.17	5.78418	0.66413		763	41.5	5.43906	0.639703		749.83	38.17	5.09049	0.611591
NM_001012320	ZNF302	763.17	48.83	6.39831	0.734643		723.5	39	5.39046	0.633988		737.67	32.33	4.38272	0.526557
NM_032522	ZBTB37	257.33	16	6.2177	0.713905		158.5	6.67	4.2082	0.494939		220	16.5	7.5	0.90108
NM_018683	RNF114	829	27.33	3.29674	0.378526		850.67	35.67	4.19317	0.49317		824	25.83	3.13471	0.376616
XM_290737	ZNF594	971.33	78	8.03023	0.922017		980.17	74.67	7.61807	0.895983		967.17	75.5	7.80628	0.937878
NM_018688	BIN3	512.33	36.17	7.0599	0.810606		470.67	37.33	7.93125	0.932817		473.5	36.5	7.70855	0.926136
NM_032536	NTNG2	627.5	17.67	2.81594	0.323321		619	21	3.39257	0.39901		682.5	14	2.05128	0.246449
NM_016143	NSFL1C	760.67	79.83	10.4947	1.20498		687.17	69.33	10.0892	1.18662		693.33	71.67	10.3371	1.24194
NM_032567	SPZ1	867.33	37.17	4.28557	0.492061		814.83	31.33	3.84497	0.452219		843.5	34.83	4.12922	0.496101
NM_021047	ZNF253	912.5	61	6.68493	0.767552		919.17	66.17	7.19889	0.846682		870.83	63.33	7.27237	0.873732
NM_032575	GLIS2	734.33	52	7.08128	0.813061		770.67	47.17	6.12065	0.719867		717.5	52	7.24739	0.87073
NM_019619	PARD3	794.83	73.67	9.26865	1.06421		795.67	73.83	9.27897	1.09133		739.17	63.67	8.61372	1.03489
NM_032584	ZNF347	992.17	43.67	4.40146	0.505369		1014.5	45.67	4.50172	0.529461		939.83	41.33	4.3976	0.528346
NM_019855	CABP5	1013.5	75.17	7.41687	0.851593		1013	91.67	9.04936	1.06432		995.67	91.17	9.15665	1.10012
NM_032606	CAPS2	895.5	60.33	6.73702	0.773533		907.33	49.67	5.4743	0.643849		880.67	61.33	6.96402	0.836685
NM_021800	DNAJC12	781.83	31	3.96506	0.455261		777.5	25.83	3.32219	0.390732		779.33	33.67	4.32038	0.519067
NM_032673	PCGF1	691.5	44.33	6.4107	0.736066		693.67	42.83	6.17441	0.72619		746.17	47.67	6.38862	0.767555
NM_020062	SLC2A4RG	934.67	62.5	6.68685	0.767773		934.5	66	7.0626	0.830653		901.33	57.17	6.34285	0.762055
NM_032679	ZNF577	877	57.5	6.55644	0.7528		875.67	49.33	5.6334	0.662561		822.17	52.17	6.3454	0.762362
NM_016263	FZR1	774.33	52	6.71548	0.77106		830	49.83	6.00361	0.706103		747.83	36.67	4.90352	0.589129
NM_024071	ZFYVE21	884.33	56.5	6.38902	0.733576		843.5	53.17	6.3035	0.741373		835.5	47.33	5.66487	0.6806
NM_015852	ZNF117	445.17	24.67	5.5417	0.636289		480.67	23.67	4.92438	0.57917		533.67	30.17	5.65331	0.679211
NM_024076	KCTD15	520.17	28.67	5.51166	0.632839		474.33	25.67	5.41184	0.636503		451.67	28.33	6.27228	0.753577
NM_015888	HOOK1	899.5	57.5	6.39244	0.733969		890.67	49.67	5.5767	0.655892		879.17	46.67	5.30842	0.637774
NM_024106	ZNF426	1047.33	58.67	5.60186	0.643196		943.17	42.33	4.48806	0.527853		1044	65.17	6.24234	0.749979
NM_015896	ZMYND10	636.33	27	4.24308	0.487183		661.83	27.5	4.15515	0.488699		693.67	36.67	5.28638	0.635126
NM_024303	ZSCAN5A	207.83	24	11.5479	1.32591		226.17	17.83	7.88345	0.927196		251.5	22.17	8.81511	1.05908
NM_015976	SNX7	991.83	72	7.25931	0.833501		986	64.17	6.50811	0.765438		978.67	65	6.64167	0.797956
NM_024310	PLEKHF1	567.17	34.17	6.02465	0.69174		556.17	24.33	4.37456	0.514505		487.5	28.5	5.84615	0.70238
NM_016089	ZNF589	980.17	80	8.16185	0.93713		969.17	73.17	7.54976	0.887949		963.67	72.33	7.50568	0.901763
NM_024312	GNPTAB	977.67	83.5	8.54071	0.98063		947	74.67	7.8849	0.927366		939.83	88.83	9.45171	1.13557
NM_016146	TRAPPC4	724.33	22.67	3.12979	0.359357		729.83	25.33	3.47067	0.408196		657.5	27.33	4.15665	0.499397
NM_024325	ZNF343	945.83	48.83	5.16266	0.592768		949.5	48.83	5.14271	0.604849		869.17	51.83	5.96316	0.716438
NM_016293	BIN2	513.33	25	4.87016	0.559184		504	21.33	4.23214	0.497755		445	24.17	5.43146	0.652557
NM_024329	EFHD2	972.33	71.5	7.35347	0.844313		953.5	67.5	7.07918	0.832603		963.17	79.67	8.27164	0.993788
NM_001013746	ZNF107	743.83	48.67	6.54316	0.751275		758.17	41.5	5.47371	0.643779		724.83	51	7.03613	0.845349
NM_001044387	ZNF557	930.17	109.17	11.7366	1.34757		947	100.17	10.5776	1.24406		931.83	87.5	9.39012	1.12817
NM_016224	SNX9	991.83	73.83	7.44382	0.854686		986.17	73.5	7.45308	0.876578		994.83	78.67	7.90788	0.950085
NM_025112	ZXDC	974.83	86.83	8.90719	1.02271		937.5	70.67	7.53813	0.886582		898.5	59.33	6.60323	0.793338
NM_016257	HPCAL4	424.5	19.5	4.59364	0.527434		398.33	17.83	4.47619	0.526457		333.83	17.5	5.24219	0.629818
NM_024613	PLEKHF2	917	77.33	8.43293	0.968255		961.17	74.83	7.7853	0.915652		714.67	65.83	9.21124	1.10668
NM_020116	FSTL5	715	60.5	8.46154	0.971539		808	67.67	8.375	0.985008		725.17	56.67	7.81472	0.938892
NM_032689	ZNF607	784.17	57	7.26883	0.834595		827.83	55.67	6.72481	0.790925		938	62.67	6.68124	0.80271
NM_020183	ARNTL2	797.67	35.33	4.42915	0.508547		775	32	4.12903	0.485627		761.5	43	5.64675	0.678423
NM_032752	ZNF496	468	28.33	6.05342	0.695043		510.17	21.83	4.27897	0.503262		915.17	64.83	7.08393	0.851092
XM_001127274	SMYD2	810.33	34.67	4.2785	0.49125		794.5	33.5	4.21649	0.495913		730.17	25	3.42386	0.411356
NM_032788	ZNF514	853.83	46.17	5.4074	0.620868		804.17	39.33	4.89076	0.575216		765.17	38.67	5.05378	0.607181
NM_020227	PRDM9	613.33	47.67	7.77232	0.892405		601.5	49.5	8.22943	0.967887		445.67	33.67	7.55492	0.907678
NM_032805	ZSCAN10	862	49	5.68445	0.652679		864.83	42	4.85645	0.571181		809.17	56	6.92067	0.831477
NM_020247	CABC1	831	37	4.45247	0.511225		801.17	39.67	4.95151	0.582361		782.17	35.83	4.58085	0.550361
NM_032819	ZNF341	728.33	44.83	6.15518	0.706727		705.33	30.83	4.371	0.514086		715.83	30.17	4.21469	0.506369
NM_145200	CABP4	884.5	69.33	7.83833	0.899983		899.5	67.33	7.48527	0.880364		817.83	60.83	7.43798	0.893628
NM_032825	ZNF382	410.67	32.5	7.9139	0.90866		410.67	22.67	5.52025	0.649252		332.83	28.67	8.61401	1.03492
NM_020421	ADCK1	943	55.5	5.88547	0.67576		935.33	57.67	6.16574	0.72517		889.83	57.17	6.42482	0.771904
NM_032828	ZNF587	948	75.17	7.92932	0.910432		931.33	77.17	8.286	0.97454		883.83	61	6.90178	0.829207
NM_020435	GJC2	694.5	43.5	6.2635	0.719164		636.67	33.5	5.26175	0.61885		628.5	37.33	5.93954	0.7136
NM_032836	FIZ1	682.17	61.83	9.06372	1.04068		655.17	49.83	7.60566	0.894524		644.33	55.67	8.63998	1.03804
NM_001081550	THOC2	854.33	48.17	5.63834	0.647384		875.5	51.33	5.86294	0.689557		827.83	52.33	6.32135	0.759472
NM_032838	ZNF566	855.67	67.17	7.84999	0.901322		855.5	67.83	7.9287	0.932517		819	68	8.30281	0.997533
NM_207517	ADAMTSL3	447.5	14.5	3.24022	0.372037		393.5	7.33	1.86277	0.219086		394.5	15	3.80228	0.456821
NM_032268	ZNRF1	695.83	29.83	4.28697	0.492222		684.67	31.33	4.57593	0.538188		639.67	36.33	5.67949	0.682357
NM_021045	ZNF248	936.17	68.5	7.31705	0.840131		942	53.83	5.71444	0.672092		904.33	57.33	6.3395	0.761653
NM_032872	SYTL1	657.67	43.17	6.56408	0.753677		678	45.67	6.73599	0.792239		626	40	6.38978	0.767693
	NC	868.83	75.67	8.70941	1		911.5	77.5	8.50247	1		801	66.67	8.32335	1
	NC	922.17	73.83	8.00612	0.919249		920.67	75.5	8.20055	0.96449		936.33	83.83	8.95304	1.07565
	RAD51	455.83	9	1.97442	0.2267		494.5	7.17	1.44995	0.170533		375.83	7.83	2.08339	0.250307
	RAD51	498	10.17	2.04217	0.234478		532.33	9	1.69068	0.198846		464	8.33	1.79526	0.21569
	BRCA2	1043.5	19.17	1.83709	0.210931		1051.17	21.17	2.01395	0.236866		976.5	26.33	2.69636	0.323952
	BRCA2	1052	26	2.47148	0.283771		1054.5	27.5	2.60787	0.306719		925.33	14.17	1.53135	0.183982

## Sheet: Drgbl-B4
				plate 1					plate 2					plate 3
RefSeq Accession Number	Gene Symbol	N.(total cells)	N.(GFP+ cells)	Ratio(GFP/DAPI)	Fold Change(/NC)		N.(total cells)	N.(GFP+ cells)	Ratio(GFP/DAPI)	Fold Change(/NC)		N.(total cells)	N.(GFP+ cells)	Ratio(GFP/DAPI)	Fold Change(/NC)
NM_033089	ZCCHC3	785.5	51.67	6.57798	0.752399		783.33	41.5	5.29789	0.55576		707	46.33	6.55304	0.857018
NM_001005851	ZNF780B	988.83	79.83	8.07318	0.923423		1045.5	83.67	8.00287	0.839517		954.17	75.67	7.93045	1.03716
NM_033132	ZIC5	247.17	19.5	7.88931	0.902391		236.83	18.33	7.73973	0.811913		195	15.33	7.86154	1.02815
NM_001001411	ZNF676	649	13.17	2.02928	0.232112		655.17	13.67	2.08648	0.218876		553.67	10.5	1.89644	0.248019
NM_033105	DNAJC5B	775.5	34.5	4.44874	0.508854		762.83	28.67	3.75837	0.394261		731.83	28.17	3.84925	0.503412
NM_173531	ZNF100	956.5	64.33	6.72556	0.76928		931.17	66.67	7.15981	0.751078		908.17	63.33	6.97336	0.911989
NM_194325	ZNF30	715.5	33.5	4.68204	0.535539		694.5	32.5	4.67963	0.490902		661.33	27	4.08268	0.53394
NM_152606	ZNF540	714.17	23.67	3.31434	0.379099		719	23.67	3.29207	0.345345		692.83	21	3.03105	0.396406
NM_138347	ZNF551	893.67	63.17	7.0686	0.808518		913.33	61.33	6.71499	0.704415		885.83	59	6.66042	0.871061
NM_138705	CALML6	599.5	20.67	3.44787	0.394373		553.33	15.67	2.83194	0.297077		519.17	16.33	3.14541	0.411362
NM_178523	ZNF616	863	82.67	9.57937	1.0957		845.67	89.5	10.5833	1.11021		857.67	71.17	8.29806	1.08524
NM_182527	CABP7	888.83	55.5	6.24416	0.714217		913.67	52.67	5.76466	0.604724		891.33	48.5	5.44131	0.711624
NM_001010851	ZNF766	736	18.5	2.51359	0.287508		766.33	18.17	2.37104	0.248727		755.5	22.83	3.02184	0.395201
NM_153330	DNAJB8	905.83	79.5	8.77648	1.00387		918.67	81	8.81709	0.92493		921.17	68.83	7.47202	0.977204
NM_001008801	ZNF468	928.33	59	6.3555	0.726952		917	66.33	7.23337	0.758795		899.67	56	6.2245	0.814052
NM_145291	ZNF509	959.33	68.17	7.106	0.812796		951.17	71.5	7.51706	0.788554		954.67	67	7.01813	0.917843
NM_198893	ZNF160	359.17	9.67	2.69232	0.307952		400.5	14.67	3.66292	0.384248		348.67	11.83	3.39289	0.443728
NM_152621	SGMS2	971.67	77.17	7.942	0.908418		965.83	70.67	7.31702	0.76757		958.5	67.67	7.05999	0.923318
NM_183238	ZNF605	865.67	58.33	6.73813	0.770718		864.17	59.5	6.88522	0.722273		876	69	7.87671	1.03013
NM_152625	ZNF366	867	55.17	6.36332	0.727847		855.33	48	5.61187	0.588696		842.83	53.67	6.36783	0.832796
XM_934689	ZNF799	604.67	34	5.6229	0.643156		606.83	28.83	4.75092	0.498381		620.67	30.67	4.94143	0.646249
NM_007139	ZNF92	879.5	43.83	4.98351	0.570022		886.17	47.83	5.39738	0.566196		862.83	45.67	5.29305	0.692234
NM_173485	TSHZ2	995.5	69.5	6.98142	0.798545		998.33	61.17	6.12723	0.642759		964.5	67	6.9466	0.908489
NM_198992	SYT10	893	60.67	6.79395	0.777103		892	50.83	5.69843	0.597777		875.33	54.5	6.22622	0.814276
NM_174897	BPIL3	403.33	18.67	4.62896	0.529468		339.33	16.67	4.91262	0.515344		297.67	13.17	4.42436	0.578626
NM_001004309	ZNF774	987.5	64.83	6.56506	0.750922		988.17	65.83	6.66181	0.698837		942.5	54.17	5.74748	0.751665
NM_080740	ZNF280A	949.33	63.83	6.72369	0.769066		908.17	61.17	6.73552	0.70657		852.5	53.83	6.31437	0.825804
NM_001012981	ZKSCAN2	826.67	50.17	6.06893	0.694173		829.33	58.5	7.05389	0.739967		784.67	43.67	5.5654	0.727852
NM_133455	EMID1	944.5	51.83	5.48756	0.627676		925.5	49.5	5.34846	0.561064		883	47.5	5.37939	0.703526
NM_001033719	ZNF404	652.5	46.67	7.15249	0.818113		579	36.67	6.33333	0.664379		584.67	38.5	6.58491	0.861186
NM_152387	KCTD18	750.17	64.33	8.57539	0.980867		666.5	52.33	7.85146	0.823634		636.17	59.17	9.30097	1.2164
NM_001037813	ZNF284	1050.33	71.5	6.80738	0.778639		1004.5	68.5	6.81931	0.715359		1011.67	65.83	6.50706	0.851005
NM_144631	ZNF513	561.5	37.17	6.61977	0.75718		471.33	32.33	6.85931	0.719555		419.17	29.5	7.03772	0.920405
NM_182609	ZNF677	980.33	67.67	6.90278	0.789551		988	65	6.57895	0.690144		962.17	68.83	7.15362	0.935563
NM_144642	SYNPR	812.17	57.67	7.10073	0.812193		793.17	59.17	7.45994	0.782562		778.83	52.67	6.76271	0.884439
NM_181846	ZSCAN22	287.5	14.17	4.9287	0.563752		292.17	15.83	5.41808	0.568367		220.17	6.5	2.95226	0.386102
NM_174900	ZFP42	362.5	16	4.41379	0.504857		272.83	15.17	5.56024	0.58328		223.33	9.83	4.40156	0.575643
NM_001076781	ZNF391	895.83	23.17	2.58643	0.29584		880.17	34.5	3.9197	0.411184		888.17	27.83	3.13341	0.409793
NM_133263	PPARGC1B	315.33	7.67	2.43237	0.278219		293.17	7.17	2.44568	0.256557		221.5	5.5	2.48307	0.32474
XM_940744	ZFP57	884.67	39.5	4.46494	0.510707		886.67	48.83	5.50712	0.577708		843.5	37.17	4.40664	0.576308
NM_152407	GRPEL2	964.67	75.33	7.80889	0.893193		928.83	74	7.96701	0.835755		882	66.5	7.53968	0.986053
NM_007137	ZNF81	580.5	15.17	2.61326	0.298909		525	11	2.09524	0.219795		517.5	11	2.1256	0.27799
NM_152411	ZNF786	625.67	19.67	3.14383	0.359596		639.33	26.67	4.17155	0.437604		612.83	23.5	3.83467	0.501505
NM_020880	ZNF530	934	67.5	7.22698	0.826633		894.5	66.33	7.41532	0.777881		899	66.17	7.3604	0.962606
NM_145233	ZNF625	930.33	33.83	3.63634	0.415931		946.33	38.5	4.06835	0.426778		807.33	31.17	3.86087	0.504932
NM_207336	ZNF467	793.83	66.5	8.37711	0.958187		733	58.33	7.95771	0.834779		612	49	8.00654	1.04711
NM_144566	ZNF700	694.67	25.33	3.64634	0.417074		752	26.33	3.50133	0.367296		586.83	24.33	4.146	0.542222
NM_133468	BMPER	887.17	77.5	8.73564	0.999197		887	81.5	9.18828	0.963868		817	75.33	9.22032	1.20585
NM_152262	ZNF439	929.67	44.33	4.76836	0.545412		923.33	49	5.30688	0.556702		906.33	47	5.18575	0.678201
NM_152888	COL22A1	687.33	23.5	3.41903	0.391074		634	17.83	2.8123	0.295016		612	16	2.61438	0.341913
XM_371152	ZNF486	659.33	62.83	9.52937	1.08998		667	78	11.6942	1.22674		674.33	68	10.0841	1.31881
NM_001042415	ZNF596	182.33	17	9.32375	1.06647		235.67	26.83	11.3846	1.19426		101.33	7.17	7.07589	0.925397
NM_001080470	ZNF697	887.67	53.67	6.04617	0.69157		847.83	46.5	5.48459	0.575344		832.83	33.33	4.00202	0.523391
NM_001042413	GLIS3	843.33	82.33	9.76249	1.11665		807.83	86.83	10.7485	1.12754		796.67	88.33	11.0874	1.45003
XM_001127489	ZNF251	635.5	36.83	5.79544	0.662891		654.5	47.17	7.20703	0.756031		638.5	39.67	6.213	0.812547
NM_194320	ZNF169	660.5	29.17	4.41635	0.505149		656.33	26.67	4.0635	0.42627		596.83	25.83	4.32787	0.566006
NM_001077349	ZNF682	715.83	47.67	6.6594	0.761713		696	50	7.18391	0.753606		689	41.67	6.0479	0.790954
XM_375646	ZNF525	809.5	29	3.58246	0.409767		793.17	28.33	3.57174	0.374683		803.17	32	3.98421	0.521062
NM_033210	ZNF502	934.17	44.33	4.74539	0.542785		941.67	42.17	4.47821	0.469773		927.17	36.17	3.90112	0.510195
NM_133473	ZNF431	1011.5	57.5	5.68463	0.650217		984.5	65	6.60234	0.692598		982.5	55.33	5.63155	0.736504
NM_152267	RNF185	864.17	31	3.58726	0.410316		860.67	29.33	3.40781	0.357486		800	29.83	3.72875	0.487652
NM_133474	ZNF721	947.17	60	6.33466	0.724568		893.33	63	7.05227	0.739796		884	61.83	6.99434	0.914732
NM_001040185	ZNF765	885.17	52.17	5.89378	0.67414		900.67	47.5	5.27385	0.553237		871.33	43	4.93498	0.645406
NM_138330	ZNF675	971.5	46.5	4.78641	0.547477		927.33	51.67	5.57191	0.584504		912.17	40.17	4.40378	0.575935
NM_177963	SYT12	522.5	22.33	4.27368	0.488831		471.67	22.67	4.80633	0.504193		435.5	16	3.67394	0.480484
NM_153695	ZNF367	764.17	32.33	4.23073	0.483918		716.83	37.33	5.20765	0.546293		614	31.33	5.10261	0.667328
NM_133457	EMID2	980.67	63	6.42418	0.734808		965	58	6.01036	0.630499		942	50	5.30786	0.694171
NM_182633	ZNF713	941.67	45	4.77874	0.5466		922	39.33	4.26573	0.447483		888.83	38.17	4.29441	0.56163
NM_138693	KLF14	285.67	11	3.8506	0.440437		252	13.33	5.28968	0.554898		208	5.67	2.72596	0.356506
NM_181538	GJC3	216.83	14.17	6.53507	0.747492		232.83	15.67	6.73023	0.706015		146.17	8	5.47308	0.715779
NM_194284	CLDN23	734.5	24.17	3.29067	0.376392		739.5	28.5	3.85396	0.404287		691	27.17	3.93198	0.514232
NM_001001415	ZNF429	685.33	23.17	3.38085	0.386707		666.83	38.17	5.7241	0.600469		632.5	22.17	3.50514	0.458408
NM_152412	ZNF572	864.5	47.67	5.51417	0.630719		841.83	48.17	5.72206	0.600255		798	42.5	5.32581	0.696519
NM_181489	ZNF445	673.17	65.5	9.73008	1.11294		641.67	48.83	7.60983	0.798286		602.67	42.67	7.08016	0.925956
NM_144653	NACC2	835.17	65.17	7.8032	0.892543		801.5	60.67	7.56956	0.794061		752	59.5	7.91223	1.03478
NM_181756	ZNF233	814.83	82.5	10.1248	1.15809		777	75.33	9.69498	1.01702		695.83	67.83	9.74807	1.27487
NM_018083	ZNF358	331.67	30.17	9.09639	1.04046		270.17	27.83	10.3009	1.08059		219	17.17	7.84018	1.02535
NM_194314	ZBTB41	569.33	35.67	6.26526	0.71663		561.5	34	6.05521	0.635203		525.83	30.17	5.7376	0.750373
NM_080388	S100A16	770.5	41.5	5.38611	0.616072		738.5	42.67	5.77793	0.606116		715.83	40.17	5.61167	0.733904
NM_153614	DNAJB13	978.67	69	7.05038	0.806434		950.5	61.5	6.47028	0.678745		941	63	6.69501	0.875584
NM_020828	ZFP28	1002.83	60	5.98307	0.684353		974.5	64	6.56747	0.688941		951.67	61.5	6.46232	0.845154
NM_198526	ZNF710	916	52.67	5.75	0.657694		891.17	45	5.04954	0.529707		856	48.5	5.66589	0.740995
NM_080473	GATA5	533.17	23.5	4.4076	0.504148		483.33	19.83	4.10279	0.43039		431	14.5	3.36427	0.439985
NM_198535	ZNF699	921.17	51.33	5.57226	0.637364		912.5	46.67	5.11452	0.536523		907.17	52.67	5.80597	0.759315
NM_025224	ZBTB46	485	18.5	3.81443	0.436301		431.83	19.17	4.43925	0.465686		373	17.17	4.60322	0.602017
NM_198539	ZNF568	966.5	62.67	6.48422	0.741675		966.33	63.67	6.58885	0.691183		962.33	55.67	5.78492	0.756562
NM_080618	CTCFL	341	15.17	4.44868	0.508847		395.5	22	5.56258	0.583525		308.33	13.33	4.32329	0.565407
NM_198542	ZNF773	751.5	63.83	8.49368	0.97152		730.17	59.17	8.10359	0.850083		727.83	56.5	7.7628	1.01523
NM_052860	ZNF300	808.83	40.67	5.02825	0.575139		814.5	38	4.66544	0.489414		709.17	34.67	4.88881	0.639368
NM_178502	DTX3	829.5	47	5.66606	0.648093		868.67	45.33	5.21832	0.547412		753.67	45.5	6.03713	0.789546
NM_153257	ZNF461	794.67	30.17	3.79654	0.434255		791.17	27.83	3.51758	0.369001		685.83	24	3.49941	0.457659
NM_152652	ZNF48	644.5	10.83	1.68037	0.192204		665.67	9.17	1.37756	0.144509		626.5	11.33	1.80846	0.236513
NM_152279	ZNF585B	843.33	59.67	7.07552	0.809309		896.33	49.83	5.55934	0.583185		876.33	54.5	6.21912	0.813347
NM_145295	ZNF627	947	66	6.96938	0.797168		911.67	73.17	8.02593	0.841936		921.67	62	6.72692	0.879758
XM_926858	ZFP62	971.17	63.67	6.55601	0.749887		960.5	61.17	6.36856	0.668074		915.33	52.33	5.71706	0.747688
NM_152655	ZNF585A	969.67	66.83	6.89204	0.788322		953.33	68.33	7.16751	0.751886		920.33	65.83	7.15287	0.935465
NM_033410	ZNF764	920	52.67	5.725	0.654835		902.33	53.17	5.89252	0.618137		897.5	47	5.23677	0.684874
NM_181715	CRTC2	769.5	15.5	2.01429	0.230398		709.17	24.33	3.43077	0.359895		728	18.33	2.51786	0.32929
NM_052866	ADAMTSL1	622.17	24.5	3.93783	0.450415		586	25.17	4.29522	0.450577		588.17	17	2.89032	0.378001
NM_015040	PIKFYVE	785	52.17	6.64586	0.760164		823.83	51.5	6.25129	0.655773		835.33	55.5	6.64408	0.868924
NM_145166	ZBTB47	822	53	6.44769	0.737497		815.17	47.5	5.82701	0.611264		778	43.5	5.59126	0.731235
NM_153331	KCTD6	849.5	30.83	3.62919	0.415113		812.67	25.83	3.17841	0.333422		820	27	3.29268	0.430623
NM_152289	ZNF561	933	44	4.71597	0.53942		911.17	45	4.93871	0.51808		899	33.83	3.76307	0.492141
NM_173548	ZNF584	574.5	30.83	5.36641	0.613818		538.67	29.17	5.41519	0.568064		543.33	30.67	5.64482	0.738239
NM_033213	ZNF670	893.17	49.17	5.50511	0.629683		862.67	57.17	6.6271	0.695196		872.17	48.5	5.56084	0.727257
NM_152677	ZSCAN4	1021.83	42.33	4.14257	0.473833		979.33	43	4.39076	0.460599		984.67	45.33	4.60357	0.602063
NM_153604	MYOCD	857	54.33	6.33956	0.725129		888	56	6.30631	0.661544		901	60.83	6.75139	0.882958
NM_145003	TSNARE1	947.17	53	5.59562	0.640035		952.67	45.83	4.81069	0.504651		945.67	47.67	5.04087	0.659254
NM_001009571	CADPS2	764.83	40.67	5.31752	0.608227		783.5	38	4.85003	0.508778		756.67	34.83	4.60306	0.601997
NM_145011	ZNF25	906.67	52.33	5.77167	0.660173		880	48.83	5.54886	0.582087		867.33	41.83	4.82285	0.63074
NM_080764	ZNF280B	717.33	30.33	4.22818	0.483626		749.83	31.67	4.22362	0.443066		681.5	24.67	3.61996	0.473424
NM_001080471	PEAR1	859.83	58.83	6.84205	0.782605		837.5	57.67	6.88597	0.722352		798	59	7.39348	0.966933
NM_175733	SYT9	902.17	39.67	4.39718	0.502956		915	46.17	5.0459	0.529325		839.33	41.33	4.92417	0.643991
NM_198353	KCTD8	515.83	7.17	1.38999	0.15899		544.33	6.17	1.1335	0.118907		498.33	11.67	2.34182	0.306268
NM_152437	ZNF664	569	15.33	2.6942	0.308167		548	15.33	2.79745	0.293457		519.17	10.67	2.0552	0.268783
NM_198404	KCTD4	861.67	34.83	4.04215	0.462348		872.83	33.67	3.85757	0.404666		821.17	29.83	3.63262	0.475081
NM_152455	ZSCAN29	630	24.33	3.8619	0.441731		635.17	30	4.72314	0.495467		590.83	25.5	4.31596	0.564449
NM_199005	ZNF322B	1069.67	85.5	7.99312	0.914266		1022.17	81.5	7.97323	0.836408		1022.67	83.67	8.18152	1.06999
NM_133458	ZFP90	439.5	31.5	7.16724	0.8198		406.17	35	8.61708	0.903949		296.5	16.83	5.67622	0.742346
NM_206894	ZNF790	918.17	57.83	6.2984	0.720421		884.33	64.33	7.27443	0.763102		890.83	57.17	6.41761	0.839306
NM_152457	ZNF597	908.83	37.67	4.14489	0.474099		845.17	38.83	4.59434	0.481955		860.5	39.33	4.5706	0.597751
NM_001039886	ZNF808	564	88.17	15.633	1.78812		542.33	88.67	16.3498	1.71513		553.17	71.83	12.9852	1.69822
NM_001024683	ZNF688	848.17	43.5	5.12869	0.586628		837.67	41.67	4.97451	0.521836		811.17	36.67	4.52063	0.591216
NM_001008401	ZNF761	728.83	39.83	5.46492	0.625087		714.17	36	5.04082	0.528792		695.67	30.33	4.35983	0.570186
NM_001002914	KCTD11	960.17	55.17	5.74586	0.65722		921	48.83	5.30185	0.556174		885.17	49.67	5.61135	0.733862
NM_001001668	ZNF470	445	13.5	3.03371	0.347		394.67	15.5	3.92733	0.411985		316.83	8.67	2.73648	0.357882
NM_133459	CCBE1	826	38.17	4.62107	0.528565		818.67	36.5	4.45845	0.4677		779.33	32.17	4.1279	0.539855
NM_001023561	ZNF749	847.33	37.67	4.44573	0.50851		826.83	43.67	5.28162	0.554052		842.83	43.33	5.14101	0.672351
NM_144684	ZNF480	980.17	34.83	3.55347	0.406451		949.17	43	4.53027	0.475235		941.5	34.83	3.69942	0.483816
NM_207395	ZNF324B	456.83	21.17	4.63411	0.530057		453.17	29.17	6.43688	0.675241		420	24.17	5.75476	0.752618
XM_001131451	ZNF578	890.5	30.83	3.4621	0.396		848	28.83	3.39976	0.356642		806.83	25.5	3.16052	0.413338
NM_001003845	SP5	687.67	26.33	3.82887	0.437952		731.5	32.83	4.48804	0.470804		720.5	23.17	3.21582	0.420571
NM_033204	ZNF101	318.17	7.33	2.3038	0.263512		360	14.33	3.98056	0.417568		179.83	4.33	2.40783	0.3149
NM_152715	TBCEL	745	26.17	3.51275	0.401794		795.67	33.83	4.25176	0.446018		660.33	23	3.48311	0.455527
NM_033194	HSPB9	738.17	20.83	2.82184	0.322767		763	20.83	2.73001	0.286384		611.5	14.83	2.42518	0.31717
NM_145312	ZNF485	940.33	43.67	4.64411	0.531201		948.33	44.67	4.71039	0.494129		846.5	30.5	3.60307	0.471216
NM_001009991	SYTL3	939	46.17	4.91693	0.562407		929.83	40.83	4.39113	0.460638		910.83	36.17	3.9711	0.519348
NM_004241	JMJD1C	995.17	63.17	6.34766	0.726055		996.67	63.83	6.40433	0.671826		941.17	57.5	6.10942	0.799
NM_080737	SYTL4	478	27.33	5.71757	0.653985		378.33	23.67	6.25644	0.656313		321.33	17.17	5.34342	0.698821
NM_152726	EFHA1	859	80.5	9.37136	1.07191		860.17	76.17	8.85523	0.928931		842.17	75.17	8.92575	1.16733
NM_138780	SYTL5	801.83	52.5	6.54752	0.748916		794.33	61.17	7.70083	0.807832		782.33	51	6.51899	0.852565
NM_181842	ZBTB12	480.5	27.33	5.68783	0.650582		444.67	23.67	5.32305	0.558398		389.17	21.67	5.56826	0.728227
NM_052870	SNX18	1026	57.17	5.57212	0.637348		1040.17	43.33	4.16567	0.436986		1017.17	50.33	4.94804	0.647114
NM_182700	SP8	814.67	77.5	9.51305	1.08812		800.33	90.83	11.3491	1.19054		769.83	73.17	9.5047	1.24304
NM_052874	STX1B	746.33	60.5	8.10633	0.927215		757.17	55.67	7.35238	0.771279		781.17	57.5	7.36075	0.962652
NM_173560	RFX6	835.83	30.67	3.66941	0.419713		838	34	4.05728	0.425617		846.67	30.33	3.58227	0.468495
NM_052875	VPS26B	930	62	6.66667	0.762544		917.5	50.33	5.48556	0.575446		900.17	47.83	5.31344	0.694901
NM_152753	SCUBE3	858.83	49.33	5.74386	0.656992		880.17	43.5	4.94223	0.518449		864.17	48.17	5.57413	0.728995
NM_052876	NACC1	796	37	4.64824	0.531673		759.67	31.5	4.14654	0.43498		795.33	36.5	4.58929	0.600195
NM_147128	ZNRF2	945.5	56.33	5.95769	0.68145		933.33	55.17	5.91109	0.620085		958.5	54	5.6338	0.736799
NM_033468	ZNF257	848.17	32.83	3.87069	0.442735		847	29	3.42385	0.359168		819.17	27.33	3.3363	0.436328
NM_153453	VGLL2	956.5	49.5	5.17512	0.591938		969.83	41	4.22755	0.443478		990	41.67	4.20909	0.550472
NM_020892	DTX2	922.67	59.5	6.44868	0.73761		904	53.5	5.91814	0.620825		933.33	52.67	5.64323	0.738032
NM_001080412	ZBTB38	964.17	54.33	5.6349	0.644529		932.67	61.67	6.6122	0.693633		971.33	57.17	5.88574	0.769748
NM_133460	ZNF418	1000.83	61.67	6.16189	0.704806		996.33	69.5	6.9756	0.731754		947	62.67	6.61774	0.86548
NM_207404	ZNF662	997.17	99.83	10.0113	1.14511		1018.5	84.5	8.29651	0.870321		978.67	71.17	7.27211	0.95106
NM_152475	ZNF417	894.5	59.5	6.65176	0.760839		917.67	54.5	5.93895	0.623008		811.17	34	4.19148	0.548169
NM_001024613	FEZF1	979.5	66.5	6.78918	0.776557		988.5	68.67	6.94689	0.728742		905.5	45.17	4.9884	0.652392
NM_152909	ZNF548	894.67	54.33	6.07263	0.694597		891.5	55.67	6.24453	0.655064		826.67	45.17	5.46409	0.714603
NM_001010908	C1QL3	342.83	12.5	3.64612	0.417049		422.83	17.17	4.06073	0.425979		345.33	11.17	3.23459	0.423025
NM_152476	ZNF560	877.33	35.5	4.04637	0.46283		873	41	4.69645	0.492667		856	37.83	4.41939	0.577976
NM_001031807	LBXCOR1	831	45	5.41516	0.619395		847.67	39.17	4.6209	0.484742		825.5	41.33	5.00666	0.65478
NM_153219	ZNF524	826.83	43	5.20059	0.594851		818.5	40.5	4.94808	0.519063		772.83	47.67	6.16824	0.806693
NM_001013659	ZNF793	598.83	22.67	3.78572	0.433016		612.17	20.33	3.32097	0.348377		567.17	17.83	3.14368	0.411136
NM_203374	ZNF784	715	44.33	6.2	0.709166		624.83	48.33	7.7349	0.811407		663	42.67	6.4359	0.841698
NM_001001675	ZNF818P	478.83	17.83	3.72366	0.425918		436.5	17.33	3.97022	0.416484		440.83	10.17	2.30701	0.301715
NM_145276	ZNF563	857.17	29.67	3.46139	0.395919		836.83	28.83	3.44514	0.361402		806.67	22.33	2.76817	0.362026
NM_001024596	ZNF772	721.17	33	4.5759	0.523398		758.83	30	3.95345	0.414725		754.17	31	4.11048	0.537576
NM_175875	SIX5	739.5	20.83	2.81677	0.322186		708.5	15	2.11715	0.222093		671	15.17	2.2608	0.295672
NM_001014372	SYT14L	725	29.83	4.11448	0.470621		759.83	28.67	3.77321	0.395817		751	25	3.32889	0.435359
NM_144689	ZNF420	599.5	21.5	3.58632	0.410209		598	24.83	4.15217	0.435571		595.67	15.5	2.60211	0.340309
XM_376902	SNX30	324	19.67	6.07099	0.694409		387.67	23.33	6.01801	0.631301		340.5	14.67	4.30837	0.563456
NM_001042474	ZNF565	827	41.17	4.97823	0.569418		829.33	37.33	4.50122	0.472187		806.17	41.5	5.1478	0.673238
XM_928961	ZBTB34	565.17	28.5	5.04273	0.576795		594	31	5.21886	0.547468		606.83	26	4.28456	0.560342
NM_144690	ZNF582	787.83	40.83	5.18259	0.592793		783.33	42.33	5.40385	0.566875		765.67	35.17	4.59336	0.600728
NM_205841	SPINK6	980.5	64.5	6.57828	0.752434		971.17	57.83	5.95467	0.624657		961.5	67.83	7.0546	0.922613
NM_052882	ZIM3	686.67	15.33	2.23251	0.255358		748	19.33	2.58422	0.27109		609.17	14.83	2.43446	0.318383
NM_175888	ZNF620	942.83	58	6.15169	0.70364		969.33	60.83	6.27547	0.658309		906.33	62.83	6.93235	0.906625
NM_052928	SMYD4	917.5	57.33	6.2485	0.714713		944	54.17	5.73835	0.601964		831.83	39.67	4.769	0.623699
NM_001039127	ZNF718	351.33	21.33	6.07122	0.694435		392	29.17	7.44133	0.78061		281.17	10.83	3.85176	0.50374
NM_031908	C1QTNF2	672.17	27	4.01684	0.459453		659.33	27.17	4.12085	0.432285		652	23.67	3.63037	0.474786
NM_001033047	NPNT	876.83	53.5	6.10152	0.697902		864.17	63.17	7.3099	0.766823		844.17	61.33	7.26512	0.950146
NM_133374	ZNF618	810.83	38.67	4.76919	0.545507		804.83	40	4.96999	0.521362		786.83	38.33	4.87145	0.637096
NM_181844	BCL6B	939.5	63.33	6.74082	0.771026		965.17	57.17	5.92331	0.621367		912.17	52.83	5.79168	0.757446
NM_152303	ZNF554	302	19.33	6.40066	0.732118		325.67	15.83	4.86075	0.509902		279.17	11.5	4.11935	0.538736
NM_153262	SYT14	957.5	50.5	5.27415	0.603266		960.17	51.83	5.398	0.566261		945.5	45.33	4.79429	0.627005
NM_138444	KCTD12	873.67	59.33	6.79089	0.776753		887.17	65	7.32667	0.768582		875.83	59.5	6.79356	0.888473
NM_153263	ZNF549	773	35.83	4.63519	0.53018		757.17	27.5	3.63195	0.380998		806.17	33.33	4.13436	0.540699
NM_152896	UHRF2	940.67	44.33	4.7126	0.539034		942.17	47.33	5.02351	0.526976		916.83	42.67	4.65408	0.608669
NM_153271	SNX33	875.33	45.83	5.23574	0.598872		866.67	42.67	4.92344	0.516479		858	38.83	4.52564	0.591871
NM_138447	ZNF689	471.83	51.67	10.951	1.25259		487	60.17	12.3552	1.29609		458	44.5	9.71616	1.2707
NM_025015	HSPA12A	914	47	5.14223	0.588177		916.5	49.33	5.38243	0.564628		885.83	58.17	6.56672	0.858807
NM_145044	ZNF501	918.33	62.5	6.80583	0.778462		900	49.33	5.48111	0.574979		892.83	47	5.26416	0.688456
NM_147156	SGMS1	814.5	34.67	4.2566	0.486877		767.5	36.17	4.7127	0.494372		775.5	26.67	3.43907	0.449768
NM_178841	RNF166	645.33	65.83	10.201	1.1668		651	50.17	7.70661	0.808438		636.33	48.33	7.59512	0.993302
NM_001010877	ZNF311	934.33	57.67	6.17234	0.706002		917.17	53.5	5.83316	0.61191		943.67	53.17	5.63438	0.736875
NM_133444	ZNF526	821.67	43.33	5.27341	0.603181		837	48.33	5.77419	0.605724		836	43	5.14354	0.672681
NM_001029859	KCTD21	816.33	27.83	3.40916	0.389945		823.83	20.83	2.52843	0.265238		815	22.17	2.72025	0.355758
NM_152478	ZNF583	918.17	61.83	6.73405	0.770251		976.67	68	6.96243	0.730373		929	59.83	6.44026	0.842268
NM_206923	YY2	785	27.67	3.52484	0.403177		780.67	24.67	3.16011	0.331501		767.5	20.17	2.62801	0.343696
NM_001007247	ZNF599	761.17	67.5	8.86793	1.01433		754.83	65.17	8.63373	0.905695		694.67	64.5	9.28498	1.21431
NM_001001850	STX19	823.5	36.67	4.45294	0.509335		842.67	35.67	4.23297	0.444047		736.17	24.5	3.32804	0.435246
NM_144693	ZNF558	727.83	34.83	4.78546	0.547368		733	38.67	5.27558	0.553419		677.83	31.67	4.67226	0.611047
NM_001004328	ZNF705A	843.5	35.17	4.16953	0.476918		821	42.17	5.13642	0.53882		801.67	35	4.36589	0.570978
NM_182515	ZNF714	1045	83.17	7.95885	0.910346		963.17	71.83	7.45767	0.782324		1017.17	72.5	7.12762	0.932162
XM_001133515	ZNF716	962.17	61.33	6.37413	0.729083		967.5	54.17	5.59897	0.587343		947.17	54.33	5.73603	0.750169
NM_138286	ZNF681	955	63	6.59686	0.754559		968.67	48.5	5.00687	0.52523		921.17	47.5	5.15649	0.674374
NM_012392	PEF1	878.33	44.33	5.04708	0.577293		879.67	42	4.77452	0.500856		843.83	49.67	5.88626	0.769815
NM_152791	ZNF555	799.17	59.17	7.40393	0.846873		791.33	56.33	7.1184	0.746734		782	57.5	7.35294	0.96163
NM_001033723	ZNF704	663	26.83	4.04676	0.462874		648.83	24.17	3.72517	0.390777		692.67	28.33	4.08997	0.534893
NM_152484	ZNF569	944	61.33	6.49682	0.743117		935.5	52.83	5.64725	0.592407		921.83	51.83	5.62251	0.735322
NM_001039891	ZNF674	950	69	7.26316	0.830771		921.5	55.83	6.0586	0.635559		908.67	63.67	7.00694	0.91638
NM_144694	ZNF570	810.33	41.17	5.08065	0.581132		797.33	37	4.64049	0.486796		746.33	31.17	4.17644	0.546202
NM_001045479	S100A7L2	816.83	45.67	5.59113	0.639522		795	46	5.78616	0.60698		790.33	42	5.31424	0.695005
NM_205848	SYT6	831.5	30.83	3.70776	0.424099		816.83	28.67	3.50991	0.368196		749	24.67	3.29372	0.430759
XM_001126093	MUC5B	965.5	53	5.48938	0.627884		929.67	57.5	6.18499	0.648818		905.17	53.17	5.87403	0.768216
NM_147193	GLIS1	878	47.5	5.41002	0.618807		882.83	53.67	6.07931	0.637732		885.83	52.17	5.88939	0.770225
NM_138465	GLI4	1052.83	73.5	6.98118	0.798519		1062.33	71.5	6.73049	0.706041		1032.33	71.67	6.94255	0.907958
NM_148960	CLDN19	924.67	47.83	5.17266	0.591657		904.33	50.17	5.54775	0.58197		895.83	54.17	6.04691	0.790825
NM_000407	GP1BB	855	37.83	4.42456	0.506088		845.83	42	4.96554	0.520895		849.83	46.67	5.49169	0.718212
NM_138462	ZMYND19	687	49	7.13246	0.815822		744.17	50.33	6.76324	0.709477		639.67	37.5	5.8624	0.766695
NM_012232	PTRF	700.33	33.83	4.83058	0.552529		810.17	33.67	4.15592	0.435964		700.17	28.33	4.04616	0.529164
NM_052970	HSPA12B	781.33	41.5	5.31146	0.607533		801	39.5	4.93134	0.517307		717.67	38.83	5.41056	0.707603
NM_005559	LAMA1	875.67	35.17	4.01635	0.459397		887.67	45.83	5.16295	0.541604		820	40.83	4.97927	0.651197
NM_053281	DACH2	723.17	32.5	4.4941	0.514043		723.17	40.67	5.62385	0.589953		694.17	33.17	4.77837	0.624923
NM_198991	KCTD1	594.67	25.83	4.34359	0.496826		587.5	34	5.78723	0.607092		541.83	19.67	3.63029	0.474776
NM_057177	PARD3B	855	54.33	6.35439	0.726825		851.83	52.17	6.12446	0.642468		843.83	51	6.04387	0.790428
NM_173631	ZNF547	816.33	52	6.36997	0.728608		840.5	55.67	6.62344	0.694812		809	44.67	5.52163	0.722129
NM_058230	ZNF354B	943.33	78.33	8.30356	0.949775		951.83	72.67	7.63477	0.800902		893.83	73.5	8.22304	1.07542
NM_001010879	ZIK1	926.83	54	5.82631	0.666423		911.67	50.17	5.50309	0.577285		898.17	51.5	5.73388	0.749887
NM_001024593	ZMYND17	750.17	40.83	5.44277	0.622552		761.17	30	3.9413	0.41345		776.17	33.33	4.29416	0.561598
NM_173632	ZNF776	400.33	22	5.49547	0.62858		430.33	21.83	5.07285	0.532152		363.17	14.83	4.08349	0.534046
NM_001002262	ZFYVE27	868.83	59.67	6.86786	0.785556		895.83	59.33	6.62291	0.694756		862.5	54.33	6.29913	0.823811
NM_001010880	ZNF780A	933.67	73.5	7.87216	0.90043		946.33	66.17	6.99228	0.733503		920.83	58.5	6.35296	0.830852
NM_173791	PDZD8	969.83	68	7.01154	0.801991		979.33	57	5.82031	0.610561		964.83	64.33	6.6675	0.871987
NM_198480	ZNF615	1007.5	57.33	5.69032	0.650868		996.5	63.33	6.35524	0.666677		985	63.83	6.4802	0.847492
NM_181706	DNAJC24	871.5	50.17	5.75674	0.658465		868.83	51.83	5.96549	0.625792		879.83	46.67	5.30443	0.693723
NM_001012753	ZNF763	452.67	35.17	7.76946	0.888683		430	43.17	10.0395	1.05317		367.83	39.33	10.6924	1.39838
NM_152320	ZNF641	830.83	38.17	4.5942	0.525492		858.33	40.83	4.75691	0.499009		834.67	39	4.67251	0.611078
NM_133466	ZFP82	709.5	32.17	4.53418	0.518627		612.33	30.67	5.00874	0.525426		611.67	33.5	5.47681	0.716267
NM_152860	SP7	586.17	33.17	5.65877	0.647259		567.33	39.33	6.93247	0.72723		579.17	29.5	5.0935	0.666136
NM_001076678	ZNF493	708.17	33	4.6599	0.533007		682	33.67	4.93695	0.517896		660.17	27.83	4.21558	0.551321
NM_014406	CCT8L2	328.33	13.83	4.21223	0.481801		424.17	25.5	6.01174	0.630643		202.5	8.5	4.19753	0.54896
NM_006236	POU3F3	709.33	25.33	3.57098	0.408454		748.83	28.33	3.78324	0.396869		695.17	26.67	3.83647	0.50174
NM_145174	DNAJB7	1040.33	72.67	6.98528	0.798988		1007.67	65.67	6.51701	0.683648		955	60.5	6.33508	0.828513
NM_007108	TCEB2	671	57.67	8.59463	0.983068		697.33	53.33	7.64774	0.802263		617.17	47.5	7.69642	1.00655
NM_198274	SMYD1	839.5	51.17	6.09529	0.697189		833.17	60.67	7.28183	0.763878		798.17	58.17	7.28792	0.953127
NM_020982	CLDN9	732.17	73.83	10.0837	1.15339		742.83	81	10.9042	1.14388		598.33	59.17	9.88919	1.29333
NM_144707	PROM2	997	88.17	8.84353	1.01154		979.33	95	9.70051	1.0176		976	91.17	9.34119	1.22166
NM_014343	CLDN15	321.5	16.5	5.13219	0.587028		302	14.17	4.69205	0.492206		154.83	5.83	3.76542	0.492448
NM_182521	ZSWIM2	527.17	16.83	3.19252	0.365165		475	19	4	0.419608		429.5	11.83	2.75437	0.360221
NM_023932	DLK2	846.33	30.83	3.64279	0.416668		800.83	31.83	3.97463	0.416946		812.83	27.5	3.38324	0.442466
NM_138287	DTX3L	839.5	47.83	5.69744	0.651682		841.17	48	5.70634	0.598606		786.17	45.83	5.82953	0.762396
NM_033113	ZNF628	789.33	57.83	7.32647	0.838013		734.83	51.33	6.98529	0.732771		635.17	46	7.24216	0.947142
NM_144715	EFHB	992.17	60.67	6.11488	0.69943		886.83	56.5	6.37101	0.668331		804.67	39.17	4.86783	0.636624
NM_201589	MAFA	878.5	51.5	5.86227	0.670535		865.83	48.17	5.56345	0.583617		860.17	45.67	5.30942	0.694375
NM_152995	NFXL1	790.5	28	3.54206	0.405147		792.83	34	4.28844	0.449865		810.5	25.17	3.10549	0.406141
NM_001042490	LOC730394	605.5	33.83	5.58712	0.639063		617	35.67	5.7812	0.606459		633.17	35.67	5.63356	0.736767
NM_182524	ZNF595	745.67	52.33	7.01785	0.802713		750.83	49.83	6.63666	0.696198		749.5	56.5	7.53836	0.98588
		1032	69.5	6.7345	0.770302		1017.33	73.67	7.2415	0.759648		1001.5	72.5	7.23914	0.946747
NM_153033	KCTD7	841.67	53.67	6.37661	0.729367		853.33	52.33	6.13245	0.643306		844.67	54.33	6.4321	0.841201
		1009.17	65.67	6.50733	0.744318		1016.67	67	6.59014	0.691319		1000.17	65	6.4989	0.849937
NM_001001661	ZNF425	736.17	21.33	2.89743	0.331412		684.17	17.83	2.60608	0.273383		658.5	11.83	1.79651	0.23495
		1009.5	66.33	6.57058	0.751553		1034.5	70.67	6.83132	0.716619		990.67	65.83	6.645	0.869044
NM_153207	AEBP2	743.5	31.67	4.25958	0.487218		814.5	38.83	4.76734	0.500104		639	30.33	4.74648	0.620753
NM_181786	HKR1	645	39.17	6.07287	0.694624		695	43.5	6.25899	0.656581		556.5	38	6.82839	0.893029
NM_152332	TC2N	908	71.17	7.83811	0.896535		916.83	79.5	8.67118	0.909624		826.33	73	8.83424	1.15536
NM_001040709	SYPL2	985.83	61.5	6.2384	0.713558		985.33	61.33	6.22431	0.652942		924.67	54.83	5.92968	0.775494
NM_153018	ZFP3	136.33	17	12.4697	1.42631		191.33	23.5	12.2824	1.28845		63.33	3.67	5.79504	0.757886
NM_173650	DNAJC5G	828.5	36.33	4.38503	0.501567		818.5	40.33	4.92731	0.516884		808.5	36	4.45269	0.582331
NM_152219	GJD3	916.17	50.33	5.49352	0.628358		924.67	59.33	6.41634	0.673087		912.83	46	5.03927	0.659045
NM_173656	ZNF619	591.5	23.33	3.94421	0.451145		652	26.33	4.03834	0.42363		577.83	26.67	4.61554	0.603629
NM_001031665	ZNF816A	914.83	53	5.79343	0.662661		954	50	5.24109	0.549801		900.17	57.83	6.42434	0.840187
NM_198484	ZNF621	832.17	41.33	4.96653	0.56808		882	39.67	4.49773	0.471821		863	29	3.36037	0.439475
NM_213598	ZNF543	893.83	53.67	6.0045	0.686804		898.33	51.83	5.76959	0.605242		882.33	46.5	5.27014	0.689238
NM_173658	ZNF660	959.83	76.83	8.00454	0.915572		955.67	80.5	8.42341	0.883632		944	72.17	7.64513	0.999843
NM_145046	CALR3	448	52.67	11.7567	1.34475		425.17	50.17	11.8	1.23784		367.33	32.67	8.89391	1.16316
NM_182594	ZNF454	847.67	59.33	6.99919	0.800578		858.67	55.33	6.44369	0.675955		860.83	61.5	7.14427	0.93434
NM_001004301	ZNF813	883.83	41.83	4.73281	0.541346		910.5	40.5	4.44811	0.466615		923.5	38.67	4.18733	0.547626
NM_173680	ZNF775	912.33	44.33	4.85899	0.555779		858.67	44.17	5.144	0.539616		948.67	43	4.53266	0.592789
NM_152355	ZNF441	869.5	55.83	6.42093	0.734436		878.17	54	6.14915	0.645058		861.67	47.33	5.49282	0.718361
NM_001013258	ZNF789	627.5	25.5	4.06375	0.464818		696.83	21	3.01365	0.316138		702	25.33	3.60826	0.471895
NM_152356	ZNF491	872.83	41.33	4.73517	0.541616		857.17	41.67	4.86135	0.509965		874.83	40.17	4.59175	0.600517
NM_173831	ZNF707	601.5	21	3.49127	0.399337		605.5	11.5	1.89926	0.199236		606.33	15	2.4739	0.323541
XM_001131146	ZNF440	945.33	45.67	4.83112	0.552591		967.33	49.83	5.15129	0.540381		921.33	41.5	4.50436	0.589088
NM_181723	EFHA2	995.17	68.67	6.90033	0.78927		994.33	60.5	6.0845	0.638276		994.67	79.5	7.9926	1.04529
NM_001004302	ZNF783	442.67	35.83	8.09407	0.925812		452	29.33	6.48894	0.680702		362	22	6.07735	0.794806
		1017.83	71.83	7.05717	0.80721		1033.83	71.67	6.93247	0.72723		995.67	75	7.53262	0.985129
NM_152557	ZNF746	925.83	52.33	5.65223	0.64651		970.17	55.17	5.68663	0.596539		925.67	52.67	5.68993	0.744139
		1007.33	68.17	6.76739	0.774065		1025.17	67.33	6.56769	0.688964		993.83	64.5	6.49004	0.848779
NM_174911	FAM84B	801.17	63.17	7.88472	0.901867		825.17	61.5	7.45301	0.781835		844	60.17	7.12915	0.932362
		1009	59.17	5.86422	0.670759		1015	72.5	7.14286	0.7493		986.67	58	5.87836	0.768782
NM_001007169	ZNF483	890.17	48.5	5.4484	0.623196		934.83	54.67	5.84812	0.613479		887.33	44.5	5.01505	0.655876
		1013	68.33	6.74531	0.771539		1027.33	70.17	6.83033	0.716515		982.67	59.17	6.02135	0.787483
NM_001001662	ZNF782	763	59.83	7.84142	0.896913		767.5	61.5	8.01303	0.840582		709.33	47	6.62597	0.866556
		1016.5	71.67	7.05066	0.806466		1039.17	70	6.73615	0.706635		992.83	71.5	7.20164	0.941842
NM_007157	ZXDB	988.67	59	5.96761	0.682585		992.67	58.67	5.91032	0.620004		954.33	64	6.70628	0.877058
		968.33	61.83	6.38522	0.730352		1025.5	65.33	6.37055	0.668283		1008.5	73	7.23847	0.94666
NM_153688	ZFP1	876.67	41.67	4.75321	0.54368		871.83	35	4.01454	0.421134		867	39	4.49827	0.588292
		1020.67	76.33	7.47842	0.855394		999.83	68.5	6.85116	0.718701		993.83	76.33	7.68039	1.00445
NM_145287	ZNF519	801.33	66.33	8.27749	0.946792		874.5	67	7.66152	0.803709		813.83	52.5	6.45098	0.84367
		1015.83	70	6.89092	0.788194		1009	70.17	6.95441	0.729531		1015.67	65.67	6.46568	0.845593
NM_145653	TCEB3C	818.5	61.17	7.47343	0.854822		834.67	66	7.90732	0.829493		836.83	60.83	7.2691	0.950665
		971.5	74.17	7.63459	0.873256		1018.5	92.17	9.04958	0.949319		994.33	84.67	8.51528	1.11364
NM_173530	ZNF610	484.67	12.83	2.64716	0.302787		500	12.33	2.466	0.258688		498.33	12.17	2.44216	0.31939
		1009.17	52.67	5.21914	0.596974		1012.83	68.5	6.76323	0.709476		978.17	59	6.03167	0.788832
NM_198457	ZNF600	460.17	25.83	5.61314	0.64204		333.83	13.67	4.0949	0.429563		427.33	19.67	4.603	0.601988
		1020	81.5	7.9902	0.913931		1009.67	70.5	6.98248	0.732476		1008.17	70.67	7.00973	0.916745
NM_001002836	ZNF787	822.5	55.5	6.74772	0.771815		808	50.17	6.20916	0.651353		744.33	51.5	6.91897	0.904875
NM_173832	ZFP41	685.83	33.17	4.83648	0.553204		727.83	33.83	4.64806	0.487591		598.33	21.5	3.59333	0.469943
NM_152360	ZNF573	832.67	47.67	5.72496	0.65483		857.5	47	5.48105	0.574973		747.5	38.33	5.12776	0.670617
NM_173083	LIN9	687.83	43.17	6.27626	0.717889		731.83	52.5	7.1738	0.752545		671.5	37.33	5.5592	0.727041
NM_173480	ZNF57	894	45	5.03356	0.575746		914.83	43.67	4.77356	0.500756		896.5	44.5	4.96375	0.649168
NM_176823	S100A7A	953.83	56.5	5.92349	0.677538		956.83	64.67	6.75878	0.709009		955.83	59.33	6.20717	0.811785
NM_001080436	WTIP	683.83	40.33	5.89766	0.674584		680.33	41.17	6.05148	0.634812		649.67	36.83	5.66903	0.741406
NM_001029997	ZNF181	813.83	28.33	3.48107	0.39817		801.67	21.5	2.6819	0.281337		743	14.67	1.97443	0.258219
NM_175872	ZNF792	693.5	26.83	3.86878	0.442517		729.83	28.67	3.92831	0.412088		679.83	25.83	3.79948	0.496902
NM_001012756	ZNF260	717.33	53.83	7.50422	0.858344		767.5	50.83	6.6228	0.694745		767.67	41.17	5.36298	0.70138
NM_144617	HSPB6	912.83	61.33	6.71867	0.768492		913.17	51.83	5.67583	0.595406		917.17	59.5	6.48735	0.848426
NM_178544	ZNF546	763.33	69	9.03934	1.03393		659.67	52.67	7.9843	0.837568		695.17	67	9.63793	1.26047
NM_152373	ZNF684	552.67	27.67	5.0066	0.572663		555	27.5	4.95495	0.519784		596.83	20	3.35104	0.438255
NM_178548	TFAP2E	1004	68.5	6.82271	0.780392		987.67	74.17	7.50959	0.787771		985.17	60.83	6.17457	0.807521
NM_153212	GJB4	598.17	46.5	7.77371	0.889169		539.83	34.83	6.45203	0.676831		499.67	29	5.80383	0.759035
NM_178549	ZNF678	1002.67	88.5	8.82643	1.00958		1009.5	98.33	9.74047	1.02179		1036	99.17	9.57239	1.25189
NM_001009992	ZNF648	712.33	42.67	5.9902	0.685169		750	31.67	4.22267	0.442966		686.67	32.17	4.68493	0.612703
NM_198494	ZNF642	946.5	59.5	6.28632	0.719039		954.17	56.67	5.93919	0.623033		933.33	62.83	6.73181	0.880398
NM_177402	SYT2	953.5	50.5	5.29628	0.605797		909.67	43.83	4.81823	0.505442		917.17	50.5	5.50607	0.720093
NM_178558	ZNF680	753.5	39.17	5.19841	0.594602		776.33	33.5	4.31518	0.45267		809.17	39.33	4.86054	0.635669
NM_173484	KLF17	1033	73.17	7.08325	0.810194		1041.83	64.33	6.17471	0.647739		1014.33	71.83	7.08152	0.926134
NM_213605	ZNF517	790.67	45	5.69138	0.650989		805.83	43.67	5.41926	0.568491		807.5	42.83	5.30402	0.69367
NM_198458	ZNF497	767.83	42.33	5.51294	0.630579		790.33	50.67	6.41125	0.672552		744	38	5.10753	0.667971
		1038.83	74.83	7.2033	0.823924		1057.17	79	7.47278	0.783909		1016	72.33	7.11909	0.931048
NM_001039654	ZNF550	865.67	33.33	3.8502	0.440392		858.5	38.5	4.48457	0.47044		770	33.17	4.30779	0.563381
		1056.67	82.83	7.83878	0.896612		1031.5	82.5	7.99806	0.839012		1024.5	69.33	6.7672	0.885027
NM_152600	ZNF579	938	71	7.5693	0.865788		945	60.5	6.40212	0.671595		869.5	60.67	6.97757	0.912539
		1033.5	77.83	7.53072	0.861376		1033	67.33	6.51791	0.683741		1004.17	71.33	7.10338	0.928992
NM_153358	ZNF791	1013.67	61.17	6.03451	0.690237		1019.33	58	5.69001	0.596893		983.5	59.17	6.01627	0.786818
		1013.67	80.67	7.95821	0.910273		1025.5	72.5	7.06972	0.741628		991.83	67.33	6.78846	0.887807
NM_144976	ZNF564	886.5	53	5.97857	0.683838		881	57.83	6.56413	0.68859		869.67	51.33	5.90224	0.771905
		1022.67	87.33	8.53941	0.976751		1034.67	68.5	6.62047	0.6945		1001.83	70.17	7.00418	0.916019
NM_152601	ZNF709	534.17	47.33	8.86048	1.01348		530.17	39.17	7.3882	0.775036		491.5	29.33	5.96745	0.780433
		1040.83	86	8.26264	0.945093		1027	75.83	7.38364	0.774558		996.33	77.33	7.76148	1.01506
NM_001080411	ZNF433	882.83	51.17	5.79613	0.662971		876.17	51.17	5.84019	0.612647		859.33	51.83	6.03144	0.788803
		1013	83.33	8.22606	0.94091		1009.67	67.5	6.68535	0.701307		1024	85.33	8.33301	1.08981
NM_153608	ZNF114	777.33	59.67	7.67628	0.878025		754	63.5	8.42175	0.883458		721.5	51	7.06861	0.924445
		1017.17	60.5	5.94787	0.680327		994.5	75.83	7.62494	0.799871		1008.83	72.17	7.15383	0.935591
NM_152603	ZNF567	937.17	56.33	6.01065	0.687508		942.5	48.5	5.14589	0.539814		935.17	52.5	5.61395	0.734202
		1033	75.83	7.34076	0.839647		1026.17	70.33	6.85364	0.71896		1017.67	85.5	8.40154	1.09877
NM_152604	ZNF383	764.67	47.17	6.16867	0.705583		759.33	36.33	4.78448	0.501901		757.83	40.67	5.36664	0.701858
		1037.5	79.17	7.63084	0.872828		1033.5	81	7.83745	0.822163		1009.5	70.83	7.01634	0.91761
NM_152605	ZNF781	857	32.5	3.7923	0.433769		845	29.5	3.49112	0.366226		855.67	32.5	3.79819	0.496734
		1050.67	74.33	7.07453	0.809196		1042.67	81.33	7.80017	0.818253		1026.5	78.33	7.63078	0.997967
	NC	901.67	78.83	8.74267	1		802.5	76.5	9.53271	1		885	67.67	7.64633	1
	NC	938.83	86.5	9.2136	1.05387		838.5	77	9.18306	0.963322		798.67	61.5	7.7003	1.00706
	RAD51	482.67	12.67	2.62498	0.30025		475.17	8.83	1.57597	0.165323		476.17	12.5	2.62511	0.343317
	RAD51	605.83	14.83	2.44788	0.279993		444.17	7	2.74493	0.287949		306.17	8	2.61293	0.341723
	BRCA2	1039.33	24.17	2.32554	0.265999		1026.67	27	2.62986	0.275878		1015.33	23.17	2.28202	0.298446
	BRCA2	1014.5	24.33	2.39823	0.274313		1041	27.67	2.65802	0.278832		1039.83	24.83	2.38789	0.312292

## Sheet: Ext-B1
				plate 1					plate 2					plate 3
RefSeq Accession Number	Gene Symbol	N.(total cells)	N.(GFP+ cells)	Ratio(GFP/DAPI)	Fold Change(/NC)		N.(total cells)	N.(GFP+ cells)	Ratio(GFP/DAPI)	Fold Change(/NC)		N.(total cells)	N.(GFP+ cells)	Ratio(GFP/DAPI)	Fold Change(/NC)
NM_130786	A1BG	646.17	50.83	7.86635	1.28356		560.83	48.5	8.6479	1.50411		548.83	39	7.10603	1.13827
NM_001039589	DPH2	906.5	61.83	6.82074	1.11294		869.33	75	8.62733	1.50054		795	60	7.54717	1.20894
NM_001087	AAMP	848.67	66.83	7.87467	1.28492		821.17	79.83	9.72149	1.69084		620.83	61.83	9.95925	1.59532
NM_001938	DR1	871.33	54.17	6.21693	1.01442		843.67	44.67	5.29472	0.920902		825.67	45.33	5.49009	0.879427
NM_001612	ACRV1	658.33	38.83	5.89826	0.962422		672.83	31.5	4.68172	0.814283		616.33	45.17	7.32887	1.17397
NM_001008844	DSP	688.67	69.83	10.1398	1.65452		827.83	69.5	8.39544	1.4602		707.17	72	10.1814	1.63091
NM_001107	ACYP1	813.67	66.17	8.13229	1.32695		853.67	58.33	6.83285	1.18843		737.17	59.83	8.11617	1.30008
NM_014208	DSPP	708	69.17	9.76977	1.59414		807.5	63.83	7.90464	1.37484		705.67	74.5	10.5573	1.69112
NM_001122	PLIN2	796	64.67	8.12437	1.32566		849.67	69	8.1208	1.41244		804.83	66.5	8.26261	1.32354
NM_004422	DVL2	870.5	72.17	8.29064	1.35279		905.83	67.67	7.4705	1.29933		883.33	71.67	8.11362	1.29967
NM_001131	CRISP1	889.67	70.67	7.94339	1.29613		873.83	88.33	10.1084	1.75813		831.67	74.17	8.9182	1.42856
NM_024007	EBF1	521.17	29.67	5.69296	0.928924		472.33	37.83	8.00923	1.39303		417.67	25	5.98559	0.958798
NM_001135	ACAN	714.33	69.67	9.7532	1.59143		730.5	69.33	9.49076	1.65071		711.67	67.67	9.50862	1.52313
NM_022664	ECM1	629.17	36.67	5.82831	0.951009		538	48.17	8.95353	1.55727		454.17	32.5	7.15591	1.14627
NM_001622	AHSG	792	57.5	7.2601	1.18463		821.5	65	7.91236	1.37618		797.67	54.33	6.81109	1.09103
NM_001956	EDN2	742.67	48.17	6.48606	1.05833		820.33	55.17	6.72534	1.16973		799.5	55.83	6.98311	1.11859
NM_001624	AIM1	800.33	58.33	7.28824	1.18923		765	57.83	7.55948	1.31481		744.17	56.83	7.6367	1.22328
NM_004428	EFNA1	864.33	67.33	7.78985	1.27107		887.67	80.5	9.06869	1.5773		807.5	72.17	8.93746	1.43164
NM_016519	AMBN	462.33	41.5	8.97627	1.46466		420.67	32.33	7.68536	1.3367		419.67	28.5	6.79105	1.08782
NM_004952	EFNA3	911	82.83	9.09221	1.48358		898.67	89	9.90352	1.7225		879.67	83	9.43536	1.5114
NM_001142	AMELX	340	21.5	6.32353	1.03181		441.33	32.5	7.3641	1.28083		277	19.67	7.10108	1.13748
NM_005227	EFNA4	909.67	82.67	9.08791	1.48288		920.67	91	9.88411	1.71912		877.5	84.33	9.61026	1.53941
NM_004065	CDR1	459.5	30.17	6.56583	1.07135		484.83	36.33	7.49335	1.3033		437.5	37.67	8.61029	1.37923
NM_001007240	GP2	724.17	57.5	7.94012	1.29559		753	59.67	7.9243	1.37826		756.17	67.83	8.97021	1.43689
NM_001264	CDSN	426.83	43.5	10.1914	1.66294		422	40.83	9.67536	1.68282		337.67	40	11.8459	1.89753
NM_002081	GPC1	222.83	36.67	16.4565	2.68522		289.83	53.83	18.573	3.23036		233.67	30.33	12.9798	2.07917
NM_001803	CD52	815	64.17	7.87362	1.28474		835.5	56.33	6.74207	1.17264		768.33	57.33	7.46164	1.19524
NM_005277	GPM6A	704.67	62.83	8.91623	1.45487		691.67	58.33	8.43321	1.46677		688.83	62	9.00077	1.44178
NM_004363	CEACAM5	395.67	28.5	7.20297	1.17531		401.67	38.83	9.66714	1.68139		349.83	27	7.71803	1.23631
NM_001001994	GPM6B	783.83	63.67	8.12293	1.32542		776.83	56.67	7.29503	1.26881		706.17	52	7.36367	1.17954
NM_004364	CEBPA	495.5	25	5.04541	0.823262		578.17	30.67	5.30467	0.922631		499	33.83	6.77956	1.08598
NM_002086	GRB2	661.17	58.17	8.79804	1.43558		688.83	55.67	8.08182	1.40566		675	60.5	8.96296	1.43573
NM_001042426	CENPA	746.5	57.17	7.65841	1.24963		691.83	60.17	8.69722	1.51269		727.5	60.17	8.27079	1.32485
NM_004490	GRB14	507	43.67	8.61341	1.40546		497.67	56.17	11.2866	1.96306		550.67	38.83	7.05141	1.12953
NM_016343	CENPF	706.33	57	8.06988	1.31677		810.17	63.83	7.87859	1.37031		765.67	65.83	8.5977	1.37722
NM_001511	CXCL1	654.33	38.83	5.93431	0.968306		621.17	43.5	7.00291	1.218		728.67	60.5	8.3028	1.32998
NM_001815	CEACAM3	775.17	44.83	5.78325	0.943656		812	54.67	6.73276	1.17102		737.83	49.67	6.7319	1.07835
NM_002089	CXCL2	693.5	64.67	9.32516	1.52159		797.67	65.83	8.25279	1.43539		621.33	55.33	8.90509	1.42646
NM_006890	CEACAM7	638.5	37.5	5.87314	0.958324		654.67	40.67	6.21229	1.08049		516	30.5	5.91085	0.946827
NM_002090	CXCL3	898.5	71.83	7.99444	1.30446		913.83	77	8.42607	1.46553		850.5	66.83	7.85773	1.25869
NM_001816	CEACAM8	731.33	58.5	7.99912	1.30522		662.33	49.83	7.52344	1.30854		688.67	52.5	7.62339	1.22115
NM_001012512	GRP	830.5	75.5	9.09091	1.48337		863.83	77.67	8.99135	1.56385		834.5	61	7.30977	1.17091
NM_001817	CEACAM4	756.83	52.83	6.98043	1.139		787	55.5	7.0521	1.22656		744.5	54.67	7.34318	1.17626
NM_002092	GRSF1	133.17	23.5	17.6466	2.87941		209.17	40.33	19.281	3.3535		147.83	25.67	17.3645	2.78153
NM_001143	AMELY	934.5	65.33	6.9909	1.14071		939.33	81.5	8.6764	1.50907		858.67	76.33	8.88933	1.42393
NM_001962	EFNA5	872.83	70.67	8.09665	1.32114		851.33	68.33	8.02626	1.39599		823	64.33	7.81652	1.25209
NM_001160	APAF1	911.5	59	6.47285	1.05618		776.17	68.17	8.78287	1.52759		758.5	44.83	5.91035	0.946746
NM_004093	EFNB2	825	49.67	6.02061	0.982386		789.67	57.33	7.25999	1.26272		778	54.5	7.00514	1.12211
NM_001164	APBB1	807.17	53.33	6.60703	1.07807		645.17	60	9.29987	1.61751		715.83	51.33	7.1707	1.14863
NM_001406	EFNB3	735.5	63	8.5656	1.39765		615	67	10.8943	1.89483		560.5	51.5	9.18822	1.47181
NM_173075	APBB2	720	64.5	8.95833	1.46174		718.5	66.83	9.30132	1.61776		734.83	62.83	8.55028	1.36962
NM_001008707	EML1	766.67	44.5	5.80432	0.947095		778.5	50.17	6.44444	1.12087		714.33	38.17	5.34347	0.855941
NM_001024807	APLP1	818.17	70	8.55568	1.39604		800.5	65.5	8.18239	1.42315		817.33	74.17	9.07467	1.45362
NM_000117	EMD	788	60.83	7.71954	1.2596		825.5	68.67	8.31859	1.44684		776.67	67.5	8.69095	1.39215
NM_001642	APLP2	739.17	51.17	6.92263	1.12957		727.67	44.5	6.11541	1.06364		717.33	49	6.83089	1.0942
NM_001423	EMP1	815.83	56	6.86418	1.12003		769.67	50.5	6.56125	1.14119		864.33	55.67	6.44083	1.03172
NM_001646	APOC4	403.33	42.5	10.5373	1.71937		436.67	47.17	10.8022	1.87881		439.33	38.17	8.68823	1.39172
NM_001424	EMP2	821.5	95	11.5642	1.88694		769.83	77.17	10.0243	1.74351		853	89.83	10.5311	1.68691
NM_000639	FASLG	554.33	23.67	4.27002	0.696742		618.33	28	4.52833	0.787604		545.17	18	3.30172	0.528885
NM_001425	EMP3	624.67	40.33	6.45621	1.05346		720	46.67	6.48194	1.12739		607.83	37.67	6.19746	0.992736
NM_006125	ARHGAP6	842	69.67	8.27435	1.35013		767.5	53	6.90554	1.20107		741.33	52.67	7.1048	1.13808
NM_203343	EPB41	848	77	9.08019	1.48162		818	64.5	7.88509	1.37144		814.83	66.17	8.12071	1.30081
NM_004319	ASTN1	543.83	37.67	6.9268	1.13025		670.83	48	7.15532	1.24451		633.67	36.67	5.78692	0.926975
NM_012156	EPB41L1	638.33	42.33	6.63137	1.08204		612	43.5	7.10784	1.23625		514.17	32.67	6.35393	1.0178
NM_004045	ATOX1	640.67	32.83	5.12432	0.836139		523.83	38.83	7.41271	1.28928		530.5	30.67	5.78134	0.92608
NM_001431	EPB41L2	518.5	38.33	7.39248	1.20624		644.67	41.83	6.48859	1.12855		521.17	39	7.48316	1.19869
NM_001821	CHML	445.5	24.17	5.42536	0.88526		426.5	30.33	7.11137	1.23687		373	23.83	6.38874	1.02338
NM_005316	GTF2H1	396.5	23.67	5.96974	0.974085		471.33	29.5	6.25888	1.0886		474.5	19.83	4.17914	0.669433
NM_000081	LYST	939.83	39	4.14969	0.677107		920.5	40.33	4.38131	0.762034		905.67	37.33	4.12181	0.66025
NM_001520	GTF3C1	896.83	31.17	3.47558	0.567112		770.17	33.33	4.32762	0.752694		773.17	26.5	3.42745	0.549024
NM_198289	CIDEA	890.83	66.33	7.44587	1.21495		911.83	68.5	7.51237	1.30661		878.83	75	8.53407	1.36703
NM_002099	GYPA	911.5	64.17	7.04004	1.14873		917.83	56.17	6.11987	1.06442		876.67	63	7.18628	1.15113
NM_145071	CISH	928.83	71.83	7.73339	1.26186		969.33	72.33	7.46186	1.29783		935.83	68.5	7.31971	1.1725
NM_002100	GYPB	936.17	84.83	9.06139	1.47855		912.67	62.17	6.81188	1.18478		867.33	61	7.03308	1.12659
NM_001007234	ERCC8	813	58.33	7.17466	1.17069		762	56.83	7.45801	1.29716		756.83	54.67	7.22355	1.1571
NM_002101	GYPC	412.5	13.83	3.35273	0.547066		414.5	15.17	3.65983	0.636548		426.17	15	3.51972	0.563805
NM_001025205	AP2M1	665.33	52.33	7.86527	1.28338		684.5	45.83	6.6954	1.16452		684.67	54.83	8.00824	1.2828
NM_002102	GYPE	659.67	51	7.73114	1.26149		592.5	49.17	8.29873	1.44338		590.17	39.67	6.72179	1.07673
NM_001828	CLC	890	44	4.94382	0.806686		848.17	39	4.59813	0.799745		852.33	36.17	4.24366	0.679769
NM_005318	H1F0	734.33	69.33	9.44126	1.54054		800	79	9.875	1.71754		753.67	66.33	8.80093	1.40977
NM_001831	CLU	805.33	66.67	8.27859	1.35082		811.17	62.17	7.66424	1.33303		723.5	60.5	8.36213	1.33948
NM_005319	HIST1H1C	413.83	35	8.45758	1.38003		445.33	35	7.85934	1.36696		390.67	30.67	7.85062	1.25755
NM_006493	CLN5	687.5	64.67	9.40655	1.53487		657.83	58.83	8.94304	1.55545		657.5	61.17	9.30342	1.49026
NM_005320	HIST1H1D	754.83	63.83	8.45621	1.3798		739.67	57.33	7.75075	1.34807		760.5	62.17	8.17488	1.30949
NM_001294	CLPTM1	774.67	53	6.84162	1.11635		760.33	49	6.44457	1.12089		682.33	53.67	7.8657	1.25996
NM_005321	HIST1H1E	827	60.33	7.29504	1.19034		715	65.83	9.20699	1.60136		684.5	64.17	9.37473	1.50169
NM_001299	CNN1	602.67	42.17	6.9972	1.14174		641.5	42.33	6.5986	1.14768		617.5	41.83	6.77409	1.0851
NM_005322	HIST1H1B	799.17	73	9.13448	1.49048		791.17	58.5	7.39411	1.28604		804	71.17	8.85199	1.41795
NM_001185	AZGP1	935.83	53.17	5.68159	0.927068		812.67	46.33	5.70096	0.991558		730.5	50.33	6.8898	1.10364
NM_001978	EPB49	848	54.33	6.40684	1.04541		704.83	57.83	8.20482	1.42705		590.33	36.67	6.21178	0.995031
NM_004323	BAG1	705.17	33.17	4.70383	0.767527		584.83	36.17	6.1847	1.07569		558	28.83	5.16667	0.82762
NM_004099	STOM	786.83	45.83	5.82464	0.95041		614	43.5	7.08469	1.23223		555.17	39	7.02488	1.12528
NM_001187	BAGE	956.33	65.33	6.83132	1.11467		821	73.17	8.9123	1.5501		755.5	62.5	8.27267	1.32515
NM_018941	CLN8	933	90.5	9.69989	1.58274		907.5	79.67	8.77906	1.52693		866.83	74.33	8.57492	1.37357
NM_001189	NKX3-2	797.83	60.67	7.60438	1.24081		715	74.17	10.3734	1.80423		737.83	65	8.80962	1.41116
NM_004100	EYA4	434	51.17	11.7903	1.92383		431.33	60.5	14.0264	2.43958		433.17	49.17	11.3512	1.81829
NM_000465	BARD1	543.67	17.83	3.27956	0.535128		418	17.17	4.10766	0.714437		433.67	26	5.99534	0.960361
NM_001007253	ERV3	617.17	50.67	8.21006	1.33964		639.33	49.5	7.74248	1.34664		470.67	41	8.71099	1.39536
NM_024649	BBS1	553.33	33.17	5.99461	0.978145		708.17	40.67	5.74297	0.998865		640.67	39.33	6.13889	0.983354
NM_153717	EVC	794.33	70.17	8.83386	1.44143		782.67	78	9.96589	1.73335		738.67	72.67	9.83795	1.57589
NM_005178	BCL3	554.17	41	7.39845	1.20721		714.67	58.67	8.20938	1.42784		573	38.83	6.77661	1.08551
NM_014210	EVI2A	859.83	63.5	7.38518	1.20504		955.33	55.17	5.77497	1.00443		917.5	62.17	6.77602	1.08541
NM_001024808	BCL7A	256.33	35.5	13.8493	2.2598		297.83	54.33	18.242	3.17279		230.5	39.67	17.2104	2.75684
NM_001993	F3	717.67	53	7.38501	1.20502		862.83	63.83	7.39775	1.28668		752.67	59	7.83876	1.25565
NM_004326	BCL9	810.33	51.33	6.33446	1.0336		857.33	60	6.99847	1.21723		810	62	7.65432	1.2261
NM_001994	F13B	830.33	70.33	8.47013	1.38208		825.67	71.67	8.68022	1.50974		866.17	71.83	8.29283	1.32838
NM_001003398	BICD1	792.5	72.33	9.12681	1.48923		770.5	71.67	9.30175	1.61784		570	58.5	10.2632	1.644
NM_000136	FANCC	793.17	34.5	4.34964	0.709733		864.17	48.33	5.59265	0.972719		747.17	55	7.36111	1.17914
NM_001200	BMP2	170.67	24	14.0622	2.29454		450.67	45.33	10.0584	1.74943		219.67	29.17	13.279	2.12709
NM_001018115	FANCD2	624.5	25.5	4.08327	0.666269		837.17	44.17	5.27611	0.917664		766	38.67	5.0483	0.80866
NM_004368	CNN2	404.33	49.5	12.2425	1.99761		420.83	56.17	13.3474	2.32149		350.17	41.83	11.9456	1.9135
NM_005323	HIST1H1T	716.5	51.17	7.14166	1.16531		586.33	58.33	9.94832	1.73029		556	59	10.6115	1.6998
NM_001839	CNN3	686.83	61.33	8.92943	1.45702		673.33	62.17	9.23321	1.60592		544.5	55.5	10.1928	1.63273
NM_021052	HIST1H2AE	726.5	58	7.98348	1.30267		739.67	61.83	8.35913	1.45389		696.5	55	7.89663	1.26492
NM_001844	COL2A1	892.33	80.17	8.98434	1.46598		812.67	86.33	10.623	1.84764		879	83.83	9.53697	1.52767
NM_002105	H2AFX	557.5	67	12.0179	1.96097		652.67	85.33	13.074	2.27394		588.67	69.33	11.7774	1.88656
NM_000090	COL3A1	789.83	58	7.34335	1.19822		821.83	47.67	5.80047	1.00887		836.5	58.67	7.01375	1.12349
NM_002106	H2AFZ	875.83	57.33	6.54579	1.06808		833.67	62.67	7.51736	1.30748		866.17	63	7.2734	1.16509
NM_001845	COL4A1	724.83	50	6.89817	1.12558		711	46.33	6.51617	1.13335		756.67	56.83	7.51054	1.20307
NM_021063	HIST1H2BD	704.33	61.17	8.68485	1.41711		684.5	62	9.05771	1.57539		556.33	54.33	9.76579	1.56433
NM_001846	COL4A2	798.5	63.33	7.93112	1.29413		715.33	69.5	9.7158	1.68985		562.67	66.5	11.8187	1.89316
NM_021062	HIST1H2BB	821.33	58	7.06172	1.15226		675.33	60.83	9.00745	1.56665		758.33	65.67	8.65982	1.38717
NM_000091	COL4A3	745	87.67	11.7678	1.92016		604.83	74	12.2348	2.12798		491	58	11.8126	1.8922
NM_002107	H3F3A	592	35.33	5.96791	0.973787		580.5	29.17	5.02498	0.873985		626.17	39.67	6.33534	1.01482
NM_000092	COL4A4	826.33	64.5	7.8056	1.27364		883.83	70.5	7.97665	1.38736		787.17	69	8.76558	1.40411
NM_005324	H3F3B	609.17	58.83	9.6574	1.5758		804.5	63.5	7.8931	1.37283		694.5	61	8.7833	1.40695
NM_000495	COL4A5	692.67	48	6.92971	1.13072		703.33	59.5	8.45976	1.47139		667.5	56.67	8.48989	1.35995
NM_005325	HIST1H1A	805.83	80	9.92765	1.6199		832.83	56.5	6.7841	1.17995		848.5	71.67	8.44667	1.35303
NM_000393	COL5A2	697.5	49.5	7.09677	1.15798		745.17	61.33	8.23034	1.43149		670.83	52	7.75159	1.24168
NM_001524	HCRT	921.33	79.67	8.64728	1.41098		970.33	92.5	9.53284	1.65803		933.5	95.17	10.195	1.63307
NM_005202	COL8A2	543	51.33	9.45304	1.54246		617.83	59	9.54955	1.66094		503.17	41.67	8.2815	1.32657
NM_004494	HDGF	278.17	32.67	11.7446	1.91638		375.17	53	14.1269	2.45707		473.5	41.33	8.72862	1.39819
NM_001201	BMP3	771.17	61.17	7.9321	1.29429		793	56.33	7.1034	1.23548		776.5	60.33	7.76948	1.24455
NM_021922	FANCE	707.17	57	8.0603	1.3152		788.5	58.67	7.44071	1.29415		753.33	52.17	6.92525	1.10932
NM_004330	BNIP2	348.67	24.83	7.12135	1.16199		416	29.83	7.17067	1.24718		479.83	32.67	6.80866	1.09064
NM_001018113	FANCB	921.83	40.67	4.41188	0.719888		946.17	52.67	5.56665	0.968198		923.67	36.17	3.9159	0.627266
NM_004052	BNIP3	408	15.83	3.8799	0.633086		447.67	20.83	4.65298	0.809285		291	15.33	5.26804	0.843858
NM_022725	FANCF	760	32	4.21053	0.687034		715.17	31.17	4.3584	0.758049		689.67	32.83	4.76025	0.762518
NM_004331	BNIP3L	795	42.5	5.34591	0.872296		763.33	45.67	5.983	1.04061		769	40	5.20156	0.833209
NM_004629	FANCG	608.33	38.83	6.38305	1.04153		693.17	37	5.3378	0.928393		644.5	38	5.89604	0.944454
NM_001723	DST	737.5	63	8.54237	1.39386		745.83	73.83	9.89904	1.72172		782.83	64.83	8.28149	1.32657
NM_001997	FAU	876	65.5	7.47717	1.22005		939.83	58.83	6.25964	1.08873		925.33	66.83	7.22229	1.1569
NM_004335	BST2	899.83	64.83	7.20469	1.17559		912.67	74.67	8.18149	1.42299		925.17	63.83	6.89927	1.10516
NM_001079802	FKTN	825.83	52	6.2967	1.02744		832.83	46	5.52334	0.960664		848.67	50.67	5.97052	0.956384
NM_001729	BTC	887.83	64	7.20859	1.17623		894.67	66.5	7.43291	1.29279		906.67	68.33	7.53637	1.20721
NM_001448	GPC4	201.5	20.33	10.0893	1.64628		269	24.5	9.10781	1.5841		201.67	18.17	9.00977	1.44322
NM_001731	BTG1	597.17	35.83	5.99997	0.979018		554.83	50.83	9.16136	1.59342		648.33	39.5	6.09258	0.975936
NM_005247	FGF3	806.83	59.67	7.39561	1.20675		838.33	46.67	5.56702	0.968262		791.5	53.83	6.80101	1.08942
NM_004053	BYSL	395.33	34.5	8.72689	1.42397		513.33	42	8.18187	1.42306		504.17	41	8.13218	1.30265
NM_002007	FGF4	660	52	7.87879	1.28559		760.83	57.17	7.51416	1.30692		736	49	6.65761	1.06645
NM_015991	C1QA	755	45.83	6.0702	0.990478		737	46.33	6.2863	1.09336		944.5	49.17	5.20593	0.833909
NM_004464	FGF5	615.5	24.17	3.92689	0.640753		634.83	26.33	4.14757	0.721379		628.5	24.33	3.87112	0.620093
NM_000491	C1QB	949.17	74.17	7.8142	1.27505		965.83	76.17	7.88648	1.37168		967.5	66.67	6.89096	1.10382
NM_020996	FGF6	837.17	74	8.8393	1.44231		872.17	60.67	6.95621	1.20988		875.33	65.17	7.44519	1.1926
NM_078485	COL9A1	816.83	54.17	6.63173	1.0821		834.83	56.67	6.78821	1.18066		786.67	45.17	5.74192	0.919767
NM_005337	NCKAP1L	835.5	64.17	7.68043	1.25322		877	59	6.72748	1.1701		846.17	71.17	8.41084	1.34729
NM_001854	COL11A1	383.33	26	6.78267	1.10673		512.33	23.5	4.58689	0.797789		451.83	22.17	4.90671	0.785979
NM_001014975	CFH	850.83	46.33	5.44527	0.888508		873.17	46.67	5.34489	0.929627		829.5	38.17	4.60157	0.737099
NM_080679	COL11A2	325.33	30.67	9.42735	1.53827		475	55	11.5789	2.01391		409.33	44.17	10.7908	1.72852
NM_002113	CFHR1	875.67	33.67	3.84506	0.6274		769.33	28.83	3.74742	0.651781		734	22	2.99728	0.480117
NM_001858	COL19A1	698.67	38.67	5.5348	0.903117		752.5	36	4.78405	0.832082		754.83	39.33	5.21044	0.834632
NM_005666	CFHR2	868.83	48.67	5.60179	0.914047		883	49.5	5.60589	0.975022		857.83	45.17	5.26561	0.843469
NM_001302	CORT	943.17	66.83	7.08568	1.15617		943.83	49.5	5.24459	0.912182		931.17	66.5	7.14155	1.14397
NM_013962	NRG1	918.33	72.83	7.9307	1.29406		854.17	86.67	10.1467	1.7648		875.67	76.17	8.69848	1.39336
NM_078470	COX15	969.17	63.67	6.56954	1.07196		938	59	6.28998	1.094		947.67	69.67	7.35172	1.17763
NM_005338	HIP1	975.67	79.83	8.18207	1.33507		892.5	75.83	8.49636	1.47776		927.33	82.67	8.91484	1.42802
NM_001310	CREBL2	942	65.17	6.91826	1.12886		951.83	58.17	6.11139	1.06294		904.33	42.67	4.71841	0.755816
NM_002117	HLA-C	833.5	63.5	7.61848	1.24311		860.83	61.67	7.16402	1.24602		860.83	62.17	7.2221	1.15687
NM_005206	CRK	806.5	50	6.19963	1.0116		875.33	63.67	7.27383	1.26512		832.67	64.17	7.70653	1.23447
NM_002118	HLA-DMB	796.17	79.33	9.96395	1.62582		805	70	8.69565	1.51242		775.83	77	9.92485	1.58981
NM_005207	CRKL	565.17	35.83	6.33969	1.03445		646.83	33.5	5.1791	0.900792		568.83	29.83	5.2441	0.840023
NM_002119	HLA-DOA	915	63.83	6.97596	1.13827		929.33	60.83	6.54558	1.13846		919.33	64.33	6.99749	1.12089
NM_001884	HAPLN1	834.33	51.33	6.15224	1.00386		768.33	53.33	6.94103	1.20724		776	51.5	6.6366	1.06308
NM_002120	HLA-DOB	824.5	50.5	6.12492	0.999407		876.83	54.17	6.17794	1.07452		873.17	63.33	7.25288	1.1618
NM_005208	CRYBA1	644.5	52.83	8.19705	1.33752		636.67	49.67	7.80153	1.35691		596.17	43.33	7.26806	1.16423
NM_033554	HLA-DPA1	842.17	78.83	9.36034	1.52733		824	80	9.70874	1.68862		830.83	73.17	8.80686	1.41072
NM_172369	C1QC	878.5	118.5	13.4889	2.20099		831.17	112.83	13.5748	2.36105		817.33	127.17	15.5592	2.49234
NM_002009	FGF7	774.33	45.67	5.898	0.96238		827.33	41.5	5.01614	0.872447		783	39.17	5.00255	0.801331
NM_007293	C4A	679.67	48.33	7.1108	1.16027		726.67	46.67	6.42245	1.11704		711.83	45	6.32173	1.01264
NM_033165	FGF8	569	30.67	5.39016	0.879515		586.17	29.83	5.08897	0.885115		593.5	29.67	4.99916	0.800787
NM_000716	C4BPB	493.5	28.83	5.84195	0.953234		547.33	26.33	4.81063	0.836703		446	26.5	5.9417	0.951769
NM_002010	FGF9	718.83	51.67	7.18807	1.17288		743.17	44	5.92058	1.02976		707.33	51.67	7.30494	1.17014
NM_000065	C6	889.33	96.67	10.87	1.77366		928.33	92	9.91027	1.72368		923.83	89.5	9.68793	1.55186
NM_004112	FGF11	842.83	38	4.50862	0.735674		876.33	40.5	4.62155	0.803817		890.5	49.83	5.59573	0.896349
NM_000587	C7	534.67	33.33	6.23375	1.01716		558.33	36.5	6.53735	1.13703		563.83	38.17	6.76977	1.08441
NM_021032	FGF12	745.17	55.33	7.42515	1.21157		827	57.83	6.99274	1.21624		828	61	7.36715	1.1801
NM_000562	C8A	900.33	71.83	7.97819	1.30181		865	76.83	8.88208	1.54484		906	72	7.94702	1.27299
NM_004115	FGF14	462.5	31.67	6.84757	1.11732		535.17	30.5	5.69912	0.991238		501.83	22.33	4.44971	0.712775
NM_000066	C8B	533	42	7.87992	1.28577		493.33	38	7.70275	1.33973		618.5	42.33	6.84398	1.0963
NM_004466	GPC5	728.33	69.5	9.54238	1.55704		817.83	82.83	10.128	1.76155		841.5	77.5	9.20974	1.47526
NM_004337	OSGIN2	268	23	8.58209	1.40034		378.67	30.33	8.00961	1.3931		260.67	22.17	8.50501	1.36237
NM_002012	FHIT	780.83	58.67	7.5138	1.22603		870.17	67.5	7.7571	1.34918		888.67	61.67	6.93958	1.11161
NM_001737	C9	603	54.33	9.00995	1.47016		646.17	61	9.44024	1.64192		646	57.67	8.92724	1.43001
NM_004469	FIGF	687.5	55	8	1.30536		711	56.67	7.97046	1.38629		777	52.33	6.73488	1.07882
NM_013265	C11orf2	799.17	65	8.13344	1.32714		897.5	64.67	7.20557	1.25325		848.67	68.5	8.07145	1.29292
NM_005511	MLANA	206.67	9.83	4.75637	0.7761		326.5	25.17	7.70904	1.34082		149.17	8.5	5.6982	0.912762
NM_004927	MRPL49	768.5	70.67	9.19584	1.50049		904.17	70.67	7.81601	1.35942		927.67	71	7.65358	1.22599
NM_001456	FLNA	210.17	23	10.9435	1.78566		249.83	42.83	17.1437	2.98177		184	20.17	10.962	1.75593
NM_005209	CRYBA2	164.33	10.5	6.38958	1.04259		259.5	21.17	8.158	1.41891		170.33	11.83	6.94534	1.11254
NM_002121	HLA-DPB1	856.17	75.33	8.79849	1.43565		891.5	63.17	7.08581	1.23242		10.5	71.17	7.8	1.24944
NM_001886	CRYBA4	935	78.17	8.36043	1.36418		914.5	80.33	8.78403	1.52779		893.5	89.5	10.0168	1.60453
NM_002122	HLA-DQA1	944.83	67	7.09122	1.15708		878	72.83	8.29499	1.44273		924.83	72.33	7.8209	1.25279
NM_001887	CRYBB1	727.5	63.83	8.77388	1.43164		755.5	73.33	9.70615	1.68817		746.17	58	7.77303	1.24512
NM_020056	HLA-DQA2	829.17	47.67	5.74912	0.938088		802.67	41.33	5.14906	0.895568		880.17	42.5	4.82861	0.773469
NM_000496	CRYBB2	751.67	37.17	4.94499	0.806877		833.83	43.67	5.23728	0.91091		831	38.67	4.65343	0.745407
NM_182549	HLA-DQB2	238.33	35	14.6855	2.39624		323.17	42.33	13.0984	2.27818		278	35.83	12.8885	2.06454
NM_004076	CRYBB3	816.67	44.17	5.40855	0.882516		892.83	51.5	5.76818	1.00325		934.33	46.83	5.01215	0.802868
NM_019111	HLA-DRA	747.83	52.5	7.02031	1.14551		746.17	51	6.8349	1.18878		750.83	57.5	7.65819	1.22672
NM_014617	CRYGA	564.17	25.83	4.57841	0.747061		600.67	31.67	5.27245	0.917027		639.33	27.17	4.24976	0.680746
NM_002124	HLA-DRB1	702.83	39.17	5.57318	0.90938		816.33	55.5	6.79872	1.18249		695.33	37.5	5.39312	0.863894
NM_005210	CRYGB	479.17	20.5	4.27823	0.698081		577.83	28.83	4.98936	0.86779		555	14.83	2.67207	0.428024
NM_005516	HLA-E	860.5	70.83	8.23126	1.3431		814.33	64.17	7.8801	1.37057		880.33	56.17	6.38056	1.02207
NM_020989	CRYGC	536.17	65.17	12.1547	1.98329		567.67	45.5	8.01522	1.39407		663	59.83	9.02413	1.44553
NM_018950	HLA-F	562.33	23.33	4.14881	0.676964		717.17	28	3.90423	0.679056		657.67	27.5	4.18143	0.6698
NM_006891	CRYGD	698	34.83	4.98997	0.814217		720.17	37.67	5.23071	0.909768		802.67	32.33	4.02781	0.645192
NM_001531	MR1	739.17	39.17	5.29919	0.864671		798.33	40.67	5.09438	0.886057		811.83	34.67	4.2706	0.684083
NM_017541	CRYGS	430.5	37.17	8.63415	1.40884		622.83	35	5.61951	0.977391		557.17	37.83	6.78967	1.0876
NM_002128	HMGB1	870.5	71.17	8.17576	1.33404		956.33	70.5	7.37193	1.28219		968.33	62.17	6.42033	1.02844
NM_000757	CSF1	926.17	74.33	8.02552	1.30953		952.83	77.5	8.13366	1.41467		916.33	76	8.29396	1.32856
NM_002129	HMGB2	620	38.83	6.2629	1.02192		614.67	42.83	6.96797	1.21193		651.5	43.33	6.65081	1.06536
NM_013279	C11orf9	389.5	35.33	9.0706	1.48006		390.17	34.17	8.75772	1.52321		483.33	42.83	8.86144	1.41946
NM_002025	AFF2	867.83	62.17	7.16385	1.16893		890.5	66	7.41157	1.28908		850	52	6.11765	0.979952
NM_014206	C11orf10	712.5	36.33	5.09895	0.831998		586.83	29	4.94181	0.859519		636.67	25.33	3.97851	0.637296
NM_181425	FXN	916.17	41.5	4.52973	0.739118		929.67	41.83	4.49945	0.78258		933.5	43.83	4.69523	0.752103
NM_006133	DAGLA	884.17	48.33	5.46614	0.891914		832.33	52.33	6.28717	1.09352		864	53.33	6.17245	0.988731
NM_004477	FRG1	885	54.83	6.19548	1.01092		861.67	54.83	6.36322	1.10674		928	55.17	5.94504	0.952303
NM_001214	C16orf3	429.83	25.17	5.8558	0.955495		448.17	30.5	6.80545	1.18366		450.5	30.83	6.84351	1.09622
NM_001463	FRZB	647.67	65.17	10.0622	1.64186		765.17	65	8.49484	1.47749		777	58	7.46461	1.19571
NM_181482	C18orf1	892.67	54.83	6.14225	1.00223		935.67	51.33	5.48591	0.954154		924.83	50.83	5.49615	0.880397
NM_000510	FSHB	779.67	56.33	7.22485	1.17888		871.67	51	5.85084	1.01763		882.5	55.67	6.30822	1.01048
NM_004339	PTTG1IP	921.33	54.5	5.91536	0.965213		969.5	51.5	5.31202	0.923909		927.83	52	5.60447	0.89775
NM_006733	CENPI	886	71.83	8.10722	1.32286		907.83	71.17	7.83957	1.36352		935.67	51.83	5.53935	0.887317
NM_004928	C21orf2	915	64.5	7.04918	1.15022		907.33	64.67	7.12751	1.23967		966.83	52	5.3784	0.861536
NM_002032	FTH1	438.33	52.17	11.902	1.94205		460	64	13.913	2.41987		547	58	10.6033	1.69848
NM_006134	TMEM50B	303	23.5	7.75578	1.26551		413.67	28.5	6.88955	1.19829		425.83	21.17	4.97147	0.796352
NM_000146	FTL	940.33	46	4.8919	0.798214		926.17	47.17	5.09302	0.885819		977.17	57.17	5.85057	0.93717
NM_001044370	MPPED1	868.17	63.17	7.27622	1.18727		905.33	78	8.61564	1.4985		928	61.5	6.62716	1.06157
NM_001465	FYB	790.67	47.33	5.98606	0.976749		881.17	51.17	5.80705	1.01001		945.17	49.83	5.27207	0.844503
NM_033138	CALD1	466	29.67	6.36695	1.0389		300.83	27.83	9.25107	1.60902		820.17	48.67	5.93414	0.950556
NM_002038	IFI6	409	27.33	6.68215	1.09033		530.83	36.17	6.81386	1.18512		583.83	36.17	6.1953	0.99239
NM_001745	CAMLG	405.83	38.83	9.56805	1.56122		500.33	52	10.3931	1.80766		660.33	52.33	7.92483	1.26943
NM_001040663	GAGE1	887.33	48.67	5.48499	0.89499		981	56.17	5.72579	0.995876		916.67	48.67	5.30944	0.850489
NM_000758	CSF2	618.5	54.33	8.78416	1.43332		608.5	55.17	9.06656	1.57693		660	50.17	7.60152	1.21764
NM_005342	HMGB3	682.5	68.33	10.0117	1.63362		784.83	70.33	8.96118	1.5586		799.17	57.5	7.19496	1.15252
NM_000759	CSF3	732.5	35.83	4.89147	0.798144		831.33	36.67	4.411	0.767198		813.5	34.83	4.2815	0.68583
NM_004966	HNRNPF	747.33	63.33	8.47417	1.38273		609.5	51.67	8.47744	1.47447		617.67	40.67	6.58442	1.05472
NM_001025104	CSN1S1	940.33	65.67	6.98372	1.13954		952	66.5	6.98529	1.21494		938.17	57.83	6.16413	0.987397
NM_005520	HNRNPH1	627.33	25.17	4.01224	0.65468		803.33	44.67	5.5606	0.967146		627	27.83	4.4386	0.710994
NM_001891	CSN2	908.67	67	7.37341	1.20312		893.5	77.67	8.69278	1.51192		896.83	65.5	7.3035	1.16991
NM_001032393	HNRNPH2	678.5	41.33	6.09138	0.993934		707.17	52.67	7.448	1.29542		849.83	41.67	4.90333	0.785438
NM_005212	CSN3	933.17	61.67	6.60866	1.07834		942.33	67	7.11004	1.23664		923.83	61.33	6.63867	1.06341
NM_021644	HNRNPH3	898.67	62.67	6.97364	1.13789		956.83	55.5	5.8004	1.00885		883.83	65.17	7.37359	1.18113
NM_001897	CSPG4	559.83	42.33	7.56122	1.23377		630.5	50.17	7.95718	1.38398		811.5	54	6.65434	1.06592
NM_002146	HOXB3	972	79.67	8.1965	1.33743		982	76.33	7.77291	1.35193		1011.17	57.33	5.66967	0.908193
NM_001033521	CSTF1	713.83	56.5	7.91505	1.2915		684.83	52	7.59313	1.32066		809	56.67	7.00494	1.12208
NM_000195	HPS1	946.67	68.17	7.20103	1.175		937.67	58.67	6.257	1.08827		939.83	61.33	6.52565	1.04531
NM_001330	CTF1	743.33	53.33	7.17447	1.17066		701	51.5	7.34665	1.27779		857.83	44.33	5.16769	0.827784
NM_000412	HRG	553	49.67	8.98192	1.46558		814.83	59.83	7.34264	1.27709		697.67	49.17	7.04774	1.12894
NM_001037631	CTLA4	695.33	45.33	6.51921	1.06374		784	51.83	6.61097	1.14983		824.33	45.17	5.4796	0.877747
NM_001537	HSBP1	877	70.83	8.0764	1.31783		971.5	79.67	8.20072	1.42634		979.5	75.5	7.70801	1.2347
NM_001031681	CTNS	871.67	68.67	7.87798	1.28545		1020.83	62	6.07349	1.05635		944.83	56	5.92699	0.949412
NM_001007237	IGSF3	628.33	39.5	6.28651	1.02577		438.17	27.5	6.2761	1.09159		656.5	33.67	5.12871	0.82154
NM_001586	TEX28	958.17	61	6.3663	1.03879		833.5	59.17	7.09898	1.23471		961.5	66	6.86427	1.09955
NM_002159	HTN1	575.5	51.33	8.9192	1.45535		746	53.67	7.19437	1.2513		851.33	64.67	7.59635	1.21682
NM_001747	CAPG	434.83	24.5	5.63439	0.919366		442.83	25.17	5.6839	0.98859		428.83	25	5.82982	0.933846
NM_002045	GAP43	822.67	71.5	8.69121	1.41815		865.83	75.67	8.73959	1.52006		850.17	78.33	9.21345	1.47585
NM_001042440	CAST	737.5	48.17	6.53153	1.06575		480.33	36.17	7.53024	1.30972		468.17	32.33	6.90561	1.10617
NM_002048	GAS1	925.17	48.5	5.24228	0.855386		973	48.83	5.0185	0.872858		991.83	48.67	4.90709	0.78604
NM_004352	CBLN1	713	56.67	7.94811	1.2969		790	57	7.21519	1.25492		787	56.17	7.13723	1.14327
NM_005256	GAS2	680	46	6.76471	1.1038		694.33	54.67	7.87378	1.36947		617.17	44.5	7.21033	1.15498
NM_000729	CCK	954.17	104.17	10.9173	1.78139		929	88	9.47255	1.64754		982.5	78.33	7.97252	1.27707
NM_001481	GAS8	803	83.5	10.3985	1.69673		815.17	82.67	10.1414	1.76388		827.83	89	10.751	1.72214
NM_001763	CD1A	878.5	70.17	7.98748	1.30332		899.33	70.33	7.82027	1.36016		983.5	73.17	7.43976	1.19173
NM_001483	GBAS	793.17	48.5	6.1147	0.99774		815.33	46.33	5.68236	0.988323		784.67	43.17	5.50168	0.881283
NM_001765	CD1C	852.83	59.83	7.01547	1.14472		774.5	61.83	7.98321	1.38851		821.67	53.83	6.55129	1.04942
NM_004483	GCSH	857.33	88.5	10.3227	1.68437		791	96.83	12.2415	2.12914		868	81.83	9.42742	1.51013
NM_000733	CD3E	942.5	91.5	9.70822	1.5841		883	77	8.72027	1.5167		923.83	79.67	8.62388	1.38141
NM_001492	GDF1	616.5	46.17	7.48905	1.22199		703.67	57.83	8.21834	1.4294		680.83	46.17	6.78143	1.08628
NM_001770	CD19	966.5	86	8.89809	1.45191		897.67	82.33	9.17152	1.59519		915.83	68.83	7.51559	1.20388
NM_016204	GDF2	746.67	41	5.49105	0.895977		788.33	45.83	5.81356	1.01114		858.5	40.67	4.73733	0.758847
NM_013230	CD24	175.67	20	11.385	1.85769		227	36	15.859	2.75833		245.83	21.33	8.67673	1.38988
NM_005260	GDF9	700.83	47	6.70633	1.09428		765.33	50.17	6.55534	1.14016		767.17	50.83	6.62565	1.06133
NM_001244	TNFSF8	856.33	59.33	6.9284	1.13051		866.33	70.33	8.11815	1.41198		928	53	5.71121	0.914847
NM_004962	GDF10	687.67	64.33	9.35478	1.52642		604.83	50.33	8.32135	1.44732		680.33	55	8.08431	1.29498
NM_001040031	CD37	699.5	63.83	9.12509	1.48895		727	62.5	8.59697	1.49526		759.5	60.5	7.96577	1.27599
NM_000514	GDNF	408.33	41.33	10.1217	1.65157		309.33	42.33	13.6844	2.38011		296.67	34.67	11.6864	1.87198
NM_000101	CYBA	606.5	28.17	4.64468	0.757876		571.5	42.5	7.43657	1.29343		583.83	34.33	5.88014	0.941906
NM_004507	HUS1	447.83	39.33	8.78235	1.43302		470	55.67	11.8447	2.06012		461	57.33	12.436	1.99206
NM_001340	CYLC2	798.33	66.17	8.28855	1.35245		865.67	73	8.43277	1.4667		840.33	75.83	9.02384	1.44548
NM_004968	ICA1	700.83	59.83	8.53702	1.39299		685	80.5	11.7518	2.04397		793.67	67.17	8.46322	1.35568
NM_001042355	CYLD	859.17	78	9.07853	1.48135		853	67.83	7.95193	1.38307		858.5	66.17	7.70763	1.23464
NM_002162	ICAM3	561.83	67	11.9253	1.94586		617.83	69.33	11.2215	1.95174		721.33	69	9.56566	1.53227
NM_000574	CD55	784.67	52.83	6.73277	1.09859		757.33	69.33	9.15453	1.59223		860.33	58.67	6.81948	1.09237
NM_002163	IRF8	801.83	50	6.23574	1.01749		858.83	52.17	6.07454	1.05653		874.5	49.67	5.67982	0.909818
NM_004394	DAP	640	51.33	8.02031	1.30868		532.67	53.17	9.98179	1.73611		660.17	48	7.27085	1.16468
NM_001545	ICT1	389.17	21.67	5.56826	0.908576		475.33	27.33	5.74969	1.00003		411	20.67	5.0292	0.805599
NM_014618	DBC1	420	63	15	2.44756		476.5	75.5	15.8447	2.75584		403.5	57.33	14.2082	2.27593
NM_002167	ID3	622.33	41.83	6.72151	1.09675		409	34	8.31296	1.44586		308.67	20.5	6.6414	1.06385
NM_080881	DBN1	606.33	38	6.26721	1.02263		524.17	31.67	6.04193	1.05086		490.5	28	5.70846	0.914407
NM_001546	ID4	825	46.17	5.59636	0.913162		837	57.67	6.89008	1.19838		796.83	41.33	5.1868	0.830845
NM_000555	DCX	691	44	6.36758	1.039		737.33	59	8.00184	1.39175		746.83	37.67	5.04399	0.807968
NM_005532	IFI27	761.83	62.5	8.20393	1.33864		822	65.33	7.94769	1.38233		845.67	68.17	8.06106	1.29126
NM_001924	GADD45A	712.17	45.17	6.34259	1.03492		674.33	48	7.11818	1.23805		696.5	46.83	6.72362	1.07702
NM_000605	IFNA2	538.83	50.17	9.31091	1.51927		551	56	10.1633	1.76769		472.5	53.5	11.3228	1.81373
NM_004083	DDIT3	704.67	52.5	7.4503	1.21567		681	58.17	8.54185	1.48567		724.83	41.17	5.67995	0.90984
NM_002169	IFNA5	342.5	39	11.3869	1.858		378.67	39	10.2992	1.79132		429.33	36.33	8.46202	1.35548
NM_005509	DMXL1	879.67	60.17	6.84007	1.1161		886.83	61.33	6.91564	1.20283		815.83	53.67	6.57858	1.05379
NM_021057	IFNA7	635.33	37.5	5.90244	0.963105		689.83	32.17	4.66347	0.811108		660	28.83	4.36818	0.699715
NM_000074	CD40LG	773.33	36.5	4.71985	0.77014		581.5	24.17	4.15649	0.722931		589.67	28.83	4.88918	0.78317
NM_005142	GIF	502.83	28.33	5.63411	0.919321		606.33	34	5.60751	0.975304		595.83	23.67	3.97261	0.63635
NM_000560	CD53	837.67	96	11.4604	1.86999		824.5	102.83	12.4718	2.1692		820	102.67	12.5207	2.00563
NM_004484	GPC3	426.67	90	21.0936	3.44185		496.17	91.5	18.4413	3.20745		448.5	86.33	19.2486	3.08333
NM_001779	CD58	707.17	51.33	7.25851	1.18438		628	57.5	9.15605	1.5925		591.67	46.33	7.83038	1.2543
NM_001003722	GLE1	811	53.33	6.57583	1.07298		781.83	52	6.65106	1.15681		825.5	42.17	5.10842	0.818289
NM_001040034	CD63	627.67	56.5	9.00155	1.46879		539.67	48.5	8.98697	1.56309		548	48.5	8.85036	1.41769
NM_000405	GM2A	705.67	68.33	9.683	1.57998		690.17	61.17	8.86303	1.54153		748.17	55.17	7.37399	1.1812
NM_001040059	CD68	597.33	43.5	7.28241	1.18827		571.83	47.5	8.30666	1.44476		493.83	26.17	5.29939	0.848881
NM_004124	GMFB	850	71	8.35294	1.36295		857	80.17	9.35473	1.62705		886.17	69.67	7.86192	1.25936
NM_001781	CD69	696.17	51	7.3258	1.19535		379.17	34.17	9.01179	1.5674		365.33	24.83	6.79659	1.08871
NM_002066	GML	643.17	53.83	8.36948	1.36565		558.33	52	9.31349	1.61988		556.5	42	7.54717	1.20894
NM_001252	CD70	741.17	57.67	7.78094	1.26962		660.17	56.5	8.5584	1.48855		703	47.5	6.75676	1.08233
NM_000825	GNRH1	677.17	36	5.31624	0.867454		628.33	46	7.32099	1.27333		656.67	31	4.72079	0.756197
NM_001782	CD72	729.33	54.17	7.42736	1.21193		527.17	53.33	10.1163	1.75951		547.17	44	8.04138	1.2881
NM_002077	GOLGA1	626.67	58.17	9.2824	1.51461		658.67	50.67	7.69277	1.33799		656.5	38.83	5.9147	0.947443
NM_001783	CD79A	321.17	27	8.40676	1.37174		285.83	32.17	11.2549	1.95755		320.17	17.17	5.36278	0.859033
NM_005895	GOLGA3	886.33	91.83	10.3607	1.69056		890.33	100.5	11.2879	1.96329		943.33	91.67	9.7177	1.55662
NM_000626	CD79B	585.83	31.33	5.34797	0.872631		712.33	39.83	5.59151	0.972521		621.5	26.17	4.21078	0.674502
NM_002078	GOLGA4	715.67	64.83	9.05864	1.4781		804.33	65.33	8.12229	1.41269		821.5	64.67	7.87219	1.261
NM_001256	CDC27	246.33	34.33	13.9366	2.27404		309.67	39.17	12.6489	2.20001		210.33	22.5	10.6975	1.71357
NM_006142	SFN	467.33	52.5	11.234	1.83306		538.83	58	10.7641	1.87217		467.17	51.33	10.9874	1.76002
NM_004084	DEFA1	542.5	47.33	8.72442	1.42357		727.33	66.33	9.11966	1.58617		650.67	51.17	7.8642	1.25972
NM_002170	IFNA8	461.83	36.5	7.90334	1.28959		519.17	42.83	8.24971	1.43486		421	34.67	8.23515	1.31914
NM_001925	DEFA4	936	72.83	7.78098	1.26963		905.33	64.67	7.14325	1.24241		924.67	80.17	8.67012	1.38882
NM_002171	IFNA10	584.67	45.17	7.72573	1.26061		648.5	51	7.8643	1.36782		543.5	36	6.62374	1.06102
NM_021010	DEFA5	608.83	46.33	7.60968	1.24168		672.67	46.5	6.91275	1.20232		627.33	40.33	6.42883	1.0298
NM_002175	IFNA21	533.83	53.17	9.9601	1.6252		468.33	60.83	12.9887	2.2591		522.83	43.67	8.35262	1.33796
NM_001926	DEFA6	822.67	69.5	8.4481	1.37848		852	84.83	9.95657	1.73173		855.5	60.67	7.09176	1.13599
NM_000619	IFNG	841.5	100.17	11.9037	1.94234		794	79.67	10.034	1.7452		766.33	101.17	13.2019	2.11474
NM_005218	DEFB1	660.5	73	11.0522	1.8034		735	86	11.7007	2.03508		741.83	65.33	8.8066	1.41068
NM_002177	IFNW1	922	79.33	8.60412	1.40394		871	76.17	8.74512	1.52102		911.17	81	8.88967	1.42399
NM_004942	DEFB4A	625.33	55.5	8.87531	1.44819		505.33	49	9.69663	1.68652		535.83	42.83	7.99321	1.28039
NM_001007245	IFRD1	887.83	78.33	8.82263	1.43959		912.83	74.17	8.12528	1.41322		859.67	61.17	7.11552	1.1398
NM_004403	DFNA5	673.17	51.67	7.67562	1.25244		613	54	8.80914	1.53216		593.83	42.83	7.2125	1.15533
NM_001551	IGBP1	803.83	46.33	5.76366	0.940459		679.67	37.83	5.56594	0.968073		800.67	44.17	5.51663	0.883678
NM_001079911	DMP1	292.67	70.17	23.9758	3.91215		330.5	67	20.2723	3.52593		338	60.67	17.9497	2.87526
NM_001013029	IGFBP1	848.5	70.33	8.28874	1.35248		841.67	63.33	7.52433	1.30869		876.17	65.17	7.43805	1.19146
NM_004943	DMWD	780.83	65.67	8.41028	1.37231		830.17	65.33	7.86947	1.36872		845.67	64.17	7.58807	1.21549
NM_000597	IGFBP2	827.5	74.17	8.96314	1.46252		902	80	8.86918	1.5426		903	79.17	8.76744	1.40441
NM_005510	DOM3Z	573.67	51.33	8.94765	1.45999		565.83	40.17	7.09931	1.23477		673.33	48.83	7.25202	1.16166
NM_000598	IGFBP3	513.33	30	5.84419	0.953601		645	29.33	4.54729	0.790901		607.67	26.67	4.3889	0.703033
NM_001383	DPH1	742.33	62.5	8.41944	1.3738		805	67.67	8.40621	1.46208		809.17	67	8.28009	1.32634
NM_001552	IGFBP4	535.33	30.33	5.66566	0.92447		619.67	42	6.7778	1.17885		563.33	43	7.63318	1.22272
	NC	832.17	51	6.12856	1		794.33	45.67	5.7495	1		720.83	45	6.2428	1
	NC	751	41.33	5.50333	0.897981		821	49.67	6.04994	1.05225		860.33	52.83	6.14067	0.983639
	RAD51	465.83	7.5	1.61003	0.262709		398.83	7.33	1.83788	0.319658		408.67	5.5	1.34583	0.215581
	RAD51	452.33	8	1.76862	0.288587		428.5	7.67	1.78996	0.311325		260.83	5.5	2.10865	0.337773
	BRCA2	849.67	20.5	2.4127	0.393682		820.33	19	2.31614	0.402842		908.17	25.5	2.80784	0.449773
	BRCA2	854.67	19.17	2.24297	0.365987		871.5	18.17	2.08491	0.362625		871.33	16.17	1.85578	0.297268

## Sheet: Ext-B2
				plate 1					plate 2					plate 3
RefSeq Accession Number	Gene Symbol	N.(total cells)	N.(GFP+ cells)	Ratio(GFP/DAPI)	Fold Change(/NC)		N.(total cells)	N.(GFP+ cells)	Ratio(GFP/DAPI)	Fold Change(/NC)		N.(total cells)	N.(GFP+ cells)	Ratio(GFP/DAPI)	Fold Change(/NC)
NM_000599	IGFBP5	239.5	17.83	7.44468	1.20417		277.33	19.83	7.15033	0.956503		202.15	12.33	6.09943	0.929752
NM_021127	PMAIP1	424.67	18.83	4.43403	0.717198		468.5	29	6.18997	0.828035		250.61	8.62	3.43961	0.524308
NM_002178	IGFBP6	822.5	50.17	6.0997	0.986617		799.5	52.5	6.5666	0.878418		396.89	21.87	5.51034	0.839956
NM_002674	PMCH	787.67	32.17	4.0842	0.660613		582.67	52.33	8.98107	1.2014		321.37	10.89	3.38862	0.516536
NM_001554	CYR61	711.17	59	8.29619	1.3419		437.33	52.83	12.0801	1.61596		265.61	21.13	7.95527	1.21264
NM_006228	PNOC	761.83	42.33	5.55636	0.898733		652.17	47.67	7.30944	0.977788		391.46	19.76	5.04777	0.769445
NM_144646	IGJ	819	41.5	5.06716	0.819605		543.33	41	7.54606	1.00944		271.14	12.37	4.56222	0.695431
NM_000304	PMP22	829.83	61.33	7.39067	1.19543		724.67	66.17	9.13105	1.22147		347.48	22.37	6.43778	0.981328
NM_020070	IGLL1	453.67	32.67	7.20127	1.16479		374.33	37.67	10.0633	1.34617		240.26	15.89	6.61367	1.00814
XM_001130610	PMS2L1	757.33	70.33	9.28657	1.50209		680.5	71.5	10.507	1.40552		369.62	26.27	7.1073	1.08338
NM_006083	IK	87.67	4.17	4.75647	0.769352		164.17	35.83	21.8249	2.91953		37.04	1.88	5.07559	0.773686
XM_001134437	PMS2L2	446.83	31	6.93776	1.12217		395.67	45.5	11.4995	1.53829		290.34	22.65	7.8012	1.18916
NM_000588	IL3	731.67	71.5	9.77217	1.58063		614.33	67.5	10.9876	1.46981		363.17	33.1	9.11419	1.3893
NM_001001998	EXOSC10	595.33	59.17	9.93903	1.60762		414.83	50.33	12.1327	1.62299		330.38	19.6	5.93256	0.904316
NM_000641	IL11	506.5	27.67	5.46298	0.883629		452	30	6.63717	0.887857		227.89	10.85	4.76107	0.725742
NM_007106	UBL3	800.33	40.83	5.10165	0.825184		679.33	48.83	7.18796	0.961538		406.14	23.76	5.8502	0.891761
NM_000882	IL12A	491.5	22.67	4.61241	0.746051		391	23.67	6.05371	0.809808		217.47	11.2	5.15014	0.785049
NM_001018111	PODXL	356.17	30.33	8.5156	1.37739		320.33	67.17	20.969	2.80503		163.17	20.71	12.6923	1.93472
NM_002190	IL17A	684	48.33	7.06579	1.14288		536.67	41.33	7.70119	1.03019		335.7	20.74	6.17814	0.941749
NM_006235	POU2AF1	363	25.5	7.02479	1.13625		252	15.83	6.28175	0.840312		160.09	10.36	6.47136	0.986446
NM_001562	IL18	645.17	28.33	4.39109	0.710252		579	40.67	7.02418	0.939628		295.42	15.09	5.10798	0.778623
NM_002704	PPBP	771.17	72	9.33646	1.51016		711.83	73	10.2553	1.37185		430.36	38.89	9.03662	1.37748
NM_005947	MT1B	831.17	69	8.30155	1.34276		608.17	68	11.1811	1.4957		325.91	24.61	7.55116	1.15104
NM_000998	RPL37A	204.5	9.67	4.72861	0.764845		277.5	24.5	8.82883	1.18104		124.25	5.75	4.62777	0.705423
NM_175617	MT1E	457.83	33	7.20792	1.16587		531.67	51.17	9.62439	1.28746		370.69	15.9	4.2893	0.653829
NM_000999	RPL38	144.17	14.83	10.2865	1.66382		204.17	51	24.9792	3.34148		99.47	12.59	12.6571	1.92935
NM_005949	MT1F	524.33	39.83	7.59636	1.2287		612	52.33	8.55065	1.14383		278.15	21.04	7.56426	1.15304
NM_001000	RPL39	250.17	24.33	9.72539	1.57307		265	54.17	20.4415	2.73447		168.98	17.24	10.2024	1.55518
NM_005950	MT1G	854.83	68.33	7.9934	1.29292		771	78.5	10.1816	1.362		403.58	32.65	8.09009	1.23319
NM_001035267	RPL41	277.5	20.83	7.50631	1.21413		334.5	48.83	14.5979	1.95277		131	9.33	7.12214	1.08565
NM_005951	MT1H	638.5	38.67	6.05638	0.979611		631.67	61.17	9.68385	1.29541		322.92	17.76	5.49981	0.838351
NM_001002	RPLP0	288.83	35.67	12.3498	1.99757		278.17	48.17	17.3167	2.31647		189.92	20.65	10.873	1.6574
NM_176870	MT1M	453.83	30	6.6104	1.06922		384.67	41.5	10.7885	1.44318		248.55	15.74	6.33273	0.965315
NM_001003	RPLP1	203	32.67	16.0936	2.60312		369.67	75.83	20.5129	2.74402		167.71	28.81	17.1785	2.61856
NM_005952	MT1X	430.5	49.17	11.4216	1.84743		622.83	64.17	10.303	1.37823		238.34	25.75	10.8039	1.64687
NM_001004	RPLP2	134.17	27.67	20.6231	3.33575		243.17	60.5	24.8797	3.32817		158.64	24.92	15.7085	2.39449
NM_005953	MT2A	753.83	61.83	8.20211	1.32668		657	69.67	10.6043	1.41854		315.41	27.66	8.76954	1.33676
NM_002949	MRPL12	545.83	44.67	8.18387	1.32373		508.5	56.67	11.1445	1.49081		264.22	16.81	6.36212	0.969795
NM_005954	MT3	649.17	23	3.54299	0.573073		525.33	31	5.90105	0.789387		319.55	14.96	4.68158	0.713626
NM_021107	MRPS12	596.33	49.67	8.32928	1.34725		505.5	49	9.69337	1.29669		313.26	18.16	5.7971	0.883667
NM_014221	MTCP1	828	58.5	7.06522	1.14279		623.17	54.17	8.69265	1.16282		290.98	18.23	6.26504	0.954996
NM_001005	RPS3	188.67	16.5	8.74543	1.41456		212.83	23.33	10.9618	1.46637		154.38	12.81	8.29771	1.26484
NM_001018016	MUC1	506.83	24.33	4.80043	0.776462		485.5	29.33	6.04119	0.808134		230.14	12.63	5.48796	0.836545
NM_001006	RPS3A	177.17	14	7.90202	1.27814		195.67	39.33	20.1002	2.68881		108.22	9.07	8.38108	1.27755
NM_012218	ILF3	566.83	53.17	9.38024	1.51724		774.67	63	8.1325	1.08789		396.42	32.99	8.32198	1.26854
NM_002705	PPL	451.83	35.17	7.7839	1.25903		651	57	8.75576	1.17126		327.3	23.4	7.1494	1.0898
NM_001565	CXCL10	633	52.67	8.3207	1.34586		721	69.5	9.63939	1.28947		360.69	28.5	7.90152	1.20445
NM_006249	PRB3	637.67	44	6.90012	1.11608		622.5	49.67	7.97912	1.06737		306.39	19.66	6.41666	0.978108
NM_198337	INSIG1	1001.67	56	5.59066	0.904282		904.5	83	9.17634	1.22752		459.01	34.72	7.56411	1.15302
NM_002723	PRB4	981.83	51.17	5.2117	0.842984		908	73.5	8.09471	1.08283		475.77	33.41	7.0223	1.07043
NM_002196	INSM1	885.33	55.33	6.24965	1.01087		839.5	71.5	8.51697	1.13932		394.91	27.83	7.04718	1.07422
NM_005973	PRCC	517.17	35.33	6.83141	1.10497		454.83	60.33	13.2643	1.77437		259.52	16.48	6.35018	0.967975
NM_005544	IRS1	827.17	58.67	7.09286	1.14726		773.83	79.33	10.2516	1.37136		347.97	29.11	8.36566	1.2752
NM_001083116	PRF1	889.83	58.17	6.5372	1.05738		854.17	73.5	8.60484	1.15107		402.16	35.98	8.94669	1.36377
NM_005547	IVL	704.83	52.83	7.49542	1.21237		651.83	81.33	12.4772	1.66908		303.18	24.64	8.12719	1.23885
NM_002727	SRGN	742.83	71.67	9.64824	1.56059		764	92	12.0419	1.61085		336.46	31.31	9.30571	1.41849
NM_014218	KIR2DL1	680.17	54.5	8.0127	1.29604		433.83	59	13.5998	1.81925		173.16	15.1	8.72026	1.32925
NM_002728	PRG2	868.83	67.67	7.78864	1.2598		705.5	62.83	8.90574	1.19133		373.4	27.28	7.30584	1.11365
NM_014512	KIR2DS1	914.83	61.67	6.74114	1.09037		603.83	85.33	14.1315	1.89037		319.68	29.44	9.20921	1.40378
NM_006250	PRH1	906.83	44.67	4.92595	0.796765		813.67	60.67	7.45634	0.997438		368.08	18.62	5.05868	0.771108
NM_002256	KISS1	383.67	24.83	6.47171	1.04679		373.5	55	14.7256	1.96985		192.61	16.75	8.69633	1.3256
NM_005042	PRH2	774.67	48.17	6.21813	1.00577		617.83	71.33	11.5452	1.54441		223.82	12.48	5.57591	0.849951
NM_005553	KRTAP5-9	716.33	52.17	7.28296	1.17801		583	64.33	11.0343	1.47606		250.5	18.97	7.57285	1.15435
NM_002761	PRM1	866.5	71.83	8.28967	1.34084		777.67	71.67	9.21599	1.23283		392.27	27.87	7.1048	1.083
NM_005555	KRT6B	777.67	72	9.25843	1.49754		642.67	74.5	11.5923	1.5507		345.02	25.6	7.41986	1.13103
NM_002762	PRM2	583.5	20.67	3.54242	0.572981		502.67	51.17	10.1796	1.36174		288.98	15.3	5.29448	0.807052
NM_002457	MUC2	825.83	40.83	4.94412	0.799704		488	41	8.40164	1.12389		283.4	17.81	6.2844	0.957948
NM_001007	RPS4X	449.83	25.83	5.74217	0.928787		255.5	28.83	11.2838	1.50943		192.51	14.28	7.4178	1.13071
XM_001134429	MUC5AC	744	29.33	3.9422	0.637646		652.83	41.67	6.38298	0.853854		379.56	16.89	4.44989	0.678308
NM_001008	RPS4Y1	805.33	32.33	4.0145	0.64934		785.33	50	6.36675	0.851683		354.6	18.34	5.17202	0.788385
XM_290540	MUC6	480	42.5	8.85417	1.43215		400.33	57.17	14.2807	1.91034		252.52	19.82	7.84888	1.19643
NM_001009	RPS5	194	14.33	7.3866	1.19477		246.83	43.5	17.6235	2.3575		91.27	8.08	8.85285	1.34946
NM_152291	MUC7	696	45.67	6.56178	1.06136		526	52.67	10.0133	1.33949		272.77	18.57	6.80793	1.03775
NM_001010	RPS6	131.33	7	5.33008	0.862133		114.5	29.17	25.476	3.40793		44.5	2.72	6.11236	0.931723
NM_015675	GADD45B	880.83	57.5	6.52793	1.05588		785.67	76	9.67327	1.294		390.61	27.91	7.14523	1.08917
NM_001011	RPS7	123.83	19.33	15.6101	2.52491		109.83	36	32.7779	4.38472		65.91	5.05	7.66196	1.16793
NM_005967	NAB2	774.83	44.5	5.7432	0.928953		614.67	54.17	8.81286	1.1789		333.24	19.14	5.74361	0.875513
NM_001012	RPS8	137	12	8.75912	1.41678		150	42	28	3.74557		44.7	3.48	7.78523	1.18672
NM_021963	NAP1L2	842.17	62	7.36193	1.19078		753.17	60.5	8.03272	1.07454		352.01	23.74	6.74413	1.02803
NM_001013	RPS9	127.33	10.83	8.50546	1.37575		186.67	43.5	23.3032	3.11727		94.91	7.2	7.58613	1.15637
NM_004538	NAP1L3	710.67	38.5	5.41742	0.87626		581.67	50.67	8.71112	1.16529		297.31	21.81	7.33578	1.11821
NM_001014	RPS10	289.5	19.17	6.62176	1.07106		182.67	33.5	18.3391	2.45323		90.47	4.74	5.23931	0.798641
NM_002483	CEACAM6	919.5	58.17	6.32626	1.02326		770.33	71.17	9.2389	1.23589		371.44	27.83	7.49246	1.1421
NM_001015	RPS11	385.33	24	6.22843	1.00744		228	37.83	16.5921	2.21953		227.1	18.03	7.93923	1.2102
NM_005380	NBL1	878.33	80.33	9.14577	1.47931		826.33	74	8.95526	1.19795		399.62	30.55	7.64476	1.16531
NM_001017	RPS13	434.5	27.83	6.40506	1.03601		311.17	39.83	12.8001	1.71227		159.86	11.92	7.45652	1.13662
NM_002485	NBN	770.83	55.67	7.22209	1.16816		694.67	55.5	7.98941	1.06875		331.11	21.35	6.44801	0.982887
NM_001025070	RPS14	298.83	43.83	14.6672	2.3724		315	43.67	13.8635	1.85453		163.45	20.35	12.4503	1.89783
NM_005558	LAD1	772.67	68.33	8.84336	1.4304		685.17	76.67	11.1899	1.49688		297.77	32.27	10.8372	1.65195
NM_000311	PRNP	793	43.67	5.50694	0.890739		707.67	61.33	8.66647	1.15932		371.88	24.64	6.62579	1.00999
NM_002286	LAG3	881	47.83	5.42906	0.878142		804.5	95.33	11.8496	1.58513		419.38	42.25	10.0744	1.53567
NM_000950	PRRG1	740.67	34.33	4.63499	0.749703		418	35.5	8.49282	1.13609		226.23	10.18	4.49985	0.685923
NM_005561	LAMP1	950.83	52.67	5.53937	0.895985		597	52.5	8.79397	1.17637		322.57	21.94	6.80162	1.03679
NM_000951	PRRG2	897	40.83	4.55184	0.736253		641.33	69	10.7589	1.43922		343.17	25.59	7.45695	1.13668
NM_002294	LAMP2	889.33	54	6.07199	0.982135		651.33	65.83	10.107	1.35202		358.99	21.97	6.11995	0.93288
NM_002779	PSD	894.67	58.33	6.51972	1.05456		537.33	57.67	10.7327	1.43572		255.94	21.69	8.47464	1.29181
NM_001012321	RPSA	948	57.83	6.10021	0.9867		820.83	68	8.2843	1.10819		407.73	33.68	8.26037	1.25915
NM_006905	PSG1	930.67	37.17	3.9939	0.646007		702.17	52.67	7.50103	1.00342		331.58	14.52	4.37903	0.667508
NM_005563	STMN1	856	49.33	5.76285	0.932133		667.83	53.5	8.01102	1.07164		314.76	20.74	6.58915	1.0044
NM_031246	PSG2	839.67	54.67	6.51089	1.05313		717.33	73.83	10.2923	1.37681		369.09	30.1	8.15519	1.24312
NM_006498	LGALS2	940.83	60.67	6.44856	1.04305		720.67	85.17	11.8182	1.58092		390.56	37.38	9.57087	1.45891
NM_021016	PSG3	921.83	54.5	5.91215	0.956282		683.67	77.17	11.2876	1.50995		315.24	26.2	8.31113	1.26689
NM_006149	LGALS4	953.67	54.5	5.71477	0.924355		724.67	82.5	11.3845	1.52291		333.89	32.9	9.85354	1.502
NM_002780	PSG4	648	55.33	8.53858	1.3811		358.67	58.83	16.4023	2.19414		226.08	13.52	5.98018	0.911575
NM_006499	LGALS8	914.5	56.17	6.14215	0.993484		677.5	66.17	9.76679	1.30651		308	24.66	8.00649	1.22045
NM_002781	PSG5	854	51	5.9719	0.965945		469	56	11.9403	1.59726		228.53	18.1	7.92019	1.20729
NM_002308	LGALS9	946	52.5	5.54968	0.897653		803.17	80	9.96053	1.33243		354.48	31.89	8.99628	1.37133
NM_001031850	PSG6	897	44.17	4.92419	0.796481		625.5	41.83	6.68745	0.894583		303.99	16.57	5.45084	0.830886
NM_030657	LIM2	955.67	53.33	5.58038	0.902618		751.67	75.5	10.0443	1.34363		356.05	28.11	7.89496	1.20345
NM_002785	PSG11	900.5	54.83	6.08884	0.984861		769.5	62	8.05718	1.07781		361.27	25.73	7.1221	1.08564
NM_000631	NCF4	831	46.17	5.55596	0.898668		610.17	59.17	9.6973	1.29721		290.94	21.19	7.28329	1.11021
NM_001018	RPS15	440.33	38.5	8.74344	1.41424		203.67	42	20.6216	2.75856		120.37	11.14	9.2548	1.41073
NM_000266	NDP	917.67	57.67	6.28439	1.01649		786.33	75.83	9.64353	1.29002		431.1	33.99	7.88448	1.20185
NM_001019	RPS15A	803.33	36.67	4.56475	0.738341		350.33	33.17	9.46822	1.26657		130.66	10.32	7.89836	1.20397
NM_007104	RPL10A	864.67	44.17	5.10831	0.826261		279.33	36.33	13.0061	1.73984		72.25	6.85	9.48097	1.44521
NM_001021	RPS17	854.67	43.5	5.08968	0.823249		237.17	16.33	6.88536	0.921058		93.27	5.31	5.69315	0.867822
NM_006156	NEDD8	931.17	56.33	6.04938	0.978478		633.5	68.33	10.7861	1.44286		202.2	18.35	9.07517	1.38335
NM_001022	RPS19	808.67	43.83	5.42001	0.876679		179.83	31	17.2385	2.306		59.05	4.6	7.79001	1.18745
NM_005382	NEFM	893.33	39.83	4.4586	0.721172		617	39.83	6.45543	0.863546		290.82	15.69	5.39509	0.822388
NM_001023	RPS20	875	54.17	6.19086	1.00136		265.33	50.33	18.9688	2.53747		135.8	13.66	10.0589	1.53331
NM_005383	NEU2	871.33	47.83	5.48931	0.887888		493.67	69.33	14.0438	1.87865		228.29	25.18	11.0298	1.68131
NM_001024	RPS21	861	57.67	6.69803	1.0834		342.83	50.83	14.8266	1.98336		180.39	13.77	7.63346	1.16359
NM_020529	NFKBIA	831.5	47.5	5.71257	0.923999		450	61.67	13.7044	1.83325		206.04	16.33	7.92565	1.20813
NM_001025	RPS23	898.67	46.67	5.19323	0.839997		565	55.5	9.82301	1.31403		270.5	30.14	11.1423	1.69845
NM_013432	NFKBIL2	873.5	44.83	5.13223	0.83013		423.5	44.83	10.5856	1.41604		236.42	10.49	4.43702	0.676347
NM_001026	RPS24	757.5	31.5	4.15842	0.672618		126.33	43	34.0378	4.55326		30.78	1.88	6.10786	0.931038
NM_014223	NFYC	492.83	32.33	6.56007	1.06108		328.5	43.33	13.1903	1.76447		169.65	15.05	8.87121	1.35226
NM_001028	RPS25	815.5	43.17	5.29368	0.856246		278.5	37.5	13.465	1.80122		171.26	14.76	8.61847	1.31374
NM_001003796	NHP2L1	291.5	12.67	4.34648	0.703037		134.5	68	50.5576	6.76312		34.92	5.08	14.5475	2.21752
NM_001030	RPS27	926.5	54.83	5.91797	0.957223		878	72.5	8.2574	1.1046		386.85	29.63	7.6593	1.16753
NM_198270	NHS	939.5	58.83	6.26184	1.01284		783.5	78.33	9.99745	1.33736		439.88	40.77	9.26844	1.41281
NM_002954	RPS27A	673.5	59	8.76021	1.41695		109.17	52.83	48.3924	6.47348		35.2	6.12	17.3864	2.65025
NM_001015002	LLGL2	400.17	27.17	6.78961	1.09821		621	56.17	9.04509	1.20997		388.3	24.33	6.26577	0.955108
NM_005047	PSMD5	539.67	39.83	7.38044	1.19377		766.33	72.17	9.41761	1.2598		414.12	27.93	6.74442	1.02807
NM_021727	FADS3	844.67	83.67	9.90564	1.60222		891	91.5	10.2694	1.37374		449.62	43.2	9.60811	1.46459
NM_006263	PSME1	514.17	31.5	6.12638	0.990933		553	42.33	7.65461	1.02396		196.72	14.13	7.1828	1.09489
NM_000427	LOR	939.33	68.17	7.2573	1.17386		890.5	85.5	9.60135	1.28438		426.02	38.03	8.92681	1.36074
NM_002818	PSME2	764	29	3.79581	0.613967		641.17	36.67	5.71923	0.765064		259.14	11.6	4.47634	0.682341
NM_006152	LRMP	851.5	53.83	6.32179	1.02254		850.33	75.67	8.8989	1.19041		378.07	30.06	7.95091	1.21198
NM_176817	TAS2R38	972.17	63	6.48035	1.04819		901.5	75.33	8.35607	1.1178		430.89	32.41	7.52164	1.14654
NM_002319	LRCH4	832.5	43	5.16517	0.835458		810.17	43	5.30753	0.709991		369.62	20.81	5.63011	0.858212
NM_000264	PTCH1	902.17	60	6.65063	1.07573		915.17	67.5	7.37568	0.986648		420.12	29.91	7.11939	1.08523
NM_001013253	LSP1	809.67	63.5	7.8427	1.26855		758.17	69.33	9.14439	1.22325		373.78	30.06	8.04216	1.22589
NM_020440	PTGFRN	873.33	49.83	5.70575	0.922896		858.67	52.83	6.15254	0.823028		421.99	22.54	5.34136	0.814197
NM_001013257	BCAM	709.33	56.33	7.9413	1.28449		612.33	49.17	8.02998	1.07417		325.8	22.47	6.89687	1.05131
NM_002824	PTMS	862.17	46.83	5.43164	0.87856		840	50.67	6.03214	0.806923		356.31	23.16	6.49996	0.990806
NM_002345	LUM	794	32.33	4.07179	0.658606		715.83	31.5	4.40049	0.588655		331.7	9.69	2.92131	0.445304
NM_002852	PTX3	799.67	43	5.37722	0.869757		796.5	38.17	4.79222	0.641057		372.69	16.88	4.52923	0.690403
NM_002346	LY6E	656.17	33	5.02918	0.813463		568.33	42.33	7.44814	0.996341		226.52	13.32	5.88028	0.896346
NM_005049	PWP2	744.17	36.67	4.92764	0.797038		656.33	48	7.31339	0.978316		349.44	18.65	5.33711	0.81355
NM_002347	LY6H	888	53.33	6.00563	0.971402		878	52.67	5.99886	0.802471		388.44	24.69	6.35619	0.968891
NM_002857	PEX19	166.17	7.67	4.61575	0.746592		184	25.33	13.7663	1.84153		59.34	3.46	5.83081	0.888805
NM_002351	SH2D1A	706.33	29.33	4.15245	0.671653		607	32.5	5.3542	0.716234		255.14	9.65	3.78224	0.576536
NM_000318	PEX2	871.83	72.83	8.35369	1.3512		857.83	74	8.62642	1.15396		409.24	30.69	7.49927	1.14313
NM_005601	NKG7	859.17	50.17	5.83936	0.944507		482.17	38.83	8.05318	1.07728		240.54	20.06	8.33957	1.27122
NM_001031	RPS28	222.17	15.17	6.8281	1.10444		235.83	31.67	13.4292	1.79643		64.52	4.03	6.24613	0.952113
NM_006167	NKX3-1	441.5	33.67	7.62627	1.23354		669.83	69.83	10.425	1.39456		265.46	15.76	5.93686	0.904972
NM_001030001	RPS29	277.17	16.5	5.95303	0.962893		276.33	31.83	11.5188	1.54088		111.92	6.25	5.58435	0.851237
NM_005386	NNAT	779	64.17	8.23748	1.3324		827.83	91.33	11.0325	1.47582		418.19	31	7.4129	1.12997
NM_001015055	RTKN	848.33	77.83	9.1745	1.48396		743.83	92.67	12.4585	1.66658		303.96	36.82	12.1134	1.84648
NM_018055	NODAL	697.17	72.33	10.3748	1.67811		688	79.67	11.5799	1.54905		365.12	33.89	9.28188	1.41486
NM_021136	RTN1	803.83	87.5	10.8854	1.7607		857.17	96.17	11.2195	1.50084		357.34	36.49	10.2116	1.55658
NM_014515	CNOT2	596.33	28.5	4.77923	0.773034		591.5	36.5	6.17075	0.825465		245.01	11.5	4.69369	0.715471
NM_005619	RTN2	845.33	44.5	5.26422	0.851479		800.83	60.67	7.57589	1.01343		348.45	24.58	7.0541	1.07527
NM_002514	NOV	827	49.5	5.98549	0.968144		595.17	34.5	5.79666	0.775422		316.15	14.18	4.48521	0.683693
NM_030754	SAA2	824.67	57	6.91186	1.11798		793.67	48.33	6.08943	0.814586		396.28	23.77	5.99828	0.914334
NM_002519	NPAT	826.33	65.33	7.90604	1.27879		438.5	56.67	12.9236	1.7288		224.4	29	12.9234	1.96994
NM_022553	VPS52	760.83	77.83	10.2296	1.65463		685	89.17	13.0175	1.74136		340.08	40.7	11.9678	1.82428
NM_004558	NRTN	846.17	74.17	8.76538	1.41779		832	92.17	11.0781	1.48193		355.23	22.86	6.43527	0.980945
NM_000333	ATXN7	712.5	64.5	9.05263	1.46425		738.67	95.67	12.9517	1.73255		323.33	35.83	11.0816	1.68919
NM_002527	NTF3	860.5	94.5	10.982	1.77632		924.17	101.5	10.9828	1.46918		427.9	47.95	11.2059	1.70814
NM_174934	SCN4B	756.17	43	5.68655	0.919791		759.5	66.83	8.79921	1.17707		354.7	22.2	6.25881	0.954047
NM_006179	NTF4	487	65.33	13.4148	2.16982		376.83	60.67	16.1001	2.15372		243.52	16.7	6.85775	1.04535
NM_002983	CCL3	709.83	46.33	6.52691	1.05572		684.33	59	8.62157	1.15331		371.87	24.05	6.46731	0.98583
NM_006185	NUMA1	923	46.67	5.05634	0.817855		901.83	68.5	7.59567	1.01608		457.83	27.62	6.03281	0.919597
NM_002984	CCL4	865	43.33	5.00925	0.810239		847.17	39.83	4.70154	0.628927		401.3	16.08	4.00698	0.610794
NM_014220	TM4SF1	416.17	31.33	7.52817	1.21767		748	67.67	9.04679	1.21019		412.77	32.32	7.83003	1.19355
NM_013401	RAB3IL1	667.17	64	9.59276	1.55161		849.17	79.83	9.40094	1.25757		417.89	35.41	8.47352	1.29164
NM_002354	EPCAM	517.83	33.67	6.50213	1.05171		591.67	36.5	6.16898	0.825227		283.14	14.85	5.24476	0.799472
NM_002873	RAD17	886.33	44.67	5.03988	0.815194		888.67	51.5	5.79518	0.775224		407.43	20.46	5.02172	0.765474
NM_005899	NBR1	906.67	64.5	7.11394	1.15067		872.83	76.33	8.74512	1.16984		417.8	34.65	8.29344	1.26419
NM_006265	RAD21	317.5	49.67	15.6441	2.53041		394.17	82.33	20.8869	2.79405		185.39	20.98	11.3167	1.72503
NM_005584	MAB21L1	935.33	66	7.05633	1.14135		922.67	78.33	8.48949	1.13564		429.18	34.44	8.02461	1.22321
NM_002885	RAP1GAP	466.67	33.67	7.21495	1.16701		451	44.83	9.94013	1.3297		209.24	13.47	6.43758	0.981298
NM_002358	MAD2L1	518.67	47.67	9.19081	1.4866		561.5	57.67	10.2707	1.37392		240.05	19.15	7.9775	1.21603
NM_021159	RAP1GDS1	773.83	50.5	6.52598	1.05557		860	64.67	7.51977	1.00592		372.83	26.73	7.16949	1.09286
NM_001003652	SMAD2	838.17	60.83	7.25748	1.17389		665	57.33	8.62105	1.15324		320.13	32.44	10.1334	1.54466
NM_005610	RBBP4	556	48.83	8.78237	1.42054		500.5	58.67	11.7223	1.56809		283.86	23.12	8.14486	1.24154
NM_004988	MAGEA1	666.17	51.17	7.68122	1.24243		628.83	43.5	6.91761	0.925372		306.92	18.54	6.04066	0.920794
NM_002893	RBBP7	640.67	40.17	6.27	1.01416		591.5	51.67	8.73542	1.16854		302.82	16.22	5.35632	0.816478
NM_001011548	MAGEA4	860.33	51.83	6.02443	0.974443		832.67	65.5	7.86626	1.05227		390.15	28.41	7.28181	1.10999
NM_006507	REG1B	786.67	57.5	7.30929	1.18227		755.17	53.33	7.06199	0.944685		358.24	20.34	5.67776	0.865476
NM_021049	MAGEA5	245.5	17.33	7.05906	1.14179		294.5	44	14.9406	1.99861		138.29	14.38	10.3984	1.58506
NM_000538	RFXAP	856	55.67	6.5035	1.05193		883.17	69.83	7.90675	1.05769		444.57	24.92	5.60542	0.854448
NM_005363	MAGEA6	824	48.5	5.88592	0.952039		785.33	44.67	5.68805	0.760894		363.63	18.19	5.00234	0.76252
NM_000326	RLBP1	962.17	68.33	7.10166	1.14868		960.33	72	7.49742	1.00293		459.39	30.98	6.74373	1.02796
NM_005364	MAGEA8	705.83	58.17	8.24136	1.33303		714.67	80	11.194	1.49742		362.3	31.28	8.63373	1.31606
NM_183043	RNF6	722.67	47.67	6.59637	1.06695		743.17	81.83	11.0109	1.47294		354.55	24.23	6.83401	1.04173
NM_002540	ODF2	849.83	70.33	8.27577	1.33859		808.5	85.83	10.616	1.4201		447.09	30.03	6.71677	1.02385
NM_032965	CCL15	808	42	5.19802	0.840772		566	73.67	13.0159	1.74114		23.23	18.27	78.6483	11.9886
NM_006189	OMP	686.67	38.17	5.55871	0.899113		787.33	55.17	7.00723	0.93736		332.37	17.58	5.28929	0.80626
NM_002994	CXCL5	749.17	27.5	3.67073	0.593735		783.17	44.33	5.66033	0.757185		368.81	12.5	3.38928	0.516637
NM_007374	SIX6	851.17	48.17	5.65927	0.915378		803.83	67.33	8.37615	1.12048		411.38	29.64	7.20502	1.09828
NM_002995	XCL1	896.67	86	9.59104	1.55134		897	89.17	9.94091	1.3298		444.27	35.14	7.9096	1.20568
NM_002548	OR1D2	514.67	28.83	5.60165	0.906058		583.17	32.17	5.5164	0.737932		239.91	10.45	4.3558	0.663966
NM_002996	CX3CL1	863.5	69.33	8.02895	1.29867		871.33	85.33	9.79307	1.31002		396.09	37.03	9.34889	1.42508
NM_012360	OR1F1	880.33	70	7.95156	1.28615		849.67	77	9.06234	1.21227		461.51	35.81	7.75931	1.18277
NM_001006946	SDC1	759.67	40.17	5.28782	0.855297		757.5	47.83	6.31419	0.844652		346.52	19.6	5.65624	0.862195
NM_012368	OR2C1	557.5	52.33	9.38655	1.51826		644.67	69.17	10.7295	1.43529		294.69	24.49	8.31043	1.26678
NM_002998	SDC2	595.17	39.17	6.58131	1.06452		570.5	59.67	10.4592	1.39914		292.05	19.64	6.72488	1.02509
NM_002550	OR3A1	842.83	61.83	7.336	1.18659		808.83	79	9.76719	1.30656		403.3	29.38	7.2849	1.11046
NM_002999	SDC4	144.83	13.67	9.43865	1.52669		230.17	53	23.0265	3.08026		77.84	3.91	5.02312	0.765688
NM_002551	OR3A2	599.5	50.17	8.36864	1.35362		653.67	54.67	8.36355	1.1188		304.87	22.86	7.49828	1.14298
NM_000609	CXCL12	278.17	27.33	9.82493	1.58917		429.33	52	12.1119	1.62021		220.9	20.02	9.06292	1.38149
NM_020530	OSM	587.67	35.33	6.01188	0.972412		630.5	50.5	8.00952	1.07144		304.96	19.9	6.52545	0.994691
NM_006923	SDF2	537.83	37	6.8795	1.11275		613.5	37.67	6.14018	0.821375		309.24	18.93	6.12146	0.93311
NM_005015	OXA1L	786.83	49.5	6.29107	1.01757		757.67	56.33	7.43464	0.994535		376.37	27.69	7.35712	1.12147
NM_183352	SEC13	704.83	35.67	5.06079	0.818576		679	51.5	7.58468	1.01461		339.6	22.15	6.52238	0.994224
NM_001040134	PALM	709.83	41.83	5.89296	0.953178		708.83	61.17	8.62971	1.1544		312.53	18.37	5.87784	0.895974
NM_001039573	SEC14L1	320.17	38.67	12.078	1.95359		387	90.17	23.2997	3.11682		230.32	36.87	16.0082	2.44017
NM_005365	MAGEA9	343.67	30.17	8.77877	1.41995		566.83	57.83	10.2024	1.36477		288.88	22.41	7.75755	1.1825
NM_002942	ROBO2	795.5	54.33	6.82967	1.10469		922.67	71.67	7.76767	1.03909		420.23	30.62	7.28649	1.1107
NM_001011543	MAGEA10	823.83	48.5	5.88714	0.952236		855	45.83	5.36023	0.717041		416.92	20.81	4.99137	0.760847
NM_203288	RP9	927.67	51	5.49764	0.889236		887.5	62.5	7.04225	0.942046		438.03	30.22	6.89907	1.05164
NM_001011544	MAGEA11	805.67	67.17	8.33716	1.34852		741.83	77.33	10.4242	1.39445		333.96	38.64	11.5702	1.76368
NM_006269	RP1	864.33	62.5	7.23103	1.16961		870.17	68.17	7.8341	1.04797		410.3	29.18	7.11187	1.08408
NM_005367	MAGEA12	600.5	36.5	6.07827	0.983151		730.5	55.83	7.64271	1.02237		306.25	17.76	5.79918	0.883985
NM_002947	RPA3	822.17	50.17	6.10214	0.987013		683.17	39	5.70868	0.763653		298.99	12.53	4.19078	0.638811
NM_002363	MAGEB1	903.5	59.17	6.54898	1.05929		892.67	72.83	8.15867	1.09139		439	33.65	7.66515	1.16842
NM_000967	RPL3	662.17	32.33	4.88243	0.789726		744	36.5	4.90591	0.656267		47.79	2.75	5.75434	0.87715
NM_002364	MAGEB2	850.67	58	6.81816	1.10283		842.5	56.83	6.7454	0.902336		371.63	32.25	8.67799	1.32281
NM_005061	RPL3L	776	51.67	6.65851	1.077		675	53.5	7.92593	1.06026		139.92	8.92	6.37507	0.971769
NM_002365	MAGEB3	734	86.33	11.7616	1.90242		553.83	83.83	15.1364	2.02481		243.95	26.61	10.908	1.66273
NM_000970	RPL6	471.17	39.83	8.45342	1.36733		330.17	49.5	14.9923	2.00552		178.95	16.29	9.1031	1.38761
NM_002367	MAGEB4	869.17	54.5	6.27035	1.01422		757.83	61.83	8.15882	1.09141		340.12	27.72	8.15006	1.24234
NM_000973	RPL8	279.5	28.17	10.0787	1.63022		337.17	38.5	11.4186	1.52747		135.27	10.74	7.93968	1.21027
NM_002370	MAGOH	973.67	61.33	6.29885	1.01883		901.83	87.83	9.73909	1.3028		441.76	38.08	8.62007	1.31398
NM_000661	RPL9	276	41.17	14.9167	2.41275		228.67	42	18.3671	2.45697		104.02	15.36	14.7664	2.25088
NM_033063	MAP6	772.17	40.83	5.2877	0.855277		414	37.67	9.09903	1.21718		172.65	9.78	5.66464	0.863476
NM_006013	RPL10	950.67	48.33	5.08378	0.822294		947.5	72.67	7.66966	1.02597		412.32	24.4	5.91773	0.902056
NM_016841	MAPT	727.67	52.83	7.26016	1.17432		664.17	61.67	9.28527	1.2421		266.94	18.74	7.0203	1.07012
NM_000975	RPL11	319.5	43.83	13.7183	2.21892		413.17	46.83	11.3343	1.5162		190.82	17.06	8.94036	1.3628
NM_002580	REG3A	829.5	42.83	5.16335	0.835164		665.33	73.5	11.0471	1.47778		300.17	19.67	6.55295	0.998884
NM_003004	SECTM1	812.83	41.5	5.10562	0.825826		751.67	60	7.98223	1.06779		395.44	24.44	6.18046	0.942103
NM_002583	PAWR	685.67	27	3.93775	0.636926		810.67	45.33	5.59167	0.748001		358.72	14.79	4.12299	0.628479
NM_001011658	TRAPPC2	930.67	49.33	5.30048	0.857345		899.67	67.83	7.53943	1.00855		447.24	29.1	6.50657	0.991814
NM_006031	PCNT	488.17	23.83	4.8815	0.789575		580.17	34.17	5.88965	0.787862		220.31	7.73	3.50869	0.534839
NM_004186	SEMA3F	843.83	63.33	7.50507	1.21393		777.83	82.83	10.6489	1.4245		363.55	30.88	8.49402	1.29477
NM_002593	PCOLCE	784.17	41.67	5.3139	0.859515		732.5	60.83	8.30444	1.11089		371.92	24.02	6.45838	0.984468
NM_198139	SEMG1	819.83	39	4.75708	0.769451		758.33	45.33	5.97761	0.799628		358.94	21.9	6.1013	0.930037
NM_006198	PCP4	831.5	69.67	8.37883	1.35526		798.67	66.67	8.34763	1.11667		373.06	29.96	8.03088	1.22417
NM_003008	SEMG2	855.67	42.83	5.00543	0.809622		783.17	44.33	5.66033	0.757185		336.99	17.84	5.29393	0.806967
NM_005018	PDCD1	574	24	4.18118	0.6763		554.33	32.33	5.83227	0.780185		252.03	9.53	3.7813	0.576393
NM_005410	SEPP1	847	66	7.79221	1.26038		724.83	70.83	9.77195	1.3072		328.64	30.48	9.27459	1.41375
NM_033023	PDGFA	803.33	66.5	8.27804	1.33896		781	75.83	9.70935	1.29882		386.02	28.05	7.26646	1.10765
NM_003009	SEPW1	910.5	58.5	6.42504	1.03924		894.17	78	8.72317	1.1669		354.62	34.77	9.80486	1.49458
NM_002608	PDGFB	794.5	63.67	8.01385	1.29623		876.33	55.83	6.37089	0.852237		439.42	25.31	5.75987	0.877991
NM_003011	SET	805.5	78.67	9.7666	1.57973		572.67	76.83	13.4161	1.79468		263.58	29.72	11.2755	1.71876
NM_024411	PDYN	639.67	47.33	7.39913	1.1968		581.5	60	10.3181	1.38026		354.28	27.78	7.84126	1.19526
NM_003012	SFRP1	793.67	56.67	7.14025	1.15492		831.83	66.5	7.99442	1.06942		396.54	27.33	6.89212	1.05058
NM_002614	PDZK1	297.33	27.67	9.30616	1.50526		302	39.5	13.0795	1.74965		132.11	13.53	10.2415	1.56113
NM_003013	SFRP2	841.17	53.67	6.3804	1.03202		580.33	73.67	12.6945	1.69815		292.22	32.01	10.9541	1.66976
NM_006211	PENK	867.33	82.5	9.51195	1.53854		898.33	72.5	8.07053	1.0796		432.55	33.25	7.68697	1.17175
NM_003014	SFRP4	659.33	35.67	5.41004	0.875066		656	33.33	5.08079	0.67966		306.54	18.2	5.93723	0.905028
NM_001025081	MBP	258.17	18	6.97215	1.12773		375.83	47	12.5057	1.67289		219.35	13.06	5.95395	0.907577
NM_000976	RPL12	62	5.67	9.14516	1.47922		205.33	48.5	23.6205	3.15973		68.58	7.19	10.4841	1.59812
NM_001085377	MCC	718.5	46.17	6.42589	1.03938		671.5	55.5	8.26508	1.10562		399.51	30.3	7.58429	1.15609
NM_000977	RPL13	74.83	10	13.3636	2.16155		160	60.17	37.6063	5.03061		44.96	5.08	11.2989	1.72233
NM_030663	SMCP	924	61	6.60173	1.06782		879.67	64.33	7.31297	0.97826		446.03	31.84	7.13853	1.08815
NM_002948	RPL15	667.33	29.33	4.39513	0.710905		760.83	48.17	6.33124	0.846934		307.06	15.71	5.11626	0.779886
NM_001012333	MDK	474.5	47.17	9.94099	1.60794		542.17	46.33	8.54529	1.14311		272.47	15.41	5.65567	0.862109
NM_000979	RPL18	86	12	13.9535	2.25696		202	27.67	13.698	1.83239		54.21	6.48	11.9535	1.82211
NM_014623	MEA1	447.17	28	6.2616	1.0128		533.33	47.17	8.84443	1.18312		217.11	13.44	6.19041	0.943621
NM_000980	RPL18A	226.83	34.5	15.2096	2.46013		295.83	40.83	13.8018	1.84628		111	8.06	7.26126	1.10685
NM_130801	MEN1	832	67	8.05288	1.30254		837.5	75.83	9.05433	1.2112		412.96	29.28	7.09028	1.08079
NM_000981	RPL19	98.17	10.17	10.3596	1.67565		127.17	22	17.2997	2.31419		43.33	3.67	8.46988	1.29109
NM_005926	MFAP1	362.33	22.17	6.11873	0.989696		343.33	23.5	6.84473	0.915622		141.87	5.85	4.12349	0.628555
NM_000982	RPL21	182.67	19.67	10.7681	1.74172		194.67	26.5	13.6128	1.82099		79.73	6.3	7.90167	1.20447
NM_017459	MFAP2	948.33	48.83	5.14905	0.832851		828.17	62.5	7.54676	1.00953		429.04	22.39	5.21863	0.795489
NM_000983	RPL22	810.5	63.33	7.8137	1.26385		779.5	76.5	9.81398	1.31282		396.02	37.26	9.40862	1.43418
NM_005927	MFAP3	854.5	64.67	7.56817	1.22414		866.33	74.67	8.61912	1.15298		434.67	26.61	6.12189	0.933175
NM_021134	MRPL23	828.33	48.17	5.81532	0.940619		866.17	59	6.8116	0.911191		397.35	21.94	5.52158	0.841669
NM_002411	SCGB2A2	397.33	23.33	5.87169	0.949738		415.33	24	5.77854	0.772998		166.44	9.52	5.71978	0.871881
NM_000986	RPL24	322.33	40.33	12.512	2.0238		461.5	70.33	15.2394	2.03859		229.03	30.6	13.3607	2.03661
NM_005930	CTAGE5	636	35.83	5.63365	0.911234		656.33	51.67	7.87256	1.05312		339.12	22.87	6.74393	1.02799
NM_000987	RPL26	149	17.5	11.745	1.89973		294.67	39.33	13.3471	1.78545		106.14	7.85	7.39589	1.12738
NM_000288	PEX7	373.33	34.33	9.19562	1.48738		441.83	57	12.9009	1.72576		236.7	19.27	8.14111	1.24097
NM_003015	SFRP5	948	48.5	5.11603	0.827511		686.33	52	7.57653	1.01352		376.28	26.77	7.11438	1.08446
NM_002617	PEX10	965.83	65.83	6.8159	1.10246		898	73.33	8.16592	1.09236		469.22	29.51	6.28916	0.958673
NM_198843	SFTPB	817.5	73.5	8.99083	1.45425		838.67	86.67	10.3342	1.38241		426.59	39.84	9.33918	1.4236
NM_002619	PF4	904.17	59.5	6.58062	1.06441		928.17	65.67	7.07521	0.946455		454.86	29.07	6.39098	0.974194
NM_003018	SFTPC	765.33	43.83	5.72694	0.926324		746.83	46.17	6.18213	0.826987		327.4	19.86	6.06597	0.924653
NM_002620	PF4V1	461.33	32.83	7.11638	1.15106		631.17	55.67	8.82013	1.17987		328.99	21.71	6.59898	1.0059
NM_000232	SGCB	625	63.33	10.1328	1.63897		687.83	74.67	10.8559	1.4522		344.71	34.88	10.1187	1.54241
NM_002621	CFP	743.17	51	6.86249	1.11		791	47.83	6.04678	0.80888		402.51	21.41	5.31912	0.810808
NM_172244	SGCD	648.17	37.83	5.83643	0.944034		673.83	45	6.67824	0.893352		326.79	17.65	5.40102	0.823292
NM_012394	PFDN2	177.33	16.33	9.20882	1.48951		272.5	30.17	11.0716	1.48105		117.18	9.2	7.85117	1.19677
NM_001001713	SH3BGR	861.17	73	8.47684	1.37112		858.67	85.5	9.95726	1.33199		436.58	34.74	7.9573	1.21295
NM_002623	PFDN4	407.67	38	9.32126	1.5077		417.83	45.83	10.9686	1.46727		206.75	11.75	5.68319	0.866304
NM_003022	SH3BGRL	646.17	37.17	5.75236	0.930435		639.67	47.33	7.39913	0.989785		330.7	21.22	6.41669	0.978113
NM_053276	VIT	856.67	76.33	8.91008	1.44119		900	83	9.22222	1.23366		449.26	38.46	8.56074	1.30494
NM_003023	SH3BP2	731.83	82.67	11.2963	1.82717		813	102.33	12.5867	1.68373		412.33	47.51	11.5223	1.75638
NM_005022	PFN1	874	77.67	8.88673	1.43742		882.33	77	8.72689	1.1674		459.54	32.58	7.0897	1.0807
NM_003025	SH3GL1	417.83	29.33	7.0196	1.13541		413.67	42.67	10.315	1.37984		203.94	12.48	6.11945	0.932803
NM_002628	PFN2	404.17	31.67	7.83581	1.26743		441.33	37.83	8.57182	1.14666		221.89	10.99	4.9529	0.754984
NM_003026	SH3GL2	610.83	51.33	8.40332	1.35922		743.5	83	11.1634	1.49334		269.89	22.76	8.43307	1.28547
NM_002632	PGF	777.17	66.67	8.57856	1.38757		889	68.5	7.70529	1.03074		440.44	37.08	8.41885	1.28331
NM_003027	SH3GL3	782.67	41.5	5.30236	0.857649		826.17	58	7.02035	0.939115		419.06	24.22	5.7796	0.881
NM_002416	CXCL9	625.83	44.5	7.11056	1.15012		738	65.33	8.8523	1.18418		352.83	27.32	7.74311	1.1803
NM_000988	RPL27	232.67	23.67	10.1732	1.6455		280	35.83	12.7964	1.71178		171.13	13.83	8.08158	1.2319
NM_002417	MKI67	788.67	72.5	9.19269	1.4869		896.67	82.5	9.20071	1.23078		433.15	37.08	8.56054	1.30491
NM_000989	RPL30	165.67	34.33	20.7219	3.35174		219.5	45.17	20.5786	2.75281		94.6	17.9	18.9218	2.8843
NM_013255	MKLN1	822.5	40	4.86322	0.786619		701.67	54.33	7.74296	1.03578		339.13	19.06	5.62026	0.856712
NM_000990	RPL27A	207.5	17	8.19277	1.32517		313.33	37.17	11.8629	1.5869		119.49	7.14	5.9754	0.910845
NM_004529	MLLT3	734.17	43.5	5.92506	0.958369		825.83	62.17	7.52818	1.00705		378.59	24.09	6.36308	0.969942
NM_000991	RPL28	553.17	40.67	7.35217	1.1892		309.33	35.17	11.3697	1.52093		193.92	12.58	6.48721	0.988863
NM_002430	MN1	798.83	67	8.38727	1.35663		824.17	79.67	9.66669	1.29312		359.05	28.58	7.95989	1.21335
NM_000992	RPL29	927.5	52.5	5.66038	0.915558		857.5	73.17	8.53294	1.14146		406.53	31.41	7.72637	1.17775
NM_020310	MNT	806	54.5	6.76179	1.09371		513.83	65	12.6501	1.69221		287.58	24.02	8.35246	1.27319
NM_000993	RPL31	190	18.33	9.64737	1.56045		198	37.33	18.8535	2.52205		120.04	9.64	8.03066	1.22413
NM_182935	MOBP	991	60.33	6.08779	0.984691		926.5	84	9.06638	1.21281		434.21	35.79	8.24256	1.25643
NM_000994	RPL32	283.17	24	8.47547	1.3709		186.67	29.83	15.9801	2.13766		95.06	10.42	10.9615	1.67089
NM_138928	MOCS1	859.5	66.5	7.73706	1.25146		693.67	56.67	8.16959	1.09285		308.03	24.27	7.8791	1.20103
NM_000995	RPL34	367.33	28.83	7.84853	1.26949		141.5	43.17	30.5088	4.08118		44.85	4.29	9.56522	1.45805
NM_206813	MOG	849.17	65.5	7.71341	1.24763		819	82.67	10.094	1.35028		350.74	32.32	9.2148	1.40464
NM_000996	RPL35A	306	35	11.4379	1.85006		303.5	41.67	13.7298	1.83664		105.8	9.91	9.36673	1.4278
NM_002437	MPV17	473.17	28.33	5.98728	0.968433		570.83	32.33	5.66368	0.757634		280.02	15.36	5.48532	0.836142
NM_001001	RPL36AL	476.5	31.83	6.67996	1.08047		429.33	46.33	10.7912	1.44355		204.86	13.07	6.37997	0.972515
NM_002443	MSMB	834.67	61.17	7.32864	1.1854		722.83	61	8.43905	1.1289		385.32	27.42	7.11616	1.08474
NM_000997	RPL37	137.5	13.5	9.81818	1.58808		235.83	29.17	12.3691	1.65462		44.42	4.86	10.941	1.66777
NM_002634	PHB	792.17	58.83	7.42644	1.20122		472.67	50.83	10.7538	1.43854		189.37	13.63	7.19755	1.09714
NM_003028	SHB	872.83	49.67	5.69068	0.92046		675.67	70.5	10.4341	1.39577		335.29	31.79	9.48134	1.44527
NM_005392	PHF2	509.5	18.83	3.69578	0.597787		576.17	22	3.81832	0.510778		421.72	14.65	3.47387	0.529531
NM_022039	FBXW4	150.67	8.33	5.52864	0.894249		247.33	25	10.108	1.35215		87.36	4.75	5.43727	0.828818
NM_002652	PIP	511	34.67	6.78474	1.09742		549.67	45	8.18673	1.09514		265.61	18.88	7.10817	1.08352
NM_006928	SILV	611.17	54.67	8.94514	1.44686		724.33	67.5	9.31896	1.2466		295.17	26.36	8.93045	1.36129
NM_138694	PKHD1	410.33	28.67	6.98706	1.13015		320.17	31.67	9.89162	1.32321		184.32	8.54	4.63325	0.706258
NM_001048166	STIL	483.17	47.17	9.76261	1.57909		610.5	54	8.84521	1.18323		299.49	23.31	7.78323	1.18642
NM_201379	PLEC	426	33.83	7.94131	1.2845		522.33	41.67	7.97772	1.06718		246.57	15.03	6.09563	0.929173
NM_005982	SIX1	378.83	43.17	11.3956	1.84322		349	53.17	15.235	2.03799		142.79	14.79	10.3579	1.57888
NM_002664	PLEK	365.33	42.33	11.5868	1.87415		478.17	62	12.9661	1.73448		266.25	26.74	10.0432	1.53091
NM_005413	SIX3	573.33	28	4.88375	0.789939		437.67	44.67	10.2063	1.3653		172.59	8.31	4.81488	0.733945
NM_002667	PLN	922	79.33	8.60412	1.3917		721.83	86.67	12.007	1.60618		374.3	41.93	11.2022	1.70759
NM_001045557	SLA	702.83	62.17	8.84567	1.43077		673.83	63	9.34954	1.25069		352.34	25.6	7.26571	1.10753
NM_000533	PLP1	476.5	27.83	5.8405	0.944693		593.5	52.17	8.79023	1.17587		321.03	17.21	5.36087	0.817172
NM_006932	SMTN	616.83	70.17	11.3759	1.84004		704.5	84.33	11.9702	1.60126		354.37	34.4	9.70737	1.47972
NM_002668	PLP2	796.67	74	9.28866	1.50243		832.5	78.17	9.38979	1.25608		408.05	34.23	8.38868	1.27871
NM_003063	SLN	887.5	73.33	8.26254	1.33645		824.33	63.83	7.74326	1.03582		404.73	32.64	8.06464	1.22931
NM_002669	PLRG1	392	42.33	10.7985	1.74664		361.67	29.17	8.06536	1.07891		198.03	8.68	4.38317	0.668139
NM_003076	SMARCD1	773	35.33	4.5705	0.739272		853.83	40.17	4.70468	0.629348		414.71	19.07	4.59839	0.700945
NM_002673	PLXNB1	563.5	26	4.61402	0.746311		614.5	34.33	5.58666	0.74733		240.4	10.07	4.18885	0.638518
NM_006936	SUMO3	445.83	25	5.60752	0.907008		398.33	30.5	7.65697	1.02428		240.82	13.37	5.55186	0.846285
	NC	816.83	50.5	6.18244	1		716.5	57.17	7.47549	1		390.38	25.61	6.56027	1
	NC	784	50.5	6.44133	1.04187		816	61	7.97906	1.06736		391.38	26.72	6.82712	1.04068
	RAD51	369.67	7.17	1.93957	0.313722		382	15	3.11046	0.416087		132.94	4.03	3.03144	0.462091
	RAD51	457.33	260.83	11.33	0.702607		427	16.17	3.78689	0.506574		180.97	5.2	2.8734	0.438001
	BRCA2	872.67	23.17	2.31126	0.373842		932.5	16.67	1.78767	0.239137		426.63	8.93	2.09315	0.319064
	BRCA2	865.33	20	2.65507	0.429454		840.33	14	1.66601	0.222863		418.8	9.57	2.2851	0.348324

## Sheet: Ext-B3
				plate 1					plate 2					plate 3
RefSeq Accession Number	Gene Symbol	N.(total cells)	N.(GFP+ cells)	Ratio(GFP/DAPI)	Fold Change(/NC)		N.(total cells)	N.(GFP+ cells)	Ratio(GFP/DAPI)	Fold Change(/NC)		N.(total cells)	N.(GFP+ cells)	Ratio(GFP/DAPI)	Fold Change(/NC)
NM_005448	BMP15	274.83	6.5	2.3651	0.692132		402.67	6.83	1.69618	0.496376		256	5.17	2.01953	0.823169
NM_014824	FCHSD2	300.33	12	3.9956	1.16929		265.67	8.67	3.26345	0.955028		211.17	4.83	2.28726	0.932295
NM_005449	FAIM3	343.67	5.5	1.60037	0.468339		537	12	2.23464	0.653953		387.33	8.33	2.15062	0.876602
XM_940627	LBA1	338.33	8.5	2.51234	0.735221		499.17	12.5	2.50416	0.732826		378.5	6.67	1.76222	0.718288
NM_004741	NOLC1	279.83	7.83	2.79813	0.818855		508	17.67	3.47835	1.01792		273	6.17	2.26007	0.921215
NM_014832	TBC1D4	374.17	11	2.93984	0.860326		481.83	11.33	2.35145	0.688138		392.83	10.17	2.58891	1.05525
NM_001012631	IL32	431.67	9.83	2.2772	0.66641		527.83	18.83	3.56744	1.04399		345	3.33	0.965217	0.393427
NM_172020	POM121	409.33	11	2.68732	0.786427		559.5	19	3.39589	0.993786		280.33	9.33	3.32822	1.3566
NM_004748	CCPG1	314.5	7.5	2.38474	0.697879		540.17	11.67	2.16043	0.632237		354.67	4.17	1.17574	0.479237
NM_014834	LRRC37A	416.67	7.33	1.75919	0.514815		444.17	14	3.15195	0.922398		395.17	5.67	1.43483	0.584841
NM_004749	TBRG4	421.17	5.33	1.26552	0.370347		567.83	13.17	2.31936	0.678746		463.83	6.67	1.43803	0.586146
NM_173156	SMG7	442.33	17.67	3.99476	1.16904		489	14.5	2.96524	0.867758		438.5	11.17	2.54732	1.0383
NM_004758	BZRAP1	419.5	17.33	4.13111	1.20894		533.33	12.83	2.40564	0.703996		332.5	7.17	2.15639	0.878954
NM_014839	LPPR4	380.5	9.5	2.49671	0.730649		526	16.5	3.13688	0.91799		425.17	6.67	1.56878	0.639443
NM_004763	ITGB1BP1	411.33	6.83	1.66047	0.485926		452.33	11.17	2.46944	0.722666		442	4.83	1.09276	0.445414
NM_014841	SNAP91	371.83	12.67	3.40747	0.997176		459.5	12.17	2.64853	0.775077		370.33	7.17	1.93611	0.789167
NM_004764	PIWIL1	350.33	7.17	2.04664	0.598937		422.33	6.33	1.49883	0.438623		389.83	8.5	2.18044	0.888755
NM_016111	TELO2	391.5	8	2.04342	0.597995		585	11.33	1.93675	0.566779		365.5	6.67	1.8249	0.743836
NM_004765	BCL7C	321.67	5.17	1.60724	0.470348		376.67	11.17	2.96546	0.867824		289.67	4.67	1.61218	0.657131
NM_014844	KIAA0329	350.33	9.33	2.6632	0.77937		400	8.5	2.125	0.621868		322.33	6.33	1.96383	0.800463
NM_001707	BCL7B	432.67	11.5	2.65791	0.777823		520.67	15.17	2.91355	0.852634		422	14.17	3.35782	1.36866
NM_014845	FIG4	250.17	3.5	1.39905	0.409423		325.5	7.17	2.20276	0.644626		247.67	3.67	1.48181	0.603992
NM_014663	KDM4A	399.83	9.83	2.45854	0.719478		516.5	15	2.90416	0.849886		415.17	3.67	0.883975	0.360312
NM_022782	MPHOSPH9	360	12.5	3.47222	1.01612		467.5	20.17	4.31444	1.26259		421.5	9	2.13523	0.870329
NM_153029	N4BP1	448.67	12	2.67457	0.782697		549.83	21.67	3.94122	1.15337		450	10.17	2.26	0.921185
NM_005792	MPHOSPH6	243	15.33	6.30864	1.84619		385.83	18.17	4.70933	1.37816		237	9.83	4.14768	1.69061
NM_014665	LRRC14	209.83	6.17	2.94048	0.860512		442.67	24.83	5.60914	1.64148		192.5	3	1.55844	0.635227
NM_005796	NUTF2	329.17	11.67	3.54528	1.0375		478.83	21.83	4.55903	1.33417		361.67	10.83	2.99444	1.22055
NM_014667	VGLL4	418	14.5	3.4689	1.01515		449.67	23.83	5.29944	1.55085		420.83	8.33	1.97942	0.80682
NM_005801	EIF1	447	12.67	2.83445	0.829485		483.17	18.33	3.7937	1.1102		380	9.33	2.45526	1.00078
NM_014668	GREB1	387.33	16.17	4.17473	1.22171		516.83	27.33	5.28801	1.5475		347.83	8.17	2.34885	0.9574
NM_005807	PRG4	412.5	9.83	2.38303	0.697379		457.17	23.5	5.14032	1.50428		498	14.17	2.84538	1.15979
NM_014670	BZW1	406.5	10.83	2.66421	0.779664		445.17	20.5	4.60498	1.34762		448.83	15.5	3.45342	1.40763
NM_005811	GDF11	356.83	10	2.80245	0.820122		532.83	20.83	3.90931	1.14404		519.5	9.5	1.82868	0.745378
NM_014672	KIAA0391	452.33	18.5	4.08993	1.19689		452.67	25.33	5.59569	1.63754		538.33	17.5	3.25079	1.32504
NM_005817	M6PRBP1	373.67	16.83	4.50397	1.31806		489.5	17.33	3.54035	1.03606		451.17	18.67	4.13813	1.68672
NM_014675	CROCC	265.17	8.83	3.32994	0.974487		331.5	11.5	3.46908	1.01521		279.67	8.33	2.97851	1.21405
NM_006992	LRRC23	427.5	16.17	3.78246	1.10691		385.5	20.67	5.36187	1.56912		445.33	20.17	4.52923	1.84613
NM_012288	TRAM2	437.17	14.83	3.39227	0.992728		413.83	16	3.86632	1.13146		487.5	13	2.66667	1.08694
NM_005827	SLC35B1	291.33	18.17	6.23691	1.8252		368.33	23.5	6.38015	1.86711		264	18	6.81818	2.77912
NM_014678	PPP6R2	312.67	19.5	6.23661	1.82511		370	19.67	5.31622	1.55576		306.17	17	5.55247	2.26321
NM_005828	DCAF7	359.5	16	4.45063	1.30245		454.5	30.67	6.74807	1.97478		364	14.67	4.03022	1.64273
NM_014679	CEP57	397.5	9.33	2.34717	0.686885		335.67	13.17	3.9235	1.14819		398.5	10.67	2.67754	1.09138
NM_005830	MRPS31	357.5	13.17	3.68392	1.07808		406.17	17.67	4.3504	1.27312		392.33	17.5	4.46053	1.81813
NM_005453	ZBTB22	324.83	5.83	1.79478	0.525233		473.17	13.83	2.92284	0.855351		354.33	8.33	2.35092	0.958243
NM_014846	KIAA0196	271.17	10.83	3.9938	1.16876		294.67	25.17	8.54176	2.49969		282.17	10.83	3.83811	1.56443
NM_006985	NPIP	438.17	14.17	3.2339	0.946383		457.83	21	4.58686	1.34232		408.17	14.83	3.63329	1.48094
NM_014847	UBAP2L	439	15	3.41686	0.999922		491.17	22.17	4.51371	1.32091		417.5	12.83	3.07305	1.25259
NM_004768	SFRS11	492.67	13.5	2.74017	0.801894		502.17	21.67	4.31527	1.26284		428.17	15.33	3.58035	1.45937
NM_014851	KLHL21	402.5	17.17	4.26584	1.24837		465.67	20.83	4.47312	1.30903		425.5	12	2.82021	1.14953
NM_001040280	CD83	429	19.17	4.46853	1.30769		535.67	20.5	3.82698	1.11994		398.67	14.17	3.55432	1.44875
NM_014853	SGSM2	443.83	18.5	4.16826	1.21982		503.83	24.17	4.79725	1.40389		437.33	13.83	3.16237	1.289
NM_004772	C5orf13	357	19.17	5.36975	1.57142		459.67	30.17	6.5634	1.92074		350.5	9.17	2.61626	1.0664
NM_182838	SLC35E2	407.5	17	4.17178	1.22085		570.5	22.83	4.00175	1.17109		418.5	17.83	4.26045	1.73658
NM_012204	GTF3C4	440.5	13	2.95119	0.863648		526.17	21.67	4.11844	1.20524		419.33	16.17	3.85615	1.57178
NM_014855	KIAA0415	292.33	8.17	2.79479	0.817877		445.5	17.17	3.8541	1.12788		289.67	8.83	3.0483	1.2425
NM_004781	VAMP3	379	13.17	3.47493	1.01692		411.5	24.17	5.87363	1.71888		387.67	13.5	3.48234	1.41942
XM_001130684	DENND4B	401.83	28.67	7.13486	2.08797		467.67	30	6.41478	1.87725		374.67	21.33	5.69301	2.32049
NM_004782	SNAP29	344.67	15.67	4.54638	1.33047		442.33	16.5	3.73025	1.09163		385.33	17.33	4.49744	1.83318
NM_001035230	RABGAP1L	332.17	22.5	6.77364	1.98226		351	24.67	7.02849	2.05685		352	17.17	4.87784	1.98823
NM_000978	RPL23	260	15.17	5.83462	1.70746		383.5	20.83	5.43155	1.58951		312.33	14.83	4.74818	1.93538
NM_014858	TMCC2	341.83	14.67	4.29161	1.25591		398	14	3.51759	1.0294		305.67	12.33	4.03376	1.64418
NM_005454	CER1	343.17	15.17	4.42055	1.29365		449.33	18.67	4.15508	1.21596		386	18.17	4.70725	1.9187
NM_014860	SUPT7L	304.33	12	3.94309	1.15392		372.5	17.5	4.69799	1.37484		303.5	8.83	2.90939	1.18588
NM_004791	ITGBL1	340.17	16.33	4.80054	1.40485		391	21	5.37084	1.57175		379	18.83	4.96834	2.02511
NM_014864	FAM20B	279.33	8.83	3.16114	0.925087		320	9.17	2.86563	0.838608		249.17	9.83	3.9451	1.60804
NM_014680	KIAA0100	382.17	15.83	4.14214	1.21217		459	15.33	3.33987	0.977393		417	12	2.8777	1.17296
NM_005831	CALCOCO2	404.83	11.17	2.75918	0.807458		462.17	16.33	3.53333	1.03401		433.67	9.83	2.2667	0.923916
NM_001010989	HERPUD1	455.33	11.33	2.48831	0.728187		487.33	15	3.078	0.900757		457	6	1.31291	0.535148
NM_001024218	GPHN	390.83	18.5	4.73352	1.38523		434.67	21.17	4.87036	1.42528		443	15.5	3.49887	1.42615
NM_014686	KIAA0355	429.67	15.17	3.53062	1.03321		469.5	20.67	4.40256	1.28838		388.17	15.33	3.9493	1.60975
NM_005833	RABEPK	284.33	10.5	3.69289	1.0807		412	23.67	5.74515	1.68128		276.17	9.17	3.32042	1.35342
XM_936700	KIAA0226	480.5	17.83	3.71072	1.08592		421.67	18.67	4.42763	1.29572		460.33	11.17	2.42652	0.98906
NM_005834	TIMM17B	433.33	16.33	3.76849	1.10283		520.5	21.83	4.19404	1.22736		430.17	12.83	2.98254	1.2157
XM_927409	USP6NL	427	14	3.27869	0.959488		416.67	19.17	4.60076	1.34639		393.17	14.67	3.73121	1.52086
NM_005836	HRSP12	354	17.5	4.9435	1.44669		493	29	5.88235	1.72144		351.83	9.5	2.70017	1.1006
NM_014690	FAM131B	383.67	20.67	5.38744	1.5766		438.83	26.83	6.11398	1.78922		377.17	26.17	6.93852	2.82817
NM_005844	HCG9	124.83	3.83	3.06817	0.897882		492.83	25.17	5.10724	1.4946		204.83	5.67	2.76815	1.12831
XM_032693	SEC14L5	346.5	15.17	4.37807	1.28121		507.83	30	5.90749	1.72879		337.67	16	4.73835	1.93137
NM_005848	DENND4A	355.83	20.5	5.76118	1.68597		468.17	34.17	7.29863	2.1359		370.83	18.83	5.0778	2.06973
NM_014696	GPRIN2	408	25	6.12745	1.79316		437	31.67	7.24714	2.12083		368.5	24.67	6.69471	2.72879
NM_005849	IGSF6	362.67	31.5	8.68558	2.54178		405.33	34.83	8.593	2.51469		342.5	27.17	7.93285	3.23346
NM_012431	SEMA3E	388.67	17.5	4.50253	1.31764		378	17.83	4.71693	1.38038		372.17	19.67	5.28522	2.15428
NM_005851	CDK2AP2	347.5	12	3.45324	1.01057		387.83	22	5.67259	1.66005		313.83	7.5	2.38983	0.974104
NM_021645	UTP14C	404.33	13	3.2152	0.940908		413.67	14.33	3.46411	1.01375		339.67	10.67	3.14128	1.2804
NM_005860	FSTL3	405.33	13.5	3.33062	0.974686		485	24	4.94845	1.44814		407.83	12	2.9424	1.19934
NM_014698	TMEM63A	279	6.83	2.44803	0.716401		336.83	10	2.96886	0.868818		265.5	4.5	1.69492	0.690854
NM_005862	STAG1	388.67	13.83	3.55829	1.04131		487	16.5	3.38809	0.991504		474.83	18.17	3.82663	1.55975
NM_194323	OTOF	380.83	12	3.15101	0.922125		447.5	14.5	3.24022	0.948232		360.5	7.17	1.9889	0.810686
NM_014865	NCAPD2	460.17	10.67	2.31871	0.678556		449.5	20.5	4.56062	1.33464		372.67	5.83	1.56439	0.63765
NM_018714	COG1	338.17	24	7.09702	2.0769		425.17	42.17	9.91839	2.90256		201	7.17	3.56716	1.45399
NM_014866	SEC16A	508.83	23.17	4.55358	1.33258		530.5	22.67	4.27333	1.25056		511.33	21.33	4.17147	1.70031
NM_004804	CIAO1	510.33	13.5	2.64535	0.774145		456.17	26.17	5.7369	1.67887		436.17	21.17	4.85361	1.97835
NM_014867	KBTBD11	416.17	15.5	3.72444	1.08993		419.17	22.33	5.32719	1.55897		370.5	14	3.77868	1.5402
NM_004257	TGFBRAP1	421.33	17	4.03484	1.18077		498	21.5	4.31727	1.26342		376.33	11.33	3.01066	1.22716
NM_014868	RNF10	288.5	20.33	7.04679	2.0622		356.33	36.5	10.2433	2.99764		273.33	11.33	4.14517	1.68959
NM_004258	IGSF2	403.83	20.33	5.0343	1.47326		377.33	32.67	8.6582	2.53377		375.83	20	5.32155	2.16909
NM_014869	IQSEC1	360.5	19	5.27046	1.54237		450.83	33.5	7.43074	2.17456		263.17	12.17	4.62439	1.88492
NM_004809	STOML1	329.5	19.17	5.81791	1.70258		366.67	24.33	6.63539	1.94181		404.67	13.83	3.4176	1.39303
NM_014876	JOSD1	415.5	16.83	4.05054	1.18537		462.33	30.67	6.63379	1.94134		439	15	3.41686	1.39272
NM_004261	SEP15	504.33	18.17	3.6028	1.05434		465.33	17.17	3.68985	1.07981		480.17	18.17	3.78408	1.54241
NM_014878	KIAA0020	349	22.5	6.44699	1.88667		392	22.33	5.69643	1.66703		358.5	25.67	7.16039	2.9186
NM_057174	PEX16	403.67	20.33	5.03629	1.47384		407	27.83	6.83784	2.00105		316.67	16.83	5.31468	2.16629
NM_014881	DCLRE1A	353	21.5	6.09065	1.78239		368.17	23	6.24711	1.82818		343	13.83	4.03207	1.64349
NM_004816	C9orf61	397.33	16	4.02688	1.17844		379.33	26.33	6.94119	2.0313		308.67	11.33	3.67059	1.49615
NM_014882	ARHGAP25	490.33	19.67	4.01158	1.17397		378.67	21.33	5.63287	1.64843		423.33	21.5	5.07878	2.07013
NM_014171	CRIPT	393.83	18	4.5705	1.33753		428	27	6.30841	1.84612		288.67	11.17	3.86947	1.57721
NM_007335	DLEC1	397.67	12.83	3.22629	0.944155		457.67	17.83	3.89582	1.14009		340	12.17	3.57941	1.45898
NM_004830	MED23	476.67	16.83	3.53074	1.03325		429.67	17.83	4.1497	1.21438		499.17	18	3.60599	1.46981
NM_005462	MAGEC1	432.67	15	3.46685	1.01455		424	20.83	4.91274	1.43768		488.33	15.17	3.10651	1.26622
NM_014701	SECISBP2L	334.5	13.5	4.03587	1.18107		430.5	8.17	1.89779	0.555378		346.17	4.5	1.29994	0.529861
NM_001047160	NET1	416	11.83	2.84375	0.832206		459.67	17.67	3.84406	1.12494		452.5	18.83	4.16133	1.69617
NM_014702	KIAA0408	501.5	11	2.19342	0.641891		445.33	21.5	4.82788	1.41285		430.33	26	6.04187	2.46269
NM_005867	DSCR4	510	12.33	2.41765	0.70751		468	19.33	4.13034	1.20872		497.67	15	3.01405	1.22854
NM_014703	VPRBP	510.83	15.17	2.96968	0.869058		454.33	16.83	3.70436	1.08406		486	9.83	2.02263	0.824434
NM_005875	EIF1B	473.67	18.67	3.94156	1.15347		438.67	28.33	6.45816	1.88994		437.83	14	3.19759	1.30335
NM_014704	KIAA0562	448.33	12.67	2.82604	0.827025		464	16.67	3.59267	1.05137		427.17	14	3.27738	1.33587
NM_001017405	MAEA	410.33	15	3.65559	1.06979		423.67	13.5	3.18644	0.932493		392.17	11.83	3.01655	1.22956
NM_014705	DOCK4	344.17	7.5	2.17916	0.637717		377.5	15.5	4.10596	1.20158		314.5	6.83	2.1717	0.885194
NM_005886	KATNB1	291.5	13.83	4.74443	1.38843		309.17	15.67	5.06841	1.48324		294.17	12.83	4.36142	1.77773
NM_014708	KNTC1	398.33	16.67	4.18497	1.22471		431.67	31.33	7.25786	2.12397		388.17	17.67	4.55213	1.85547
NM_006049	SNAPC5	384.67	10.67	2.77381	0.811738		253.83	9.33	3.67569	1.07567		271.5	5.33	1.96317	0.800195
NM_014710	GPRASP1	281.83	18.17	6.44715	1.88672		330.83	31.5	9.52151	2.78641		278.33	13.33	4.78928	1.95213
NM_006052	DSCR3	414.5	16.83	4.06031	1.18823		436.83	28.33	6.48536	1.8979		343	17	4.95627	2.0202
NM_014711	CP110	410.17	23.17	5.64888	1.65311		427	19.33	4.52693	1.32478		425.83	22.5	5.2838	2.1537
NM_006054	RTN3	439.17	16.67	3.7958	1.11082		426.83	27.67	6.48267	1.89712		346.83	12	3.45991	1.41027
NM_014713	LAPTM4A	421.67	18.83	4.46558	1.30682		394.17	25.5	6.46929	1.8932		379.83	22.5	5.9237	2.41453
NM_006058	TNIP1	149.67	11.83	7.90406	2.31307		342.67	32.17	9.38804	2.74735		136.83	7	5.11584	2.08524
NM_133456	SHROOM1	285.67	24.33	8.51682	2.4924		318.17	29.33	9.21834	2.69769		284.17	26	9.14945	3.72935
NM_006061	CRISP3	429.83	13.5	3.14078	0.919129		474.83	13.33	2.80732	0.821545		380	10.17	2.67632	1.09088
NM_014721	PHACTR2	387.5	21.67	5.59226	1.63654		342.5	21.17	6.18102	1.80884		410.67	26	6.33112	2.58059
NM_006063	KBTBD10	322	19.17	5.95342	1.74223		360	29.33	8.14722	2.38424		412.5	22.5	5.45455	2.22329
NM_004270	MED7	231.33	3.5	1.51299	0.442767		426.33	9.17	2.15092	0.629453		347.67	3.83	1.10162	0.449025
NM_001025580	AMMECR1	376.33	12.5	3.32155	0.972032		494.33	10.33	2.0897	0.611537		432.33	7.83	1.81112	0.738218
NM_021999	ITM2B	386.17	17.17	4.44623	1.30116		452.17	22.33	4.93841	1.4452		465	15.67	3.36989	1.37358
NM_005113	GOLGA5	465.33	17.5	3.76077	1.10057		500.17	22.67	4.53246	1.3264		455.67	20.67	4.53618	1.84896
NM_004271	LY86	552.83	17.67	3.19628	0.935372		480.67	21.5	4.47292	1.30897		470.83	15.67	3.32817	1.35657
NM_005115	MVP	493.67	9.83	1.99121	0.582715		480.83	11.67	2.42705	0.710262		422.17	7.17	1.69837	0.692262
NM_004867	ITM2A	258.17	13.17	5.10129	1.49286		581.83	30.83	5.2988	1.55066		149.33	4	2.67863	1.09182
NM_005117	FGF19	393.83	17.83	4.52733	1.3249		420	23.67	5.63571	1.64926		328.5	12.67	3.85693	1.5721
NM_001039477	C1orf38	391	17.17	4.3913	1.28509		402.17	22	5.47032	1.60086		393.83	16.5	4.18962	1.70771
NM_005118	TNFSF15	486	17.83	3.66872	1.07363		290	15.17	5.23103	1.53083		270.67	13.67	5.05043	2.05858
NM_006814	PSMF1	371.17	17.5	4.71482	1.37976		363.33	30	8.25696	2.41635		377.67	20.17	5.34064	2.17687
NM_005127	CLEC2B	387.83	8.5	2.19168	0.641382		473.33	13.5	2.85213	0.834659		409.17	5.67	1.38573	0.56483
NM_133431	XAGE1D	360.5	18.17	5.04022	1.47499		397	20.17	5.0806	1.48681		391.17	15	3.83465	1.56302
NM_005128	DOPEY2	166.17	10.83	6.51742	1.90728		315.33	21.33	6.76434	1.97954		105.83	4	3.77965	1.5406
NM_007003	PAGE4	375	18.17	4.84533	1.41796		370.17	22.5	6.07829	1.77877		301.83	14.33	4.74771	1.93518
NM_005130	FGFBP1	428.33	17.83	4.16268	1.21818		474.67	20.17	4.24927	1.24352		443.83	13.17	2.96735	1.2095
XM_045911	STXBP5L	385.33	12.5	3.24397	0.949329		424.33	18.33	4.31975	1.26415		404	12.17	3.01238	1.22786
NM_001048205	REC8	355.5	18.5	5.20394	1.5229		380.5	23.83	6.26281	1.83277		352.67	11.33	3.21264	1.30948
NM_004864	GDF15	329.5	11.17	3.38998	0.992059		444.33	15.67	3.52666	1.03206		378	6.67	1.76455	0.719238
NM_005137	DGCR2	376	12.67	3.36968	0.986117		400.17	13.33	3.33108	0.974822		418.17	15.67	3.74728	1.52741
NM_004865	TBPL1	344.5	19.33	5.61103	1.64203		391.17	19.83	5.06941	1.48353		342.83	21.83	6.36759	2.59545
NM_012115	CASP8AP2	313	17.5	5.59105	1.63619		432	25.17	5.82639	1.70506		433.17	16	3.6937	1.50557
NM_015864	FAM65B	378.33	19.67	5.19916	1.5215		435.17	21.67	4.97966	1.45727		434.5	26.67	6.13809	2.50191
NM_006065	SIRPB1	337.17	18.83	5.58472	1.63433		447.17	27	6.03797	1.76698		408.67	17.5	4.28218	1.74544
NM_014723	SNPH	496.5	17	3.42397	1.002		486.33	20.5	4.21524	1.23357		424.67	11.83	2.78569	1.13546
NM_006067	COX4NB	427.5	15.83	3.70292	1.08364		456.83	30.33	6.63923	1.94293		441.33	21.33	4.83312	1.97
NM_014726	TBKBP1	513.83	16.5	3.21118	0.939732		480.5	25.17	5.23829	1.53295		507	17	3.35306	1.36672
NM_014254	TMEM5	465.83	20.5	4.40075	1.28785		434.33	29	6.67695	1.95397		424.5	11.5	2.70907	1.10423
NM_014728	FRMPD4	378.17	12	3.17318	0.928611		407.17	18.33	4.50181	1.31743		435.83	9.67	2.21876	0.904374
NM_014255	CNPY2	474.5	14.17	2.9863	0.873923		488.17	17.5	3.58482	1.04907		488.17	17.17	3.51722	1.43363
NM_014729	TOX	420.67	14	3.32802	0.973926		419.33	17.83	4.25202	1.24433		399.67	11.33	2.83484	1.15549
NM_214677	CLEC4M	378.83	32	8.44706	2.47198		362	23.67	6.53867	1.9135		307.17	12.33	4.01406	1.63615
NM_014730	MLEC	475.67	21.17	4.45056	1.30243		473.83	20.5	4.32645	1.26611		424.33	14	3.29932	1.34482
NM_130385	MRVI1	322	12.5	3.88199	1.13604		383.83	16.33	4.25449	1.24505		398.67	12.83	3.2182	1.31175
NM_014731	ProSAPiP1	276.67	24	8.67459	2.53857		319.17	19.67	6.16286	1.80352		346.83	19.5	5.62235	2.29169
NM_001007565	TFG	386.5	18.5	4.78655	1.40075		383.83	17.67	4.6036	1.34722		376.83	14.33	3.80278	1.55003
NM_014732	KIAA0513	442.33	19.33	4.37004	1.27887		476.33	29	6.08822	1.78168		409.5	19.67	4.80342	1.95789
NM_001008735	HMGB1L1	346.83	14.17	4.08558	1.19562		412	16.17	3.92476	1.14856		409	15.5	3.78973	1.54471
NM_014734	KIAA0247	271.83	10.33	3.80017	1.1121		431.17	16.67	3.86622	1.13143		227.5	8	3.51648	1.43333
NM_018200	HMG20A	413.83	19	4.59126	1.3436		368.67	16.5	4.47555	1.30974		361	21.5	5.95568	2.42756
NM_001029989	KIAA0101	441.83	32.5	7.35577	2.15262		401.17	34.17	8.51759	2.49262		411	26.67	6.48905	2.64496
NM_006080	SEMA3A	427	16.33	3.82436	1.11917		490.33	15	3.05916	0.895246		493.5	23.33	4.72746	1.92693
NM_014738	KIAA0195	376.67	24.17	6.41676	1.87783		463.67	17.67	3.8109	1.11524		481	20	4.158	1.69482
NM_014258	SYCP2	408.67	12	2.93635	0.859306		442.5	17.33	3.91638	1.14611		467	16.17	3.46253	1.41134
NM_004866	SCAMP1	379.33	15	3.95434	1.15721		453.67	21.5	4.73913	1.38688		460.33	18.5	4.01886	1.6381
NM_001012750	ABI1	322.17	16.17	5.01909	1.46881		414.33	17.67	4.26472	1.24804		349.67	17	4.86173	1.98166
NM_138501	TECR	460.33	15.33	3.33022	0.974569		487.83	16.5	3.38233	0.989817		520.83	13.17	2.52866	1.03069
NM_004180	TANK	387.5	17.5	4.51613	1.32162		445.17	22.83	5.12838	1.50079		427.67	14.17	3.3133	1.35052
NM_004870	MPDU1	438.67	29	6.61089	1.93464		459.67	24.83	5.4017	1.58078		472.17	25.17	5.33071	2.17282
NM_005475	SH2B3	416.83	19.67	4.71895	1.38097		411	17.17	4.17762	1.22255		415.83	23.17	5.57199	2.27117
NM_004872	TMEM59	464.17	27.33	5.88793	1.72307		447.17	17.5	3.9135	1.14526		499.83	17	3.40116	1.38633
NM_005478	INSL5	243.5	15.5	6.3655	1.86283		358	21.83	6.09777	1.78447		223.67	6.17	2.75853	1.12439
NM_004877	GMFG	178.33	6.67	3.74026	1.09456		248.67	19.5	7.84172	2.29483		201.67	8.5	4.21481	1.71797
NM_005479	FRAT1	450.83	16	3.54901	1.0386		477.5	21	4.39791	1.28702		512.67	18.67	3.64172	1.48438
NM_001076787	TP53I11	399.83	30	7.50319	2.19576		330	23.17	7.02121	2.05472		406.17	25	6.15506	2.50883
NM_005480	TROAP	303.17	22	7.25665	2.12362		374.33	18.33	4.89675	1.433		382.83	14.5	3.78758	1.54383
NM_001007277	EI24	337	18.5	5.48961	1.6065		380.17	15.83	4.16393	1.21855		416.83	15.5	3.71854	1.51569
NM_005483	CHAF1A	80	4.67	5.8375	1.70831		255	22.17	8.69412	2.54428		166.83	1.5	0.899119	0.366485
NM_004883	NRG2	398.83	17	4.26247	1.24739		424.5	17.33	4.08245	1.1947		406.17	13.33	3.28188	1.33771
NM_014250	HMG2L1	359.33	14	3.89614	1.14018		378	15	3.96825	1.16129		367.67	13.33	3.62553	1.47778
NM_004884	IGDCC3	356.67	22.33	6.26069	1.83215		390.5	19.83	5.0781	1.48608		475.67	20.83	4.37909	1.78493
NM_005489	SH2D3C	325.5	23.83	7.32104	2.14246		340.83	24	7.04163	2.06069		329.83	15.33	4.64785	1.89448
NM_004887	CXCL14	431.33	25.33	5.87253	1.71856		469.67	18	3.83248	1.12155		489.67	22	4.49282	1.83129
NM_005490	SH2D3A	358.83	18.67	5.20302	1.52263		396	13	3.28283	0.9607		562	11.67	2.07651	0.846395
NM_004891	MRPL33	415.67	24.33	5.8532	1.7129		400.5	32.5	8.11486	2.37476		424.33	25.17	5.9317	2.41779
NM_005491	MAMLD1	414.67	11.17	2.69371	0.788297		498.83	11.17	2.23924	0.6553		505	10.67	2.11287	0.861215
NM_014741	KIAA0652	430.67	16	3.71514	1.08721		437	13	2.97483	0.870566		403.83	21.5	5.32402	2.17009
NM_006091	CORO2B	432.33	13.67	3.16194	0.925322		561.33	21	3.74111	1.09481		455.83	11.67	2.56016	1.04353
NM_014743	KIAA0232	310.83	20	6.43439	1.88298		454.17	22.33	4.91666	1.43883		362.5	18.5	5.10345	2.08019
NM_006093	PRG3	414	11.83	2.85749	0.836227		384.5	14.17	3.68531	1.07848		363.17	17.17	4.72781	1.92708
NM_014745	FAM38A	392.5	24	6.11465	1.78942		417.83	27.67	6.62231	1.93798		328.17	30.67	9.34577	3.80937
NM_006096	NDRG1	451.5	25.17	5.57475	1.63142		435.83	30.67	7.03715	2.05938		398.67	23.67	5.93724	2.42004
NM_014747	RIMS3	451	17.17	3.8071	1.11412		474.33	19	4.00565	1.17223		498.83	29.33	5.87976	2.39661
NM_006098	GNB2L1	308	28.67	9.30844	2.72406		357.83	25.33	7.07878	2.07156		397.33	21.5	5.41112	2.20559
NM_014748	SNX17	254.33	6.33	2.48889	0.728359		287.83	9.33	3.2415	0.948604		165.67	3.33	2.01002	0.819292
NM_016512	SPAG11B	481.67	16.67	3.46088	1.0128		451.17	16.67	3.69484	1.08127		494.83	12.67	2.56048	1.04366
NM_014749	KIAA0586	406.83	23.5	5.77637	1.69042		463.83	22	4.74312	1.38804		446.83	19	4.25218	1.7332
NM_006317	BASP1	420.33	26.83	6.38308	1.86797		414.67	27.33	6.59078	1.92875		437.83	22	5.02478	2.04812
NM_014750	DLGAP5	393.83	19.17	4.86758	1.42447		342.33	19.67	5.74592	1.68151		395.67	19.17	4.84495	1.97482
NM_021034	IFITM3	299	22.17	7.41472	2.16987		419	27.33	6.52267	1.90882		371.67	20.17	5.42686	2.21201
NM_014752	SPCS2	424.33	27.67	6.52087	1.90829		417.17	24	5.75305	1.6836		474.83	27.83	5.86105	2.38899
NM_014886	NSA2	314.33	15.5	4.93112	1.44306		306.5	17.5	5.70962	1.67089		327.67	13.33	4.06812	1.65818
NM_014753	BMS1	397.33	19.5	4.90776	1.43623		420.5	15.33	3.64566	1.06688		416.67	17.17	4.12077	1.67964
NM_016172	UBAC1	401.67	19.83	4.93689	1.44475		384.5	13.83	3.59688	1.0526		451.5	17.67	3.91362	1.59521
NM_014757	MAML1	381	22.17	5.8189	1.70287		444.83	22.67	5.09633	1.49141		427.17	20.33	4.75923	1.93988
NM_006324	CFDP1	413.33	19.17	4.63794	1.35727		428.33	17.5	4.08563	1.19564		467.5	19.67	4.20749	1.71499
NM_014760	TATDN2	418	22.5	5.38278	1.57524		432	24.17	5.59491	1.63732		438.17	19.83	4.52564	1.84467
NM_006779	CDC42EP2	411.17	11.67	2.83824	0.830594		500.5	22.83	4.56144	1.33488		456.67	14	3.06567	1.24958
NM_001040158	H2AFY	452.83	13.5	2.98125	0.872445		502.5	15.33	3.05075	0.892782		499.33	8.67	1.73633	0.707734
NM_005697	SCAMP2	512.67	16.67	3.2516	0.951562		538.67	18.17	3.37312	0.987124		539.5	21.33	3.95366	1.61153
NM_004894	C14orf2	480.5	9.17	1.90843	0.55849		488	21.33	4.3709	1.27912		446.17	6.83	1.53081	0.623963
NM_005698	SCAMP3	513.33	15.33	2.98638	0.873947		608	24.5	4.02961	1.17924		618.5	24	3.88036	1.58165
[truncated: 134 more rows]

## Sheet: Ext-B4
				plate 1					plate 2					plate 3
[truncated: 359 more rows]

## Sheet: Ext-B5
				plate 1					plate 2					plate 3
[truncated: 359 more rows]

[truncated: 13 more sheets: Ext-B6, Ext-B7, Ext-B8, Ext-B9, Ext-B10, Drgbl-gB1, Drgbl-gB2, Drgbl-gB3, Drgbl-gB4, Ext-B11, Ext-B12, Ext-B13, Ext-B14]
