# Supplementary material for: Suppression of SHROOM1 Improves In Vitro and In Vivo Gene Integration by Promoting Homology-Directed Repair
Source: Int J Mol Sci. 2020 Aug 13;21(16):5821. doi: 10.3390/ijms21165821 (PMC7461567; doi:10.3390/ijms21165821)
Supplement: Supplementary file 1 [file ijms-21-05821-s001.zip › ijms-862174-supplementary/Table S5-CRISPR screening gene list and screening results.xlsx]

## Sheet: Enrichment
Number_chip library	RefSeq Accession Number	Gene Symbol	BFP FC 1	BFP FC 2	BFP FC 3	BFP FC 4	GFP FC 1	GFP FC 2	GFP FC 3	GFP FC 4	Average (BFP FC)	Average (GFP FC)	SD (BFP FC)	SD (GFP FC)	p-Value
HRlib_B_11796	NM_001024843	TNRC6B	1.38556	0.341287	0.858292		17.2687	0.971245	10.3182		0.861712	9.51938	0.522143	8.17805	0.189326
HRlib_B_8527	NM_181774	SLC36A3	0.942314	0.437385	0.651327	0.869676	10.9229	2.78994	4.65437	8.58637	0.725176	6.73839	0.228259	3.69046	0.0404128
HRlib_B_4722	NM_000619	IFNG	2.06762	0.292539	0.463926		17.9213	0.192597	1.35744		0.941363	6.49043	0.979128	9.91651	0.394722
HRlib_B_431	NM_007024	RABGAP1	2.26955	0.163749	0.259278		0.631999	19.1343	1.18727	2.73457	0.897525	5.92204	1.18917	8.853	0.44696
HRlib_B_8618	NM_133456	SHROOM1	0.363142	0.841917	1.3435	0.429234	7.24735	4.71845	3.87423	6.3435	0.744447	5.54588	0.452074	1.52864	0.0163942
HRlib_B_7314	NM_005982	SIX1	1.26856	1.18511	0.381743		6.51749	8.73718	0.615725		0.945139	5.29013	0.489696	4.19754	0.181983
HRlib_B_5226	NM_001014839	NCDN	2.49548	0.149667	0.176743	0.769827	6.63485	0.417851	0.365064	10.6528	0.89793	4.51765	1.10281	5.03902	0.210924
HRlib_B_1137	NM_001256	PICALM	1.98386	0.748939	0.224511	0.837988	1.81469	1.48441	14.2268	0.224854	0.948826	4.4377	0.74121	6.56195	0.394169
HRlib_B_44	NM_001007553	CSDE1	0.828965	0.645737	1.49162		1.85683	2.56268	7.43218		0.988775	3.95056	0.445011	3.03575	0.189098
HRlib_B_1977	NM_020719	HDGF	1.45483	0.787583	0.314771	0.39936	3.69991	1.46636	11.4492	0.683297	0.739137	4.32469	0.519649	4.91862	0.254619
HRlib_B_6235	NM_006065	SIRPB1	0.581934	0.679427	0.176135	0.697973	1.77277	2.49722	7.72137	2.61577	0.533867	3.65178	0.243859	2.73852	0.12653
HRlib_B_4318	NM_014011	SOCS5	1.44496	0.525499	1.26635	0.555738	3.4597	7.33914	2.27343	0.656197	0.948137	3.43212	0.476339	2.84686	0.195244
HRlib_B_3154	NM_002603	PDE7A	0.597925	0.45447	0.718434		2.32894	1.69269	5.91279		0.590276	3.31147	0.132148	2.27516	0.160366
HRlib_B_9131	NM_014907	FRMPD1	0.316359	0.792664	0.43645	1.12754	1.68256	12.3262	1.74154	0.167593	0.668254	3.97948	0.366965	5.61198	0.321254
HRlib_B_9488	NM_012177	FBXO5	1.1938	0.858292	0.245478		0.426228	3.23874	6.51258		0.765856	3.39252	0.48087	3.04609	0.325775
HRlib_B_6434	NM_014732	KIAA513	0.817667	0.453169	0.212837	2.41731	3.29369	0.865446	0.441818	8.77333	0.975247	3.34357	0.993012	3.83171	0.194753
HRlib_B_2162	NM_004865	TBPL1	0.529237	0.186895	0.125386	0.297528	6.19058	1.57929	1.52424	3.21154	0.284761	3.12641	0.177867	2.18761	0.0664379
HRlib_B_1132	NM_001256	CDC27	0.427313	1.71937	0.946898	0.123286	0.891795	8.67749	1.97744	1.46553	0.804216	3.25306	0.698469	3.64337	0.204211
HRlib_B_7675	NM_016057	COPZ1	0.767195	0.616496	0.436798		3.22265	3.72237	2.25383		0.60683	3.06628	0.165411	0.74665	0.0221282
HRlib_B_837	NM_001005489	OR5B17	0.339914	0.668642	0.962191		1.28994	6.16312	1.44349		0.656916	2.96551	0.311304	2.77027	0.285546
HRlib_B_2228	NM_005478	INSL5	0.443977	0.513212	0.179694	2.85799	0.973748	1.35725	7.37298	1.69196	0.998718	2.84898	1.24782	3.03024	0.387553
HRlib_B_155	NM_001005235	SPC24	0.634316	0.165559	0.66642	0.291266	4.49583	0.647144	1.99184	4.20112	0.43939	2.83398	0.249307	1.83687	0.0721026
HRlib_B_7995	NM_006854	KDELR2	0.588174	1.15253	0.763486	0.114213	0.812872	5.89784	3.61683	0.79618	0.6546	2.78093	0.430588	2.46484	0.13458
HRlib_B_3578	NM_173529	C18orf54	0.836282	1.83877	0.142891	0.297763	2.55715	7.72956	1.35635	0.546737	0.778926	3.04745	0.766509	3.22882	0.16607
HRlib_B_3397	NM_144702	C1orf92	1.49723	0.958974	0.139198	1.25221	2.15872	3.28859	1.96627	3.46965	0.961902	2.72081	0.590961	0.76777	0.0191705
HRlib_B_1831	NM_152474	VSTM2L	0.551578	0.514816	0.336767		0.342986	0.821375	6.75596		0.46772	2.64011	0.114889	3.57245	0.414814
HRlib_B_7956	NM_001079520	DACT1	0.328776	0.394124	0.44568	0.496586	1.1214	4.55179	1.72567	3.71216	0.416291	2.77775	0.0717894	1.61974	0.0590718
HRlib_B_2684	NM_145304	C7orf33	0.539947	0.861967	0.71772	0.989533	1.23969	4.18613	2.55925	2.13186	0.777292	2.52923	0.193302	1.23383	0.0554169
HRlib_B_1387	NM_015621	TCL1A	2.51751	0.12582	0.477133	0.826431	9.52234	0.651359	0.751493	0.978432	0.986725	2.97591	1.05985	4.36643	0.320145
HRlib_B_259	NM_138477	MKI67IP	0.829852	0.161751	0.224511	1.86367	1.5719	0.985266	1.14474	6.78281	0.769947	2.62118	0.788929	2.78545	0.16814
HRlib_B_6863	NM_175878	XKR3	0.696942	0.595964	0.518216	1.94669	0.237431	0.214454	0.393624	9.29279	0.939453	2.53458	0.675467	4.50618	0.466679
HRlib_B_3961	NM_007056	CLASRP	0.348327	0.124965	0.126288	1.53875	1.18936	0.548248	6.72343	1.59852	0.534581	2.51489	0.677625	2.8388	0.290571
HRlib_B_41	NM_001007553	CSDE1	0.558784	0.117124	0.769753	1.553	0.329167	0.224113	7.96621	1.47153	0.749665	2.49776	0.600637	3.68915	0.407081
HRlib_B_8386	NM_152687	GAPT	0.675578	0.434994	1.65221	1.14383	1.25311	3.68225	3.57837	1.42729	0.976652	2.48526	0.538011	1.32479	0.113542
HRlib_B_155	NM_001005235	SERPINF1	0.35337	0.363142	0.546435	0.363374	0.779817	1.95444	2.11668	5.84538	0.40658	2.67408	0.0933527	2.19651	0.132626
HRlib_B_1198	NM_152614	NUP188	1.38815	0.458432	0.447892	0.761612	3.88984	2.7848	2.54923	1.45417	0.764022	2.66951	0.440783	0.999003	0.0190979
HRlib_B_558	NM_001024598	HES3	1.36972	1.44883	0.635563	0.428558	1.57154	1.45473	1.31378	6.76719	0.970667	2.77681	0.514475	2.66234	0.319541
HRlib_B_1912	NM_015070	TSPAN5	0.355415	0.815236	0.648478	1.31593	2.14869	3.56777	2.73398	2.23243	0.783766	2.67072	0.402484	0.651486	0.0157652
HRlib_B_5713	NM_002563	P2RY1	1.54363	0.596241	0.26149	0.93958	1.25639	1.32113	0.624569	8.59117	0.835234	2.94832	0.547421	3.775	0.338034
HRlib_B_468	NM_021149	WSCD1	1.49143	0.369956	0.131778		3.77776	1.12521	2.19782		0.664389	2.36693	0.726074	1.33434	0.0705521
HRlib_B_1946	NM_001136108	LYSMD4	0.577743	0.692186	1.98346	0.667982	0.548619	2.15477	5.18315	2.58634	0.980344	2.61822	0.670558	1.92162	0.0910171
HRlib_B_77	NM_003247	DDHD2	0.483744	0.313633	0.572556		5.41438	0.12944	1.64419		0.456645	2.396	0.131572	2.7215	0.334721
HRlib_B_38	NM_001007553	ARHGAP25	0.248213	0.733924	1.58846	0.691945	0.458262	0.819469	7.39787	1.84783	0.815634	2.63086	0.560117	3.23207	0.272139
HRlib_B_9186	NM_001003790	ERLIN2	0.447641	0.136279	1.85222	0.225892	2.65865	0.123714	6.52995	0.154788	0.665508	2.36678	0.801892	3.01891	0.227787
HRlib_B_1669	NM_002791	GATC	0.256735	0.494739	1.59324		4.29852	0.648268	1.74215		0.78157	2.22965	0.712926	1.87332	0.380314
HRlib_B_332	NM_152718	TOR1AIP1	1.85352	0.252849	0.748873		1.92797	0.648454	4.75247		0.951748	2.44296	0.819395	2.09992	0.3581
HRlib_B_1513	NM_014208	DSPP	0.254718	0.662844	0.714495		2.78295	1.87395	1.66991		0.544019	2.10894	0.251869	0.592559	0.084804
HRlib_B_616	NM_000274	ABCB9	2.39525	0.436855	0.427296	0.555285	4.37827	1.67646	1.35266	1.66824	0.953672	2.26891	0.962814	1.4143	0.0108408
HRlib_B_9766	NM_006058	TNIP1	0.273558	1.12236	0.437837		4.11915	0.272395	2.28184		0.611253	2.22446	0.450191	1.92402	0.357476
HRlib_B_4281	NM_018302	C4orf19	0.482245	1.43131	0.178367	0.918227	0.978338	4.74857	1.22727	3.26525	0.752538	2.55486	0.544952	1.78558	0.0661657
HRlib_B_4778	NM_004884	IGDCC3	1.13775	0.732144	0.63912	0.636495	2.36746	1.91479	2.37175	2.53953	0.786379	2.29838	0.238437	0.267986	0.00355169
HRlib_B_9498	NM_152435	AMDHD1	0.184672	1.52318	0.413533	1.43655	0.563334	0.244457	0.516475	8.83575	0.889484	2.54	0.688996	4.19952	0.459538
HRlib_B_298	NM_014315	KLHDC2	0.82667	0.216888	0.748873	1.22226	4.49482	0.963283	0.451194	3.77964	0.753673	2.42223	0.413547	2.0126	0.1575
HRlib_B_3248	NM_012155	EML2	1.35784	0.815347	0.667618	1.04355	4.99614	1.18415	1.37543	2.9839	0.97109	2.6349	0.300655	1.76901	0.110011
HRlib_B_1964	NM_012250	FANCF	0.996389	0.959276	0.836318		1.46237	4.44889	0.411924		0.930661	2.10773	0.0837839	2.09443	0.425072
HRlib_B_765	NM_012177	TNNI3	0.281398	0.325344	0.475436		1.78691	2.65236	1.77889		0.360726	2.07272	0.101743	0.501996	0.0318369
HRlib_B_83	NM_003247	ITPRIPL1	0.375852	0.317158	0.43734	0.796566	2.74777	2.62727	2.91951	2.66263	0.481729	2.7393	0.215551	0.130354	0.000468281
HRlib_B_366	NM_181719	RRP1B	1.73486	0.493167	0.279743	0.622654	2.11273	1.28743	0.544753	5.97916	0.782607	2.48102	0.650392	2.41843	0.259574
HRlib_B_3325	NM_002871	RABIF	2.31458	0.119438	0.349356		2.37897	0.398115	3.41571		0.927792	2.06427	1.20649	1.53322	0.36083
HRlib_B_5627	NM_001037763	COL28A1	0.54929	1.82742	0.82276	0.514213	1.8176	3.37831	1.33349	1.81255	0.92842	2.08549	0.614997	0.891284	0.014174
HRlib_B_1192	NM_182539	ZNF8	1.33718	0.315996	0.282644	0.85243	1.95162	1.58417	1.22797	3.45667	0.697063	2.05511	0.500283	0.979969	0.0527749
HRlib_B_627	NM_174942	GAS2L3	1.41198	0.993177	0.832271	0.718575	3.45169	1.98574	1.81282	1.72183	0.989001	2.24302	0.303656	0.81318	0.0173311
HRlib_B_1186	XM_017011848	ZNF8	1.59148	0.524538	0.888437	0.751572	4.52836	1.42375	1.91777	1.71317	0.939006	2.39577	0.460141	1.43611	0.0601037
HRlib_B_11289	NM_173551	ANKS6	1.19688	0.748183	0.746769	0.634863	1.52282	1.59996	1.99364	3.57839	0.831673	2.1737	0.249191	0.958891	0.0984733
HRlib_B_7412	NM_213599	ANO5	0.382326	1.98775	1.14994	0.231144	0.552856	5.1962	2.98173	0.281112	0.937788	2.25297	0.807321	2.3074	0.17807
HRlib_B_7389	NM_017677	MTMR8	0.635445	0.394424	0.336767		0.885343	0.126898	5.44163		0.455545	2.15129	0.158442	2.87464	0.426117
HRlib_B_6874	NM_012417	PITPNC1	1.82886	0.419636	0.429739		2.13798	2.19554	1.67163		0.892745	2.00172	0.810715	0.287309	0.12252
HRlib_B_4177	NM_144664	FAM76B	0.328249	0.732478	1.12256	0.555143	0.588779	1.41616	1.41962	5.62217	0.684607	2.26168	0.335581	2.27416	0.269525
HRlib_B_834	NM_001005489	OR5B17	1.35656	0.775446	0.511367	1.21542	2.59882	1.65693	2.23953	2.59485	0.964698	2.27254	0.390615	0.443624	0.00496884
HRlib_B_168	NM_005103	GMFG	1.24799	0.544244	1.03153		2.91768	0.385243	2.75589		0.941254	2.01961	0.360454	1.41771	0.223556
HRlib_B_48	NM_199336	FAHD2B	0.771528	1.44125	0.159988	0.217177	2.18826	3.48827	1.84364	0.45567	0.647486	1.99396	0.596732	1.24628	0.0411944
HRlib_B_3858	NM_006179	NTF4	0.532731	1.63758	0.415733	0.924399	1.11245	4.24578	1.11675	1.44537	0.87761	1.98009	0.551366	1.51849	0.116204
HRlib_B_5916	NM_000440	PDE6A	0.459421	0.93699	1.2994	0.882929	0.225219	2.15619	2.52281	2.99852	0.894685	1.97569	0.344082	1.21686	0.112806
HRlib_B_11258	NM_001007467	SFI1	0.982885	1.45976	0.566112	0.898723	1.3199	2.98616	2.39586	2.45623	0.976871	2.28954	0.368804	0.698706	0.0289347
HRlib_B_461	NM_021149	COTL1	0.758743	1.17641	0.525262	0.642119	1.79339	1.79925	0.728457	3.53765	0.775635	1.96469	0.283679	1.16321	0.138909
HRlib_B_1183	XM_017011848	FAM185A	0.646624	0.412985	0.833843		2.64769	3.26134	0.543532		0.631151	2.15085	0.210855	1.4254	0.246454
HRlib_B_895	NM_022839	MRPS11	0.952299	0.571242	0.632715	0.53752	3.89733	1.79474	1.21661	0.947386	0.673444	1.96402	0.190035	1.33647	0.111927
HRlib_B_3175	NM_152481	FAM187B	0.253146	0.943848	0.774564	0.664894	0.85172	4.81179	1.12599	1.72427	0.659113	2.12844	0.293965	1.82562	0.168401
HRlib_B_185	NM_000946	PSMF1	0.613169	1.37978	1.1923	0.771856	0.648555	3.58989	2.75596	2.24342	0.989274	2.30946	0.357042	1.23852	0.0636282
HRlib_B_339	NM_152718	VWCE	1.25385	0.842897	0.854217	0.754773	2.14344	1.61186	1.58776	2.3422	0.926433	1.92131	0.222755	0.380131	0.0156785
HRlib_B_534	NM_001007534	C3orf56	0.726226	0.588111	0.625886	1.11562	2.92698	2.25811	1.48432	2.34499	0.763962	2.2536	0.241576	0.592623	0.0141991
HRlib_B_33	NM_152637	METTL7B	0.996969	0.831775	1.37465	0.619224	1.83352	1.45396	1.82885	2.99977	0.955654	2.02902	0.319268	0.671152	0.0937794
HRlib_B_1452	NM_144973	DENND5B	1.31387	1.16354	0.81666	0.426176	1.35379	1.92631	2.47987	2.99287	0.930061	2.18821	0.395214	0.706491	0.105452
HRlib_B_5573	NM_182547	TMED4	0.886539	1.25124	1.35915	0.316157	1.71269	1.11925	1.24363	5.89838	0.953272	2.49349	0.470422	2.28427	0.341497
HRlib_B_8273	NM_019850	NGEF	0.932973	1.96279	0.49478	0.325696	1.96845	3.79435	0.889584	2.36418	0.929059	2.25414	0.735132	1.20111	0.0393289
HRlib_B_323	NM_015041	DENND4A	0.47283	0.886229	1.29266		0.377365	2.68526	0.761956	3.67324	0.883907	1.87446	0.409921	1.56759	0.639449
HRlib_B_1348	NM_173514	SLC38A9	0.956511	0.81383	0.895233	0.345472	1.23968	2.29431	1.3712	3.55463	0.752762	2.11495	0.277745	1.06835	0.134647
HRlib_B_5441	NM_001200	BMP2	0.528916	0.683148	0.987628	1.18187	0.911944	2.23893	2.59251	2.97165	0.84539	2.17876	0.294351	0.895974	0.0253134
HRlib_B_1965	NM_012250	RPL21	0.447227	0.581537	1.8449	0.584323	1.73448	0.56284	2.76952	4.44818	0.864496	2.37876	0.656725	1.64802	0.165644
HRlib_B_552	NM_001024598	FGF19	0.498552	2.52679	0.667898	0.254579	1.82643	3.66476	0.969176	1.57438	0.986954	2.00869	1.04048	1.16118	0.0248608
HRlib_B_396	NM_020201	C1orf46	0.258862	0.887686	1.83426		0.383162	2.71726	2.39355		0.993601	1.83132	0.79302	1.26455	0.243173
HRlib_B_1847	NM_152440	C12orf66	1.31895	0.939629	0.91583	0.778546	2.81533	2.58663	2.16289	1.13614	0.98824	2.17525	0.231625	0.743605	0.0260109
HRlib_B_8327	NM_014962	BTBD3	0.796751	1.45552	0.6984	0.901486	0.266331	0.355868	0.824938	6.64983	0.963039	2.02424	0.33863	3.09344	0.550453
HRlib_B_11291	NM_173551	ANKS6	0.699161	0.885991	0.726213	0.978812	0.627114	1.95272	1.78851	3.57714	0.822544	1.98637	0.132851	1.21359	0.123783
HRlib_B_862	NM_001005185	SHROOM1	1.67343	0.749549	0.766281	0.672873	3.25628	1.43316	1.39923	1.88738	0.965532	1.99401	0.473678	0.870443	0.0200732
HRlib_B_1631	XR_428517	SEC24A	1.11266	0.6897	0.935372	0.978496	2.47658	1.17267	3.17384	1.34152	0.929056	2.04115	0.176527	0.951548	0.0842162
HRlib_B_6451	NM_003175	XCL2	0.686383	0.75854	0.361979	0.145885	1.12959	0.194265	0.753589	6.54451	0.488197	2.15549	0.286049	2.95114	0.372431
HRlib_B_5175	NM_001707	BCL7B	0.611714	0.363868	0.341948	0.437466	1.14323	5.13359	0.144878	2.53786	0.438749	2.23989	0.122333	2.16441	0.199918
HRlib_B_2592	NM_001029858	SLC35F1	1.53668	0.287399	0.18125	1.92442	2.53144	0.672477	2.96452	2.67166	0.982438	2.21003	0.879299	1.04079	0.104874
HRlib_B_2725	NM_001102657	ZNF836	1.23297	0.828673	0.927968	0.793968	1.64217	1.75116	2.18322	1.59483	0.945896	1.79285	0.199631	0.268355	0.016743
HRlib_B_758	NM_016228	STRN	1.19431	1.27521	0.794198	0.734145	1.16661	3.12543	2.21599	1.45791	0.999467	1.99148	0.274792	0.875849	0.0950051
HRlib_B_4436	NM_001024808	BCL7A	0.684214	0.841513	0.934142	0.532286	0.845232	0.732436	0.982153	5.7392	0.748039	2.07475	0.177007	2.44509	0.380866
HRlib_B_7936	NM_153253	SIPA1	0.984279	1.47274	0.211523	0.877113	0.928893	2.83233	1.97193	2.63883	0.886414	2.09299	0.519269	0.859135	0.0679431
HRlib_B_528	NM_024771	NAT11	0.741965	0.729315	0.742572	0.93929	1.31288	1.29464	2.95973	2.99418	0.788285	2.14036	0.100855	0.966153	0.0586315
HRlib_B_277	NM_198540	AIMP2	0.943344	0.776348	0.763485	1.31116	1.32714	1.33747	1.9224	2.79923	0.948583	1.84656	0.25522	0.693372	0.0397491
HRlib_B_177	NM_194252	PSMF1	1.91774	0.414419	0.144329	0.481142	2.56974	0.588224	2.46111	2.48799	0.739406	2.02677	0.798936	0.960141	0.0888917
HRlib_B_1365	NM_172369	C1QC	0.855948	1.63539	0.754729	0.424155	0.365648	1.87691	1.13546	3.66927	0.917555	1.76182	0.512846	1.41342	0.380337
HRlib_B_6953	NM_002893	RBBP7	1.54948	1.34394	0.587796	0.484722	1.4752	2.17348	1.26843	3.12553	0.991487	2.01066	0.533968	0.838066	0.174761
HRlib_B_5412	NM_001039476	NPRL3	1.13123	0.975131	0.579552		1.54297	2.48124	1.27189		0.895305	1.76536	0.284371	0.634608	0.117682
HRlib_B_251	NM_003836	RDH8	0.759438	0.574798	1.64619	0.111732	1.13777	1.29698	1.24534	4.93257	0.773039	2.15316	0.642704	1.85412	0.323433
HRlib_B_613	NM_000274	OAT	1.21929	0.488164	0.987554	0.184819	1.41712	2.19636	1.23314	2.32387	0.719956	1.79262	0.469411	0.547494	0.12085
HRlib_B_1167	NM_015596	RPLP1	0.512345	1.73212	0.659271	0.587796	1.42759	1.67555	1.93275	2.22752	0.872882	1.81585	0.575955	0.343299	0.0812958
HRlib_B_4769	NM_004678	BPY2	0.644878	0.687324	1.15166	0.653786	0.493231	1.83385	3.26252	2.38165	0.784412	1.99281	0.245512	1.16008	0.0923155
HRlib_B_5546	NM_017752	TBC1D8B	0.9587	0.633454	1.37535		1.97916	1.52435	0.949584	2.57745	0.989167	1.75764	0.371883	0.690059	0.395965
HRlib_B_177	NM_194252	RFC5	0.286278	0.575775	0.811587	0.579149	6.19854	0.776829	0.65275	0.944845	0.563197	2.14324	0.215093	2.70618	0.355049
HRlib_B_995	NM_173849	LRRC23	1.65452	0.819344	0.818448	0.638319	2.7744	1.43173	1.25947	1.83145	0.982657	1.82426	0.455924	0.677221	0.0201161
HRlib_B_287	NM_012115	CASP8AP2	0.512424	0.946262	0.984443	0.732	2.56624	2.45954	1.44661	1.15267	0.793782	1.90627	0.218007	0.712007	0.0700953
HRlib_B_2262	NM_004588	SCN2B	0.948417	0.661749	0.818624	0.532789	1.98476	1.98277	1.98549	2.2513	0.740394	2.05108	0.181364	0.133483	0.00302714
HRlib_B_9876	NM_007002	ADRM1	0.264366	0.332186	0.295374	1.21549	0.629165	1.1243	0.826656	5.21224	0.526855	1.94809	0.459929	2.18559	0.198141
HRlib_B_1123	NM_153228	KLHL34	0.458323	0.673817	0.227673		0.911949	1.59596	1.163	3.32413	0.453271	1.74876	0.223115	1.08758	0.0397803
HRlib_B_11263	NM_001007467	SFI1	1.19898	0.564248	0.432985		2.11667	2.1253	0.998981		0.732072	1.74698	0.409649	0.647804	0.0734369
HRlib_B_7851	NM_003534	HIST1H3G	0.974597	0.697515	1.25247	0.687677	0.817323	1.51413	1.35428	4.62778	0.903065	2.07838	0.268231	1.72554	0.301647
HRlib_B_5445	NM_014749	KIAA586	1.52958	0.819626	0.897951	0.63456	2.21576	1.28424	1.88154	1.96816	0.97043	1.83742	0.388783	0.395045	0.01929
HRlib_B_9491	NM_012180	FBXO8	1.75445	0.692235	0.879556	0.458862	2.17826	0.591982	2.87649	1.34184	0.946276	1.74714	0.565598	0.993301	0.170708
HRlib_B_1574	NM_014915	CST9L	0.53814	1.16946	1.1196	0.829754	0.819646	2.21227	1.84858	2.27129	0.914238	1.78795	0.292061	0.672049	0.0378121
HRlib_B_3128	NM_012300	FBXW11	0.672229	0.616966	0.339483	0.362254	0.653616	1.28693	0.619787	5.16854	0.497733	1.93222	0.171331	2.17925	0.294768
HRlib_B_559	NM_015350	TP53l11	0.577272	1.8318	0.596632	0.417555	0.758187	2.25516	1.8829	2.23936	0.855814	1.7839	0.655584	0.705082	0.092727
HRlib_B_8144	NM_134444	NLRP4	1.36745	0.551969	0.578287	0.965837	1.38298	1.31625	1.63724	2.94164	0.865885	1.81953	0.384193	0.760749	0.100071
HRlib_B_4555	NM_181710	ZNRF4	0.866795	1.21749	0.511545	0.485483	0.518261	3.69637	1.68322	2.16592	0.770327	2.01594	0.345139	1.31657	0.127609
HRlib_B_6898	NM_012247	SEPHS1	0.142638	0.483431	0.576246		2.86569	0.833976	1.41792		0.400772	1.70586	0.228317	1.04602	0.212825
HRlib_B_2827	NM_173553	TRIML2	0.646582	0.963631	0.594488	0.316788	1.48455	1.45735	4.72313	0.361414	0.630372	2.00661	0.265171	1.88506	0.23616
HRlib_B_2562	NM_001040134	PALM	1.18219	0.856283	1.56613	0.134493	1.61549	0.734342	3.17353	1.25525	0.934775	1.69465	0.6073	1.05018	0.139368
HRlib_B_852	NM_001061	TBXAS1	1.34457	0.518763	0.179952	1.83376	1.39879	0.932824	2.85556	2.57328	0.969262	1.94011	0.755904	0.921339	0.195713
HRlib_B_1572	NM_014915	CST9L	0.719595	0.685935	1.46781	0.485854	1.41646	1.55699	1.67123	3.28583	0.839799	1.98263	0.431201	0.875025	0.138746
HRlib_B_3827	NM_015370	C22orf31	0.681953	1.39956	0.878522	0.769827	0.566193	2.81844	0.9325	3.9558	0.932466	2.06823	0.321608	1.59914	0.23423
HRlib_B_748	NM_015344	LEPROTL1	0.762368	0.641574	0.575825	0.719915	1.29266	1.98789	1.86869	1.82677	0.67492	1.744	0.0828726	0.30854	0.0105848
HRlib_B_2835	NM_173728	ARHGEF15	0.998964	1.22693	0.861834	0.435166	1.14246	1.89395	2.13322	1.5647	0.880722	1.68358	0.333024	0.429486	0.0512579
HRlib_B_1161	NM_014935	PLEKHA6	1.48272	0.723139	0.748939	0.622354	1.42575	1.97342	1.47716	2.91983	0.894288	1.94904	0.396071	0.692706	0.122277
HRlib_B_7257	NM_012339	TSPAN15	0.693389	0.54534	0.889395	0.418916	0.769773	0.959373	0.98614	4.8737	0.63676	1.89725	0.202357	1.98664	0.322804
HRlib_B_5545	NM_017752	TBC1D8B	0.835328	0.65237	0.594955	0.465352	4.13535	1.23896	1.25876	0.77968	0.637001	1.85319	0.153624	1.53745	0.180093
HRlib_B_2815	NM_015116	LRCH1	0.267229	1.13537	0.615327	0.729237	1.15156	4.53332	2.28376	0.336971	0.68679	2.0764	0.357846	1.82212	0.177907
HRlib_B_18	NM_138493	NEU3	1.37192	1.07847	0.432681	0.948996	2.24631	0.995482	1.22282	2.44828	0.958017	1.72822	0.39238	0.725544	0.0987861
HRlib_B_7794	NM_006932	SMTN	0.694636	0.789473	0.756979	0.968495	0.981553	1.82725	1.97489	2.28153	0.802396	1.76631	0.117517	0.556332	0.02557
HRlib_B_11762	NM_152765	C8orf46	0.885743	0.879122	0.893922	0.714516	2.63333	1.55757	1.35198	1.73875	0.843326	1.82041	0.0860862	0.56451	0.0405073
HRlib_B_2149	NM_001005471	OR2T6	0.954385	0.957217	0.648978	0.621475	1.24183	2.6416	2.71166	0.774821	0.795514	1.84248	0.185428	0.982299	0.119323
HRlib_B_9358	NM_145719	TIGD3	0.429364	0.657717	0.694356	0.715233	0.951422	1.88232	1.51776	3.97395	0.624167	2.08136	0.132027	1.31857	0.0994169
HRlib_B_7912	NM_015154	MESDC2	0.881486	0.646652	0.396196	1.49779	1.43161	1.58675	1.64128	2.33697	0.855532	1.74915	0.471803	0.401817	0.00832704
HRlib_B_728	NM_015414	SAMD8	0.672718	0.829779	0.986857	0.311578	1.58937	2.2239	2.38725	0.757458	0.700233	1.73949	0.289105	0.739631	0.01978
HRlib_B_5795	NM_021158	TRIB3	0.917368	0.954527	1.12171	0.978487	1.94945	1.45326	1.69613	1.82267	0.993024	1.73038	0.0894015	0.211722	0.00931126
HRlib_B_4892	NM_004907	IER2	0.33775	0.795343	0.664448	0.253739	1.6186	0.195939	4.48374	0.893964	0.51282	1.79806	0.258575	1.88231	0.261096
HRlib_B_924	NM_024922	APOL2	0.975198	0.964934	0.957983	0.916243	0.712815	1.61677	1.59643	3.75181	0.95359	1.91946	0.0258823	1.29222	0.23895
HRlib_B_4698	NM_133496	SLC3A7	1.25283	0.653532	1.34768	0.651668	2.59125	0.727117	2.37138	1.28161	0.976428	1.74284	0.375924	0.886809	0.0672355
HRlib_B_2897	NM_006098	GNB2L1	0.841928	0.744624	0.894529	0.831929	1.49875	1.39926	2.33945	1.78159	0.828252	1.75476	0.0621471	0.422097	0.0155917
HRlib_B_5186	NM_020964	KIAA1632	0.322826	0.531332	0.756632	0.851732	0.823873	0.771349	1.22557	3.95966	0.615631	1.69511	0.236971	1.52327	0.209916
HRlib_B_1148	NM_006646	WASF3	0.761319	1.87688	0.275231	0.459578	0.631172	1.97656	0.896768	5.26597	0.843252	2.19262	0.717625	2.12991	0.329902
HRlib_B_7681	NM_001006624	PDPN	0.437964	0.293667	1.88265	1.33864	0.559139	1.15697	0.219644	4.72193	0.988231	1.66442	0.754538	2.07484	0.564227
HRlib_B_173	NM_194252	RGS2	0.691474	0.334725	0.944152	1.66338	1.56768	0.876284	1.45537	3.67184	0.908432	1.89279	0.561968	1.22411	0.06771
HRlib_B_3976	NM_177966	PDE12	1.25147	0.389622	0.585834	1.17873	2.94452	0.781894	1.72367	2.38613	0.851415	1.95905	0.42855	0.929989	0.0258368
HRlib_B_6554	NM_001113434	C17orf51	0.763549	0.865194	0.793919	0.793884	0.879534	1.92329	1.55329	2.67988	0.804136	1.759	0.0431464	0.75073	0.0804367
HRlib_B_848	NM_001061	C2orf141	0.859318	0.716239	0.757532	1.32723	1.41159	1.57378	1.94416	1.76443	0.91508	1.67349	0.28127	0.230988	0.02033
HRlib_B_5311	NM_001011	RPS7	2.39239	0.144622	0.225217	0.378398	4.68325	0.772924	0.485238	0.734217	0.785158	1.66891	1.07587	2.0136	0.160043
HRlib_B_9975	NM_178356	LCE4A	0.814179	0.67693	0.263557	0.32124	1.27328	0.838686	0.412452	5.1863	0.518976	1.92768	0.268597	2.20066	0.309508
HRlib_B_7849	NM_080877	SLC34A3	0.542388	0.6546	0.549676	1.57818	0.749161	0.961842	0.831882	4.35123	0.831212	1.72353	0.500613	1.75398	0.250024
HRlib_B_4423	NM_001012416	KRTAP5-6	0.653737	1.22564	1.23357	0.767334	1.2573	1.37426	2.25578	2.17673	0.970071	1.76602	0.303269	0.523074	0.0608381
HRlib_B_1136	NM_001256	PICALM	0.82735	0.855415	1.63128	0.558478	2.69117	0.816239	2.55216	1.41124	0.968131	1.8677	0.461919	0.905632	0.103659
HRlib_B_1563	NM_017446	YIPF6	1.81327	0.424837	0.424769	0.51545	4.65535	0.824358	1.27593	0.437976	0.794582	1.7984	0.68047	1.93517	0.215543
HRlib_B_9166	NM_001771	CD22	0.344932	1.14672	0.468397		2.43723	0.622876	1.79636		0.65335	1.61882	0.431709	0.920114	0.339791
HRlib_B_215	NM_018411	OR2T6	0.733527	0.725287	0.971285	0.948781	0.967593	2.73287	2.13526	1.76377	0.84472	1.89987	0.133511	0.738684	0.0653867
HRlib_B_4211	NM_015444	TMEM158	1.36799	0.557576	0.562524	0.263228	5.27753	0.423345	0.53249	0.348866	0.687828	1.64556	0.474541	2.42249	0.402594
HRlib_B_3556	NM_080748	ROMO1	0.856233	0.93699	0.389593	0.715695	2.36715	2.31918	0.767485	1.33297	0.724628	1.6967	0.241347	0.781605	0.0401186
HRlib_B_886	NM_022111	CLSPN	0.683599	0.681685	0.663212	1.92264	1.24517	1.65156	2.44879	1.75843	0.987783	1.77599	0.623305	0.500077	0.148091
HRlib_B_2528	NM_080626	BRI3BP	0.94678	1.22584	1.16228	0.622139	1.14156	1.81737	1.36659	2.99757	0.98926	1.83077	0.272329	0.82706	0.203763
HRlib_B_1682	NM_080875	MIB2	1.29697	1.53394	0.259557	0.62977	1.33282	3.67548	1.16392	1.47444	0.93006	1.91167	0.588514	1.18271	0.108967
HRlib_B_1554	NM_001004704	YIPF6	1.48321	0.821259	0.662362		0.533685	1.44438	2.82596		0.988945	1.60134	0.435361	1.15417	0.565921
HRlib_B_1221	NM_001012758	NUDT17	0.694959	1.76385	1.12934	0.376255	0.671285	1.78684	1.85354	3.45949	0.991099	1.94279	0.600549	1.14737	0.283796
HRlib_B_894	NM_022839	DCLRE1A	1.31768	1.12482	0.646734	0.886818	1.76689	2.66446	1.52535	1.15516	0.994013	1.77796	0.290955	0.642316	0.0692978
HRlib_B_1613	NM_007364	RPL26	0.929862	0.178298	0.787247	0.328279	1.85273	0.726947	1.44842	3.2864	0.555922	1.82863	0.35952	1.07764	0.110586
HRlib_B_4373	NM_012306	FAIM2	0.614874	1.51428	1.27443	0.361615	0.869428	2.46412	1.85372	1.55557	0.9413	1.68571	0.542177	0.662674	0.036618
HRlib_B_3359	NM_006478	GAS2L1	0.842653	1.19769	0.746627	0.759724	1.1217	2.11867	1.96911	1.61315	0.886672	1.70566	0.211657	0.443302	0.0253236
HRlib_B_7863	NM_006552	SCGB1D1	1.53457	0.95179	0.927699	0.527389	1.67711	1.96855	1.53925	1.67312	0.985361	1.71451	0.414655	0.181076	0.0484754
HRlib_B_112	NR_051988	KLHL34	1.51545	0.61319	1.13119	0.621633	5.53743	0.498559	0.453698	0.297611	0.970366	1.69683	0.43672	2.56185	0.557721
HRlib_B_565	NM_015350	LRRC8B	1.57638	0.842517	0.9617	0.326617	1.85983	2.38737	1.63882	0.788779	0.926803	1.6687	0.51332	0.665374	0.0766986
HRlib_B_945	NM_001737	HEY2	0.939273	0.725529	0.453485	1.57443	2.85836	0.838487	0.582146	2.18233	0.92318	1.61533	0.477518	1.08591	0.201726
HRlib_B_848	NM_001061	IL23R	0.944927	0.715827	0.635295	0.948566	1.26964	2.8874	0.882868	2.34265	0.811153	1.84564	0.159991	0.929333	0.110326
HRlib_B_11458	NM_052832	SLC26A7	1.43212	0.872335	0.544174	0.769316	2.15398	0.951776	0.411935	3.52879	0.904486	1.76162	0.377504	1.38496	0.284625
HRlib_B_9155	NM_182536	GKN2	0.416177	0.155422	0.551732	0.749581	0.878382	0.897628	1.91283	3.27982	0.468228	1.74217	0.249459	1.13327	0.0692324
HRlib_B_811	NM_173657	C3orf33	0.724365	0.818752	1.42328	0.732677	0.191975	1.96893	2.42695	1.93519	0.924769	1.63076	0.335071	0.985065	0.187413
HRlib_B_9897	NM_012189	CABYR	1.12759	0.151245	1.61873	0.979519	1.24448	0.499394	0.213585	4.94474	0.969271	1.72555	0.609953	2.18968	0.553891
HRlib_B_398	NM_020201	C1orf46	0.638688	0.772629	0.953398	1.36312	1.74399	1.27668	1.57385	1.81992	0.93196	1.60361	0.315043	0.241017	0.0202439
HRlib_B_869	NM_015289	VPS39	1.62882	0.687815	0.595189	0.618617	1.97144	0.967225	1.47168	1.97236	0.88261	1.59567	0.499024	0.480766	0.0662519
HRlib_B_943	NM_001737	TRIM69	0.222112	0.195262	0.725798		3.98181	0.712999	0.959719		0.381058	1.88484	0.298856	1.82021	0.315
HRlib_B_9492	NM_012180	FBXO8	0.555523	0.5165	0.263138	2.53698	0.249193	1.12698	2.63733	3.66951	0.968034	1.92076	1.05396	1.52707	0.187103
HRlib_B_9871	NM_007002	ADRM1	0.319243	0.982176	1.16621	0.648637	0.899998	1.63317	2.45256	1.28488	0.779067	1.56765	0.37398	0.661584	0.0178766
HRlib_B_4216	NM_001144994	C2orf72	0.727417	0.247717	0.118553		3.94999	0.539273	0.213839		0.364562	1.5677	0.320809	2.06953	0.356253
HRlib_B_11441	NM_173562	KCTD2	0.726637	1.3268	0.855328	0.733913	0.583764	1.36711	1.57297	3.26112	0.910669	1.69624	0.283628	1.12694	0.28772
HRlib_B_3	NM_152587	METTL7B	1.22222	0.948382	0.771171	0.921833	3.33582	0.951885	0.497982	2.76767	0.965901	1.88834	0.187854	1.3758	0.230878
HRlib_B_9527	XM_011527258	CEACAM18	0.619158	0.885936	1.23932	0.387326	1.13845	1.22855	3.63536	1.37858	0.782936	1.84523	0.366165	1.19752	0.106579
HRlib_B_6444	NM_014732	KIAA513	0.843458	0.758999	0.743365	0.421591	1.67954	0.763117	1.32826	4.24792	0.691853	2.00471	0.185461	1.54239	0.22254
HRlib_B_179	NM_000946	RFC5	0.811748	1.21376	0.749942	0.52946	1.16957	2.13766	1.82299	1.65374	0.826227	1.69599	0.285354	0.404186	0.0158587
HRlib_B_8585	NM_002139	RBMX	0.218455	0.684919	0.214786		0.429347	3.62789	0.612765		0.37272	1.55667	0.270379	1.79608	0.311222
HRlib_B_11521	NM_194300	CCDC129	0.875334	0.784299	0.682195	1.61896	0.998137	1.23388	1.59273	2.52774	0.990197	1.58812	0.426534	0.672428	0.0526707
HRlib_B_646	NR_045020	QDPR	0.799265	1.88425	0.244921	0.995752	0.978355	1.7353	2.87591	0.631398	0.981048	1.55524	0.680911	0.993795	0.46907
HRlib_B_1219	NM_001012758	NRCAM	0.796727	0.965493	0.939316	0.741199	0.752728	3.69312	1.96325	2.48967	0.860684	2.22469	0.108835	1.2195	0.101962
HRlib_B_3394	NM_018685	ANLN	0.724891	0.619265	0.673534	1.27174	1.18357	0.98565	0.859836	4.16338	0.822357	1.79811	0.302675	1.58247	0.225385
HRlib_B_8475	NM_004980	KCND3	0.642618	0.559844	0.75634	0.458977	1.42729	1.2126	3.34262	1.67438	0.604444	1.91422	0.126068	0.970775	0.0594289
HRlib_B_551	NM_001024598	MAP7D2	0.833844	0.888387	0.758	0.678196	1.72913	1.38254	1.4582	1.95619	0.789607	1.63151	0.0915166	0.262659	0.0150095
HRlib_B_695	NM_152898	FERD3L	0.262624	0.575549	0.357574		0.339312	3.69629	1.24379		0.398582	1.7598	0.160442	1.73696	0.273448
HRlib_B_7798	NM_006932	SMTN	0.96278	0.454438	1.26752	1.19619	0.897365	2.21488	2.74438	1.9619	0.970231	1.95463	0.367666	0.776594	0.0946359
HRlib_B_7413	NM_213599	ANO5	0.651231	0.928953	0.656814	0.539912	0.339728	0.434984	0.666714	5.48825	0.694227	1.73242	0.165487	2.50765	0.4852
HRlib_B_8359	NM_012451	SYNGR4	0.963522	0.626852	1.15926	1.15677	0.634229	1.2834	2.34334	2.42962	0.976603	1.67265	0.250548	0.866537	0.154818
HRlib_B_1358	NM_020765	UBR4	0.373316	1.23742	0.476766	1.25569	0.236627	1.53844	2.9274	1.99534	0.835796	1.67445	0.476234	1.11933	0.235222
HRlib_B_645	NR_045020	LETMD1	0.751533	0.934549	0.843668	0.725617	0.754955	0.425646	3.76749	1.87378	0.813842	1.70547	0.0950893	1.50794	0.325823
HRlib_B_9644	XM_017002154	PCP4L1	1.46287	0.957256	0.841261	0.551769	2.13814	1.39466	1.1919	1.5945	0.95329	1.5798	0.380115	0.406903	0.027151
HRlib_B_2442	NM_001039650	ZMYM5	0.622587	0.532283	0.94183	1.25982	0.871464	0.88286	3.65835	1.71843	0.839131	1.78278	0.330946	1.31178	0.209489
HRlib_B_9315	NM_001448	GPC4	0.561827	2.72189	0.113845	0.578179	1.41691	3.79962	1.41196	1.71927	0.993935	2.08694	1.17189	1.15079	0.0012759
HRlib_B_9298	NM_175878	XKR3	0.696157	0.834255	0.642287	1.17437	1.35566	1.9869	2.27189	1.38588	0.836767	1.75008	0.239147	0.453349	0.0586046
HRlib_B_968	NM_001004483	FBXL4	1.45478	0.843822	0.937452	0.611383	1.97771	1.33888	1.18791	2.12822	0.961859	1.65818	0.356058	0.464091	0.0889166
HRlib_B_414	NM_015122	TBX1	0.568414	1.56747	0.981525	0.833252	0.734812	2.61718	1.18954	2.15165	0.987666	1.6733	0.422622	0.86304	0.101269
HRlib_B_374	NM_001003398	BICD1	2.14257	0.479882	0.812469	0.496239	4.44374	0.726778	0.747126	0.637753	0.982791	1.63885	0.788195	1.87053	0.320281
HRlib_B_3841	NM_006265	RAD21	1.74966	0.867375	0.549762	0.634264	2.58675	1.54319	1.19238	1.5299	0.950266	1.71305	0.549595	0.60466	0.00112143
HRlib_B_9248	NM_003011	SET	1.37938	0.751662	0.816784	0.615328	2.96772	0.858242	1.21876	2.35235	0.890788	1.84927	0.336369	0.980423	0.102555
HRlib_B_6888	NM_172366	FBXO16	0.435421	0.686571	1.64242	1.14634	0.424724	0.832387	1.77172	3.72953	0.977687	1.68959	0.532013	1.47227	0.33724
HRlib_B_5415	NM_001039476	NPRL3	1.52825	0.739618	0.614183	0.567284	1.92637	1.65524	1.21411	1.48153	0.862334	1.56931	0.449865	0.299303	0.0114216
HRlib_B_22	NM_001083585	TBX5	0.462358	0.737446	1.67259	1.11784	0.698914	1.95998	1.38739	3.72295	0.997559	1.94231	0.524162	1.29421	0.233893
HRlib_B_11	NM_144661	USP1	0.451293	0.238337	0.169335	1.66859	1.73941	0.769489	0.551334	2.97172	0.63189	1.50799	0.701477	1.10403	0.0370611
HRlib_B_3392	NM_018685	ANLN	0.784953	0.314958	0.399775	0.799514	1.71557	0.631156	3.21262	0.472111	0.5748	1.50786	0.253517	1.26369	0.262035
HRlib_B_11329	NM_004483	GCSH	0.913179	1.34533	0.646593	0.881789	1.13729	2.64918	1.67768	1.32336	0.946723	1.69688	0.291151	0.673275	0.0583241
HRlib_B_1134	NM_001256	OR1S2	0.633833	1.12633	1.17732	0.585262	1.24255	1.86588	1.33393	2.68621	0.880686	1.78214	0.314401	0.662422	0.12047
HRlib_B_1996	NM_181843	NUDT8	1.28417	0.988248	0.279654	1.28682	1.62313	2.28716	0.72746	1.7686	0.959723	1.60159	0.47454	0.648709	0.0623635
HRlib_B_618	NM_000274	GPC5	0.684371	0.747627	1.17933	1.2528	0.32177	1.96377	1.74826	2.25536	0.966031	1.57229	0.291412	0.859187	0.181571
HRlib_B_3937	NM_000333	ATXN7	0.641868	1.35727	0.661875	0.938777	0.844965	1.29742	2.43423	2.59518	0.899948	1.79295	0.333635	0.856163	0.158436
HRlib_B_6642	NM_020415	RETN	0.697139	1.39413	0.473246	0.781855	0.941457	1.55167	2.47389	2.53472	0.836592	1.87543	0.393831	0.768103	0.122508
HRlib_B_262	NM_138477	MKI67IP	0.499887	0.999568	1.17786	0.455443	1.33142	1.24995	1.62565	1.82716	0.783189	1.50854	0.360676	0.266751	0.0606326
HRlib_B_879	NM_003194	GOLGA3	0.711253	0.468495	0.639645	0.385555	2.66154	2.53437	0.728456	0.5397	0.551237	1.61602	0.150242	1.13765	0.14589
HRlib_B_1436	NM_012158	FBXL3	0.652228	1.11163	0.372162	1.19414	0.482857	2.72366	1.38297	2.58654	0.832541	1.79401	0.388634	1.06151	0.0939526
HRlib_B_8122	NM_175735	LYG2	1.79313	0.147947	0.916873		1.94991	1.45157	1.11398		0.952648	1.50515	0.823173	0.420533	0.279245
HRlib_B_1671	NM_002791	PSMA6	0.492552	1.46916	1.16746	0.454317	0.758723	1.11798	5.29383	0.168286	0.895871	1.83471	0.503339	2.33908	0.445426
HRlib_B_582	NM_000136	FANCC	0.294737	0.411931	2.22976	0.559937	1.84345	0.565743	3.82991	0.536297	0.874092	1.69385	0.910272	1.54895	0.157562
HRlib_B_8914	XR_428517	PRUNE2	1.38418	0.97368	0.338348	0.342887	0.732212	0.869338	1.52456	3.65176	0.759774	1.69447	0.512195	1.34989	0.366187
HRlib_B_89	NM_015934	C3orf33	1.81869	0.52687	0.552852	0.655535	2.31327	1.52585	1.34292	1.58125	0.888488	1.69082	0.622621	0.427278	0.00550861
HRlib_B_1312	NM_022910	SBNO2	1.27828	0.854512	0.772335	0.921444	0.711188	1.66739	1.32224	2.52142	0.956643	1.55556	0.222928	0.755602	0.273718
HRlib_B_8819	NM_178505	TMEM26	0.772947	1.43315	1.51682	0.22359	0.595862	3.27121	2.46667	0.681499	0.986626	1.75381	0.60783	1.32933	0.168805
HRlib_B_8324	NM_014962	BTBD3	0.37999	0.862135	0.68732	1.61545	1.55632	1.65729	1.42641	2.31199	0.886224	1.738	0.525417	0.394156	0.00448513
HRlib_B_6834	NM_001038707	CDC42SE1	1.26863	0.548583	0.828913	0.719224	2.48649	1.25376	1.41687	1.89249	0.841336	1.7624	0.307325	0.553577	0.0105137
HRlib_B_1314	NM_080723	SBNO2	0.775164	0.651339	1.53963	0.563114	1.54514	1.82958	1.57698	1.21689	0.882313	1.54215	0.446762	0.251415	0.068089
HRlib_B_347	NM_203406	CMTM2	0.542325	0.968378	0.857719	1.12326	0.773334	1.17211	0.894212	3.37923	0.87292	1.55472	0.245835	1.22774	0.285971
HRlib_B_4672	NM_020877	DNAH2	1.57926	0.376356	0.269132	1.51916	2.54298	0.861635	0.896545	2.73156	0.935978	1.75818	0.709878	1.0181	0.0153437
HRlib_B_1256	NM_014752	EPB41L3	0.821448	0.556668	0.616789	1.58122	1.24176	1.19786	2.14127	2.59386	0.894031	1.79369	0.471935	0.688167	0.0336766
HRlib_B_219	NM_031952	EFR3A	0.451714	1.1829	1.26932	0.648228	0.966213	1.46178	1.55664	1.96132	0.888039	1.48649	0.400085	0.408935	0.0917772
HRlib_B_635	NM_001018053	CUL3	0.54675	2.27635	0.919176	0.145155	0.15783	1.84894	0.264168	4.45425	0.971857	1.6813	0.925314	2.00388	0.596358
HRlib_B_541	NM_173628	NPRL3	0.545122	0.287735	0.286391	0.267646	1.19654	3.95539	0.49647	0.967967	0.346724	1.65409	0.132583	1.56164	0.198392
HRlib_B_8136	NM_001037498	DEFB112	0.729656	0.697279	1.13576	1.19198	0.947998	1.73241	3.34329	0.666976	0.938669	1.67267	0.261385	1.20154	0.29874
HRlib_B_5915	NM_000440	PDE6A	1.17616	0.64175	0.914676	0.68869	2.31183	0.964778	1.57546	1.44346	0.855318	1.57388	0.244837	0.557553	0.0231385
HRlib_B_6317	NM_021933	MIIP	0.351943	0.937994	0.162334	1.65513	0.214583	0.748216	1.95947	3.79797	0.776849	1.68006	0.672189	1.5895	0.241232
HRlib_B_8467	NM_015342	PPWD1	0.774436	0.382929	0.642792	0.557537	1.44933	1.25773	0.578459	2.55799	0.589423	1.46088	0.164047	0.821323	0.133995
HRlib_B_9692	NM_144708	ANKAR	0.774737	0.865577	0.923796	1.19431	1.59746	1.56476	1.37897	1.52514	0.939606	1.51659	0.180544	0.0963891	0.0142082
HRlib_B_528	NM_024771	PKD2L1	1.32934	0.915963	0.813134	0.642887	1.86664	1.24542	1.58679	1.43675	0.92533	1.5339	0.29193	0.262152	0.0115671
HRlib_B_2928	NM_018055	NODAL	1.36519	1.12327	0.736433	0.771247	1.78387	1.45346	1.5956	1.37521	0.999037	1.55203	0.300197	0.179469	0.0179096
HRlib_B_7198	NM_174896	C1orf162	0.334174	1.34365	0.968481	0.684593	0.886489	1.37444	1.28965	2.49515	0.832724	1.51143	0.428163	0.689494	0.181871
HRlib_B_3732	NM_173854	SLC41A1	0.952299	0.727423	0.636115		0.416944	2.5668	1.37257		0.771946	1.4521	0.162726	1.07713	0.426
HRlib_B_55	NM_199336	OR51B4	0.929358	0.926652	0.947442	0.578937	1.4784	1.63445	1.58461	1.63315	0.845597	1.58265	0.178013	0.0732698	0.00688719
HRlib_B_4267	NM_001001663	TMEM211	0.848467	0.632957	0.845749	0.887912	1.25447	1.3423	1.75714	1.7422	0.803771	1.52403	0.115494	0.263076	0.00782733
HRlib_B_1541	NM_001081492	KRT8	0.733474	1.13437	0.839196	0.726485	0.933476	1.34728	1.56182	2.67911	0.858381	1.63042	0.19108	0.746181	0.157584
HRlib_B_3965	NM_007056	CLASRP	0.893684	0.366996	0.166425	0.391368	2.59639	1.12567	0.681273	1.93179	0.454618	1.58378	0.309576	0.850663	0.0301846
HRlib_B_3678	NM_001018113	FANCB	1.35784	0.336667	0.182399	0.314345	0.661196	0.713299	2.56132	3.15866	0.547814	1.77362	0.544294	1.27809	0.238388
HRlib_B_9365	NM_014941	MORC2	0.241656	0.325523	1.43886	0.697372	0.944274	0.656174	3.21712	0.973485	0.675853	1.44776	0.545863	1.18823	0.113628
HRlib_B_6848	NM_015107	PHF8	0.655163	0.38515	0.762998	0.714244	0.822116	0.698559	0.771215	4.49189	0.629389	1.69594	0.16869	1.86465	0.323933
HRlib_B_6482	NM_003471	KCNAB1	0.436533	0.491918	0.194732	1.52161	3.13374	0.558548	0.572388	2.63884	0.661199	1.72588	0.587944	1.35509	0.167402
HRlib_B_788	NM_153370	PI16	0.664848	0.964199	0.999586	1.31382	0.828116	1.49776	2.5275	1.62255	0.985613	1.61898	0.26537	0.698945	0.131745
HRlib_B_732	NM_145313	LY96	0.688849	1.43687	0.814364	0.949372	1.98666	1.14511	1.53777	1.52546	0.972364	1.54875	0.327434	0.344166	0.177694
HRlib_B_948	NM_031440	LPXN	0.956426	0.816237	0.817188	0.832849	1.47125	1.62983	1.59392	1.39271	0.855675	1.52193	0.0675981	0.109682	0.00305107
HRlib_B_11184	NM_001080401	PPM1N	0.981367	0.788795	0.825779	0.313587	1.31472	0.644394	1.65278	0.571726	0.727382	1.04591	0.288206	0.524918	0.208314
HRlib_B_1931	NM_015020	PHLPP2	1.21236	0.825185	1.13752	0.676185	2.97323	0.894972	1.61757	1.74242	0.962814	1.80705	0.254228	0.862542	0.105339
HRlib_B_7763	NM_001008743	SULT1C3	0.649454	0.144148	1.76656		0.716592	3.32657	0.998925		0.853389	1.68069	0.830211	1.43234	0.56238
HRlib_B_11487	NM_018714	COG1	0.818767	1.44581	0.737399	0.46467	1.71664	2.26169	1.24327	1.21258	0.866662	1.60855	0.414735	0.492781	0.00310526
HRlib_B_881	NM_003194	FAM89B	0.612354	0.994223	1.62824	0.337629	0.341936	2.58357	2.66434	1.67924	0.893112	1.81727	0.559174	1.08019	0.111734
HRlib_B_1683	NM_080875	MIB2	1.66598	1.17689	0.533744	0.316245	1.14156	2.65368	1.496	2.75622	0.923215	2.01187	0.6154	0.814357	0.176752
HRlib_B_288	NM_012115	MPV17L	0.797442	0.485464	0.715886	1.85136	1.27713	1.13113	1.9274	1.77662	0.962539	1.52807	0.607098	0.383743	0.122292
HRlib_B_1463	NM_000059	DMC1	0.742713	1.28539	1.36518	0.59499	1.67681	1.65344	1.81158	1.33317	0.99707	1.61875	0.385142	0.202741	0.0177843
HRlib_B_11625	NM_015179	RRP12	0.799284	0.6657	0.974742	1.38682	0.683165	2.13819	1.47424	2.29583	0.956636	1.64786	0.31347	0.735091	0.131043
HRlib_B_6321	NM_014320	HEBP2	1.83622	0.479194	0.785242	0.835667	2.21624	1.36497	2.76746	1.1924	0.984081	1.88527	0.589525	0.739049	0.0986165
HRlib_B_2254	NM_013348	KCNJ14	0.248228	0.558938	0.934786		0.278783	0.731263	3.27978		0.580651	1.42994	0.343793	1.6179	0.374439
HRlib_B_392	NM_020201	NT5M	0.882199	1.45693	0.769325	0.577723	0.788244	2.32219	1.5768	1.72737	0.921545	1.60365	0.378406	0.631721	0.0851933
HRlib_B_964	NM_001004483	FBXL4	1.28658	0.871284	1.04568	0.785227	2.62413	1.21377	1.46687	1.47796	0.997191	1.69568	0.221267	0.630877	0.0535969
HRlib_B_836	NM_001005489	CCK	1.15274	0.818287	0.668943	0.714347	1.62892	1.31755	0.899128	2.14988	0.83858	1.49887	0.218572	0.527035	0.0887149
HRlib_B_76	NM_003247	THBS2	0.69927	1.27925	0.775973	0.954352	0.437872	2.18643	1.22123	1.91123	0.927212	1.43919	0.257877	0.781311	0.167445
HRlib_B_2662	NM_198402	PTPLB	1.13826	1.12431	0.487112	1.15892	1.74722	1.51164	1.37633	1.57667	0.977153	1.55297	0.327003	0.154063	0.0154829
HRlib_B_7748	NM_020212	WDR93	0.245637	0.734188	1.45483	0.786429	0.627878	1.17241	3.19887	0.781786	0.805272	1.44524	0.496833	1.19135	0.191578
HRlib_B_2539	NM_015202	KIAA556	0.712811	0.718294	0.327343	0.972955	3.57675	2.64813	0.253285	0.333975	0.682851	1.70304	0.266271	1.67134	0.304458
HRlib_B_2954	NM_001039592	SPAG8	0.999721	1.17854	0.85225	0.715519	1.17115	1.91999	1.85112	1.44868	0.936507	1.59774	0.198754	0.35225	0.0322516
HRlib_B_1434	NM_012158	FBXL3	1.74585	0.118996	0.118684	0.91693	0.468325	3.61962	0.392118	1.19356	0.725116	1.41841	0.777568	1.51127	0.539787
HRlib_B_9728	NM_001006635	MTX2	1.2447	0.943121	0.897282	0.837127	1.27878	1.61787	1.13621	1.69794	0.980556	1.4327	0.181363	0.268473	0.0985126
HRlib_B_5183	NM_020937	FANCM	1.23949	0.423439	0.451463	0.485539	1.88113	1.46578	1.57359	1.85161	0.649982	1.69303	0.393822	0.205298	0.0061568
HRlib_B_4484	NM_001017434	PGBD2	0.88799	0.878345	0.765154	0.492766	1.34752	1.42766	2.38385	1.22914	0.756064	1.59704	0.184179	0.53084	0.0506111
HRlib_B_99	NM_015124	GRAMD4	1.22714	0.673134	0.915152	0.873436	1.7593	0.943251	1.41547	1.53113	0.922217	1.41229	0.229094	0.343776	0.00899605
HRlib_B_3355	NM_006478	GAS2L1	0.4577	1.14684	0.457451	0.475127	0.54917	1.34999	1.79695	3.99239	0.634278	1.92212	0.341805	1.47355	0.203611
HRlib_B_385	NM_000994	PRPF4B	0.586795	1.22223	0.457644	1.52844	0.952189	1.7239	1.89626	1.49638	0.948777	1.51718	0.510891	0.410723	0.165422
HRlib_B_467	NM_021149	WSCD1	0.376689	1.97858	0.725567	0.917794	0.934179	2.87169	1.67696	1.26324	0.999658	1.68652	0.689979	0.84654	0.0172171
HRlib_B_466	NM_021149	WFDC9	1.28368	0.788249	0.931182	0.59829	2.12217	0.958277	1.21394	1.92173	0.90035	1.55403	0.289653	0.556346	0.0916789
HRlib_B_1146	NM_145693	C2orf53	0.853525	0.666526	0.942947		1.54543	1.28665	1.39487		0.821	1.40899	0.141052	0.129969	0.0143152
HRlib_B_6176	NM_004466	GPC5	0.61913	0.841626	1.11537	0.621678	0.845875	1.86198	2.73241	0.523337	0.799451	1.4909	0.235021	1.0052	0.172591
HRlib_B_7976	NM_003418	CNBP	1.38398	0.855218	0.659838	0.681952	0.929963	1.21125	1.13227	3.75627	0.895248	1.75744	0.337332	1.33781	0.342059
HRlib_B_4328	NM_001005199	OR8H1	1.73124	0.651331	0.268566	0.55212	2.92542	1.29254	0.164638	1.47196	0.800813	1.46364	0.641136	1.13337	0.0982985
HRlib_B_655	NM_153367	C1QL1	0.527152	0.812255	0.719985	1.92896	0.714531	1.15683	1.95712	1.8757	0.997089	1.42604	0.632504	0.595248	0.224993
HRlib_B_91	NM_015934	VANGL2	1.63473	0.872583	0.745173	0.669957	1.67232	0.798899	1.22173	2.2748	0.980609	1.49194	0.444025	0.632119	0.274495
HRlib_B_1976	NM_020719	PRR12	1.18266	1.19499	0.587775	0.942591	1.79353	0.855599	1.99259	1.51221	0.977004	1.53848	0.28431	0.496077	0.213358
HRlib_B_5982	NM_175709	CBX7	0.935496	0.411792	0.997154	0.529256	1.59914	0.834889	1.58342	2.27345	0.718424	1.57272	0.291329	0.587714	0.0656601
HRlib_B_3972	NM_002519	NPAT	0.812124	1.44366	0.955647	0.383189	0.647293	2.73438	0.83635	2.29224	0.898655	1.62757	0.437215	1.04144	0.254479
HRlib_B_3255	NM_199344	SFT2D2	0.728216	1.34627	0.575223	0.315175	0.898845	1.13232	1.16359	3.52385	0.741222	1.67965	0.437923	1.23513	0.312258
HRlib_B_5422	NM_020225	STOX2	0.839352	1.15643	0.623358	1.37162	1.92495	1.82576	0.788978	2.96623	0.997691	1.87648	0.331773	0.889782	0.0628847
HRlib_B_8855	NM_005489	SH2D3C	0.672213	0.431665	0.481857	0.767243	0.741563	0.917989	3.66475	1.11759	0.588244	1.61047	0.158037	1.3781	0.253566
HRlib_B_6266	NM_001006	RPS3A	0.462467	1.51897	0.914923	0.291719	0.972518	1.55669	2.12378	1.39153	0.797019	1.51113	0.548442	0.476732	0.0791209
HRlib_B_2314	NM_001164416	H2BW2	1.16597	0.833116	0.918114	0.833859	1.93598	1.11991	1.16471	1.53668	0.937766	1.43932	0.157283	0.380166	0.0349147
HRlib_B_6178	NM_004466	GPC5	0.727417	0.631564	0.634547	0.847653	0.539679	1.57329	1.92642	2.72854	0.710295	1.69198	0.101811	0.907615	0.109415
HRlib_B_311	NM_019040	WDR3	1.11965	0.252644	0.122468	0.449547	0.985778	1.43916	2.53474	0.631973	0.486077	1.39791	0.443266	0.826762	0.210307
HRlib_B_952	NM_031440	HEY2	0.572445	0.716212	1.67375	0.24517	1.14495	0.814684	1.99295	2.95136	0.801895	1.72599	0.613749	0.95584	0.222266
HRlib_B_3288	NM_005952	MT1X	0.817964	1.19975	1.11645	0.829554	1.87531	0.489533	1.55732	2.11817	0.99093	1.51008	0.196062	0.71808	0.32961
HRlib_B_6195	NM_012447	STAG3	0.443963	0.769497	1.71724	0.957783	0.837983	3.67976	1.3489	0.587373	0.97212	1.6135	0.540189	1.41348	0.469837
HRlib_B_1793	NM_000319	FJX1	1.36515	0.639783	0.921678	1.00338	0.972584	1.42176	1.94922	1.39269	0.982499	1.43406	0.298893	0.40009	0.241909
HRlib_B_6882	NM_004583	RAB5C	0.58695	0.749856	0.412481	1.14125	0.685246	0.878296	1.96539	2.45131	0.722634	1.49506	0.311225	0.850848	0.137621
HRlib_B_7495	NM_004828	NCR2	0.734312	0.881227	0.811392	0.916517	0.983989	1.31295	1.16488	2.29244	0.835862	1.43856	0.0805696	0.584929	0.10362
HRlib_B_67	NM_012106	PODXL	1.58218	0.799733	0.626395	0.467755	1.43716	1.85546	0.929264	2.54537	0.869017	1.69181	0.494397	0.683535	0.189116
HRlib_B_358	NM_133337	CLYBL	0.822372	0.89699	0.822765	1.39983	1.29436	1.65129	1.19884	2.74636	0.985491	1.72271	0.278448	0.709669	0.043227
HRlib_B_682	NM_078483	SLC36A1	0.773894	0.938565	0.433578	1.6876	1.64925	1.61722	0.966555	1.79355	0.958409	1.50664	0.529655	0.368137	0.0438003
HRlib_B_641	NR_045020	ARHGEF9	0.646244	0.957725	1.32761	0.634131	0.499811	2.27319	1.22548	2.17688	0.891429	1.54384	0.327094	0.841437	0.24373
HRlib_B_1723	NM_002923	EYA4	0.999637	0.634248	0.485894	1.41819	0.794913	1.87529	1.55843	1.55814	0.884492	1.44669	0.41617	0.459499	0.208615
HRlib_B_5974	NM_003803	MYOM1	0.895752	0.747837	0.781357	1.1826	1.94667	0.827845	1.7316	2.32984	0.901886	1.70899	0.197564	0.637411	0.0462449
HRlib_B_5724	NM_173479	WDR88	0.628186	1.61368	0.341933	1.25884	0.652775	1.45977	0.97698	2.67325	0.960661	1.44069	0.57986	0.886078	0.268463
HRlib_B_1184	XM_017011848	FAM185A	0.942732	0.968879	0.366664		0.766299	1.77365	1.68412		0.759425	1.40802	0.340392	0.557551	0.277022
HRlib_B_3487	NM_004968	ICA1	0.325664	0.923254	0.941459	0.628133	0.829457	1.23858	0.945697	3.36819	0.704627	1.59548	0.290604	1.19428	0.249251
HRlib_B_726	NM_015414	TSPAN15	0.69848	0.967332	0.162117	1.21899	1.39794	0.978354	0.428418	2.85139	0.76173	1.41402	0.452731	1.03722	0.164513
HRlib_B_3223	NM_015198	COBL	0.933812	0.353145	0.647629	1.78852	0.918352	0.652158	0.26122	4.51582	0.930776	1.58689	0.619021	1.97118	0.420367
HRlib_B_2794	NM_005095	ZMYM4	0.517274	0.473122	0.256133	1.83629	0.955643	0.893415	0.9543	2.69936	0.770704	1.37568	0.719498	0.882933	0.0109284
HRlib_B_1226	NM_001012758	NRCAM	1.15886	0.774526	0.729753	1.13853	1.15222	1.36116	1.5724	1.91773	0.950416	1.50088	0.229828	0.326584	0.0654001
HRlib_B_3519	NM_015324	RRP8	0.469739	0.91816	0.221963	0.115626	1.34444	1.37986	3.14483	0.651489	0.431372	1.63015	0.356829	1.064	0.131384
HRlib_B_5623	NM_007241	SNF8	0.753726	0.425825	0.919842	0.224124	1.45416	1.347	0.711446	3.15446	0.580879	1.66677	0.31416	1.04456	0.199281
HRlib_B_1681	NM_080875	C3orf22	0.92593	0.778423	0.677993	0.492453	1.53123	1.48221	0.896911	1.78918	0.7187	1.42488	0.181985	0.376857	0.0505667
HRlib_B_2963	NM_014904	RAB11FIP2	1.18659	1.146	0.927968	0.39663	2.12494	1.88144	1.54993	1.25178	0.914296	1.70202	0.363315	0.381618	0.00145384
HRlib_B_6956	NM_018668	VPS33B	1.33938	0.641489	0.882468	0.766583	0.577593	0.521177	4.61121	0.416478	0.907481	1.53162	0.304286	2.05415	0.591853
HRlib_B_8714	NM_152704	FAM123A	0.386298	0.629497	0.469196	0.66544	0.346464	1.34513	1.39799	3.45976	0.537607	1.63734	0.132111	1.3077	0.165133
HRlib_B_766	NM_012177	KLHL4	1.22996	0.731318	0.644559	0.75797	1.49477	1.21821	1.49329	2.28379	0.840951	1.62251	0.263819	0.459624	0.065941
HRlib_B_6618	NM_001102657	ZNF836	1.18529	1.48649	0.84974	0.476	0.655622	2.24167	1.17594	1.6894	0.999379	1.44066	0.435184	0.680648	0.319706
HRlib_B_2854	NM_000981	RPL19	1.54379	1.28629	0.436894	0.567362	4.85569	0.663978	0.454687	0.639767	0.958583	1.65353	0.540083	2.13682	0.490265
HRlib_B_2133	NM_173557	RNF152	0.737273	0.637322	0.268965	0.429427	1.31666	1.52165	1.15267	2.44395	0.518247	1.60873	0.209906	0.57691	0.040998
HRlib_B_7353	NM_001040032	C8orf74	0.467649	2.1313	0.893967	0.385774	0.765345	2.24289	1.74928	1.41243	0.969672	1.54249	0.805826	0.620267	0.0790934
HRlib_B_922	NM_024922	UNC5	0.751767	1.57429	0.28835	0.754986	0.554512	2.6192	1.44582	1.91958	0.842349	1.63478	0.534943	0.866578	0.0964092
HRlib_B_2836	NM_173728	ARHGEF15	0.787839	0.981884	0.731369	0.566365	1.71388	1.35267	1.8843	1.58996	0.766864	1.6352	0.171399	0.223687	0.0150468
HRlib_B_1169	NM_015596	WDR89	2.21961	0.676289	0.425315	0.43788	2.64327	0.999315	0.713917	1.65649	0.939775	1.50325	0.861004	0.856375	0.0833351
HRlib_B_9861	NM_018518	MCM1	0.57615	0.312947	0.452155	0.866971	0.665882	1.45352	1.54753	2.38156	0.552056	1.51212	0.235871	0.7016	0.0513298
HRlib_B_349	NM_173079	RUNDC1	0.669991	0.751716	0.755887	0.81552	0.919887	2.61347	1.37677	1.36877	0.748279	1.56972	0.0597774	0.72785	0.104292
HRlib_B_11235	NM_152515	CKAP2L	1.76253	0.583374	0.757755	0.714417	2.24757	1.48788	1.13887	0.993679	0.954519	1.467	0.543751	0.560186	0.033491
HRlib_B_9984	NM_014614	PSME4	1.77293	0.681579	0.826279	0.661628	1.66516	0.291766	2.33518	1.7353	0.985604	1.50685	0.529988	0.864063	0.336863
HRlib_B_1797	NM_000319	PEX5	0.617742	1.88286	0.288711	0.529256	0.516791	1.74172	1.86149	1.65113	0.829641	1.44278	0.715774	0.623311	0.252457
HRlib_B_398	NM_020201	NT5M	0.926842	0.563649	0.49596	1.97722	1.84545	1.11788	0.954238	1.62913	0.990918	1.38667	0.684212	0.419725	0.234941
HRlib_B_3171	NM_001002254	AWAT2	0.983147	0.868194	1.13995	0.953175	0.819647	1.68955	1.48286	1.45855	0.986117	1.36265	0.113528	0.376549	0.164434
HRlib_B_3811	XM_011526902	VSTM2B	0.894942	0.79683	0.858822	0.582415	0.884674	2.42967	1.61485	0.841543	0.783252	1.44268	0.139887	0.747557	0.165383
HRlib_B_2292	NM_080476	PIGU	1.56739	0.484818	1.18643	0.595613	0.658332	1.45532	2.21254	1.7618	0.958564	1.522	0.509498	0.654399	0.335669
HRlib_B_6225	NM_152553	RNF217	0.464983	0.917998	0.417858	1.15932	0.339527	0.828182	0.573275	4.9682	0.74004	1.6773	0.359131	2.20299	0.400588
HRlib_B_5746	NM_005558	LAD1	1.57133	0.317966	0.771457	1.26972	1.37364	0.236936	0.821742	3.22649	0.982618	1.4147	0.552376	1.29396	0.459701
HRlib_B_6887	NM_172366	FBXO16	0.839353	0.784977	0.779325	0.967415	0.738155	1.24219	1.28198	2.68226	0.842768	1.48615	0.0873945	0.834938	0.191264
HRlib_B_815	NM_001289	NLRP4	1.43417	0.784288	0.853345	0.679343	1.67763	0.991439	1.97793	1.67667	0.937787	1.58092	0.338569	0.417782	0.077029
HRlib_B_416	NM_001017975	ATXN1L	0.775356	0.667512	0.42542	1.39765	1.95939	1.45277	0.956166	1.2399	0.816485	1.40206	0.414154	0.4236	0.129339
HRlib_B_5842	NM_014358	CLEC4E	1.16622	0.391793	0.171314	0.73553	2.89453	0.86633	1.19481	0.669456	0.616215	1.40628	0.433992	1.01556	0.131658
HRlib_B_619	NM_000274	RABL3	0.518187	0.7445	0.556917	1.59795	1.35229	1.25728	1.74986	1.89437	0.854387	1.56345	0.505461	0.306914	0.0360642
HRlib_B_2174	NM_007217	PDCD1	1.12387	0.863323	0.598334	1.18643	1.69231	1.18149	2.63632	1.24728	0.942988	1.68935	0.269019	0.670849	0.190494
HRlib_B_2668	NM_198467	RSBN1L	1.82423	0.642513	0.288739	0.875939	1.32266	1.51436	1.76464	1.36257	0.907856	1.49106	0.656881	0.200213	0.254548
HRlib_B_6791	NM_182548	LHFPL5	0.76362	0.922492	0.795723	0.762412	1.35238	1.33274	1.46818	0.784271	0.811062	1.23439	0.0758715	0.305974	0.0610821
HRlib_B_8827	NM_175068	KRT73	0.434814	0.449395	1.89673	0.522425	0.266485	1.62936	3.18146	0.888919	0.825842	1.49156	0.714956	1.25681	0.149668
HRlib_B_7367	NM_015042	ZNF69	0.118949	0.789834	0.226169		0.521697	0.436355	3.19887		0.378317	1.38564	0.360393	1.57088	0.42239
HRlib_B_16	NM_138493	GRAMD4	1.49214	0.122468	0.235599	0.165958	2.7726	1.14549	1.35736	0.148268	0.504041	1.35593	0.660377	1.08162	0.0629617
HRlib_B_6268	NM_001006109	C3orf37	0.644657	0.685935	0.336767		0.478966	0.295349	3.29372		0.555786	1.35601	0.190796	1.68062	0.536015
HRlib_B_8421	NM_198468	MMS22L	1.24295	0.639785	0.973799	0.691972	2.8768	0.787159	1.12898	0.717869	0.887125	1.3777	0.278916	1.01543	0.2895
HRlib_B_777	NM_021034	SULT1C3	0.869832	0.587817	0.622922	0.882929	2.42912	0.983666	1.99738	1.52835	0.740875	1.73463	0.157214	0.62125	0.038258
HRlib_B_1282	NM_145006	SUSD3	0.793195	0.713741	0.932643	0.617858	0.512244	1.55616	1.27813	2.41772	0.764359	1.44106	0.133136	0.786631	0.2211
HRlib_B_34	NM_152637	IL1RAPL2	1.44592	0.921726	0.681983	0.523969	2.23656	1.12616	1.55142	1.99528	0.893399	1.72735	0.403011	0.491073	0.0486381
HRlib_B_678	XM_017006016	NBEAL2	1.29632	0.721643	0.255528		0.911537	2.12677	1.37877		0.75783	1.47236	0.521338	0.613001	0.327243
HRlib_B_164	NM_014607	UBXN4	0.643213	1.36514	0.515553	0.439655	0.267232	2.18499	1.96637	3.75797	0.740891	2.04414	0.42456	1.42835	0.1896
HRlib_B_1433	NM_183062	OR9Q2	0.951475	0.753313	0.722637	1.42799	1.99964	1.13419	0.868134	1.52416	0.963853	1.38153	0.32562	0.492324	0.152738
HRlib_B_5572	NM_182547	TMED4	0.571391	0.947485	1.47879	0.795628	0.8222	1.17637	1.34695	2.82315	0.948323	1.54217	0.385913	0.881513	0.308896
HRlib_B_2548	NM_000302	PLOD1	0.333896	1.35169	1.24391	0.448695	1.44776	0.531614	1.28492	2.85957	0.84455	1.53097	0.527306	0.971485	0.397784
HRlib_B_819	NM_001289	STXBP5	0.922872	0.411724	0.34649	0.836953	0.819345	0.479135	0.774239	3.79584	0.62951	1.46714	0.292475	1.55978	0.326369
HRlib_B_4393	NM_006606	RBBP9	1.12658	0.525642	1.15862	0.582859	1.68628	0.966114	1.44855	1.71969	0.848425	1.45516	0.340737	0.347659	0.0465112
HRlib_B_1153	NM_006646	OIT3	0.825716	1.67859	0.685423	0.317883	1.57866	1.78746	1.98177	0.441836	0.876903	1.44743	0.575757	0.690309	0.138791
HRlib_B_7585	NM_001042552	TATDN3	0.714871	0.84623	0.882215	0.848248	1.55387	1.18954	1.67983	1.25276	0.822891	1.419	0.0738813	0.235589	0.0191438
HRlib_B_275	NM_198540	TMEM6	0.583145	0.582462	1.59155	0.49436	0.716178	1.25716	0.734277	3.25577	0.812879	1.49085	0.520785	1.20306	0.439948
HRlib_B_594	NM_003584	TOMM4	1.12969	0.876731	0.97189	0.767982	1.26979	1.67234	1.28856	2.25418	0.936572	1.62122	0.153344	0.460947	0.107421
HRlib_B_2588	NM_021020	LZTS1	1.19958	0.874836	1.1578	0.398157	1.55933	1.32277	1.94414	0.915637	0.907593	1.43547	0.368989	0.430896	0.0105125
HRlib_B_346	NM_203406	ST6GALNAC3	0.527393	0.631342	0.561278	0.187383	0.484581	1.66898	2.74286	0.485238	0.476849	1.34541	0.197772	1.08605	0.175904
HRlib_B_3439	NM_182572	ZSCAN1	1.35437	0.418933	0.463572	0.65738	1.69146	0.963349	0.668793	2.52416	0.723564	1.46194	0.433087	0.828386	0.149151
HRlib_B_4159	NM_001272046	ATXN1L	1.25553	0.428787	0.672192	0.758741	1.27832	0.734728	0.881185	2.66812	0.778812	1.39059	0.347153	0.882104	0.255595
HRlib_B_6614	NM_001102657	ZNF836	0.79456	1.37619	1.17679	0.395337	0.776436	1.55344	1.23316	1.89373	0.935719	1.36419	0.433617	0.475692	0.318337
HRlib_B_1143	NM_145693	PICALM	0.376545	1.14376	0.865422	1.33922	1.28665	0.861234	0.981556	2.84519	0.931238	1.49366	0.417785	0.918641	0.254805
HRlib_B_583	NM_000136	SLC4A1	1.23165	0.339713	0.284232		2.91548	0.463679	0.646899		0.618533	1.34202	0.531702	1.36573	0.274353
HRlib_B_121	NM_012180	FBXO8	0.679717	0.315334	0.196139	0.632125	0.99964	0.552848	0.718845	3.89328	0.455829	1.54115	0.236914	1.57889	0.232671
HRlib_B_629	NM_001018053	BAMBI	0.884317	1.24167	0.932996	0.672861	0.991647	1.24922	1.15487	1.38678	0.932962	1.19563	0.23475	0.166011	0.192205
HRlib_B_1583	NM_006461	C6orf89	0.8346	1.22358	0.92373	0.934559	1.13288	1.41324	1.58379	1.43373	0.979116	1.39091	0.169015	0.18807	0.0292565
HRlib_B_125	NM_207370	GPR153	1.87947	0.439896	0.224828	0.651347	2.79236	0.545525	0.471249	2.14336	0.798885	1.48813	0.741135	1.16231	0.120502
HRlib_B_9919	NM_001042555	FRS2	0.57592	1.37423	0.793478	0.884929	1.31797	1.35329	1.59877	1.46157	0.907139	1.4329	0.337289	0.126336	0.0684658
HRlib_B_232	NM_001031693	COLQ	0.941649	0.731666	0.378976	0.697372	1.69196	0.965483	1.45172	1.477	0.687416	1.39654	0.232255	0.306919	0.0268129
HRlib_B_2687	NM_145304	C7orf33	0.873971	0.856951	1.22868	0.478712	1.14272	1.15687	1.53853	1.51624	0.859578	1.33859	0.306327	0.218265	0.0824841
HRlib_B_5319	NM_198990	NAPEPLD	0.892675	1.33699	0.596885	0.883488	1.68153	1.11459	0.389894	2.25315	0.927509	1.35979	0.305579	0.796331	0.350557
HRlib_B_158	NM_001005235	C9orf93	0.884567	0.242417	1.59916	0.748294	0.113465	0.838555	3.75713	2.23285	0.86861	1.7355	0.559928	1.60933	0.264213
HRlib_B_8888	NM_014678	PPP6R2	0.651757	0.927613	1.13829	0.969915	0.875983	1.31592	1.42727	2.14456	0.921895	1.44094	0.201777	0.526015	0.100554
HRlib_B_9421	NM_152623	CDC2B	0.835569	1.42396	0.641774	0.734388	1.91628	1.93434	1.67144	2.67275	0.908922	2.0487	0.352359	0.432968	0.0308553
HRlib_B_537	NM_001007534	ANKRD6	0.537123	0.666235	0.531463	0.234418	0.561315	0.865454	0.494375	3.47217	0.49231	1.34833	0.182847	1.42507	0.36072
HRlib_B_1124	NM_153228	ANKFN1	1.11168	0.775184	0.641533	0.977875	1.29312	0.959229	1.9822	1.35382	0.876567	1.39709	0.209013	0.426909	0.156982
HRlib_B_324	NM_015041	SNTN	1.12525	0.983739	0.858426	0.629763	1.35411	0.892242	1.12758	2.13256	0.899293	1.37662	0.21016	0.538081	0.267268
HRlib_B_547	NM_173628	B4GALNT3	0.838824	0.518558	0.565673	1.35152	1.69845	1.22468	1.93364	2.24555	0.818645	1.77558	0.382281	0.430233	0.00680336
HRlib_B_693	NM_152898	TMEM154	0.837832	1.25155	1.32129	0.381268	0.819973	1.62628	1.73856	1.58314	0.947985	1.44199	0.433902	0.419819	0.148629
HRlib_B_6551	NM_001113434	C17orf51	0.327614	1.26522	0.916414	1.44863	0.363394	1.47842	2.12525	1.62718	0.98947	1.39856	0.493375	0.743482	0.226093
HRlib_B_6651	NM_001983	ERCC1	0.653116	0.914437	0.768727	0.374796	0.84347	0.836643	2.15619	1.45115	0.677769	1.32186	0.228535	0.626395	0.162633
HRlib_B_5343	XM_011531717	TMEM192	1.34312	0.949356	0.816119	0.825471	2.57563	1.25312	0.942691	1.33279	0.983516	1.52606	0.247305	0.719666	0.111515
HRlib_B_641	NR_045020	LETMD1	0.364755	0.975131	0.899458	0.558592	0.273278	2.93536	1.46632	0.623811	0.699484	1.32469	0.28744	1.18477	0.272747
HRlib_B_5131	NM_012099	CD3EAP	0.337818	1.38758	1.67421	0.213359	0.327642	1.2424	3.33968	1.36182	0.903243	1.56789	0.735895	1.26832	0.229891
HRlib_B_1376	NM_000999	R3HDM1	1.31748	0.763274	0.69848	1.18999	0.926491	1.11967	0.68742	2.68353	0.992305	1.35428	0.307466	0.903634	0.439197
HRlib_B_8892	NM_014678	PPP6R2	0.451987	0.682822	1.39888	0.733749	1.51932	2.16178	1.98664	0.673975	0.816859	1.58543	0.40692	0.665402	0.102736
HRlib_B_9769	NM_006058	TNIP1	1.23579	0.393729	0.881639	0.492648	0.927623	1.55622	0.6416	2.35287	0.750951	1.36958	0.385779	0.758723	0.331209
HRlib_B_84	NM_003247	CCDC158	1.1344	0.763725	1.10346	0.925462	1.23814	1.25156	1.33846	1.77553	0.981763	1.40092	0.172065	0.253666	0.0838179
HRlib_B_192	NM_152719	SPERT	1.21393	0.459781	0.827238	0.912164	1.95947	1.19187	1.12918	1.59345	0.853279	1.46849	0.310406	0.386575	0.0100017
HRlib_B_6728	NM_015135	NUP25	0.551329	0.673955	0.76884	0.598332	0.656423	0.852415	0.831876	3.44427	0.648114	1.44625	0.0950228	1.33492	0.327002
HRlib_B_49	NM_199336	DCTN3	1.12662	0.724778	1.22234	0.453335	0.865534	1.34387	3.26346	0.677212	0.881768	1.53752	0.357837	1.18435	0.277612
HRlib_B_149	NM_001012456	SPRYD4	0.552514	0.777788	0.978366	0.315774	0.147879	2.63323	1.65948	2.22559	0.656111	1.66654	0.285899	1.08833	0.163657
HRlib_B_1895	NM_173698	GZMH	1.12128	0.942886	0.828356	0.769132	0.928783	0.854874	1.17134	2.46853	0.915412	1.35588	0.155039	0.753981	0.386168
HRlib_B_1171	NM_015596	FAM131A	0.449837	0.796478	1.35932	0.437414	0.386412	1.87225	0.959493	2.17899	0.760761	1.34929	0.432347	0.824815	0.321945
HRlib_B_337	NM_152718	VWCE	1.37819	0.74852	0.926245	0.448115	1.67878	1.1374	1.56393	1.52241	0.875266	1.47563	0.389038	0.234987	0.0405421
HRlib_B_536	NM_001007534	NCCRP1	0.834884	0.945565	0.815738	0.562516	0.779929	1.47275	1.41815	1.84827	0.789676	1.37978	0.161891	0.443254	0.120731
HRlib_B_835	NM_001005489	OR5B17	0.786793	0.393629	0.917172	1.39684	1.67992	0.442442	1.96884	1.97846	0.873607	1.51742	0.413756	0.729915	0.0618762
HRlib_B_731	NM_015414	RPL36	0.379587	1.22497	1.16996	0.435633	0.436692	0.529418	2.88718	1.8347	0.802539	1.422	0.457151	1.16685	0.354513
HRlib_B_8973	XM_017024430	TANC2	0.191722	0.377459	0.851595		0.86315	2.11968	0.96144		0.473592	1.31476	0.340278	0.698813	0.221034
HRlib_B_4963	NM_001042685	LGALS9B	1.61455	0.579713	0.883115	0.917773	1.17758	1.91692	1.32786	1.26662	0.998788	1.42225	0.437696	0.335508	0.327703
HRlib_B_6643	NM_020415	RETN	0.78423	0.872653	0.915296	0.737251	1.85984	0.775254	1.91956	1.95182	0.827358	1.62662	0.0811667	0.568853	0.0772549
HRlib_B_646	NR_045020	ARHGEF9	0.641829	1.55722	1.14626	0.581563	0.649266	2.49556	0.923175	1.88822	0.981717	1.48905	0.459682	0.855929	0.25983
HRlib_B_11241	NM_152519	C2orf67	1.13597	0.843237	0.884226	0.959476	1.42159	1.85522	1.47338	1.42725	0.955728	1.54436	0.129447	0.208536	0.0316769
HRlib_B_2175	NM_001037	SCN1B	0.559323	0.875426	0.23817	0.422279	0.278685	3.29446	0.929663	1.96967	0.523799	1.61812	0.268821	1.31679	0.154793
HRlib_B_8581	NM_002139	RBMX	0.365499	1.15568	0.769345	0.448929	0.552369	1.35257	2.22974	1.75843	0.684862	1.47328	0.358916	0.710912	0.10693
HRlib_B_11627	NM_133265	AMOT	0.638319	1.1619	0.939849	0.821276	1.23483	1.7112	1.39219	1.26738	0.890336	1.4014	0.219454	0.217383	0.000821473
HRlib_B_1746	NM_002105	H2AFX	0.983767	0.539228	0.649189	1.17236	1.45223	0.889574	2.73176	0.795173	0.836135	1.46718	0.293225	0.891553	0.310746
HRlib_B_5161	NM_014765	TOMM2	0.956926	0.429444	0.882692	1.61383	1.64688	0.773321	2.16146	1.63439	0.970723	1.55401	0.488026	0.575488	0.118738
HRlib_B_117	NM_012183	CMTM4	0.599935	0.652981	1.46864	0.5816	0.489941	1.27974	1.72193	2.22575	0.825789	1.42934	0.429635	0.735918	0.208674
HRlib_B_8614	NM_001039707	SDCCAG3	0.892298	0.674465	0.834285	1.3836	1.88958	1.21612	1.19882	1.88431	0.946162	1.54721	0.305825	0.392364	0.0221036
HRlib_B_947	NM_031440	FAM3C	0.822898	0.459767	0.634958	1.72348	0.911389	0.938163	1.35487	2.48428	0.910275	1.42218	0.562047	0.736608	0.0451202
HRlib_B_7969	NM_173552	C3orf58	1.26879	1.3155	0.663765	0.537275	1.53745	1.48482	1.86432	1.84466	0.94633	1.68281	0.403084	0.199557	0.0914437
HRlib_B_932	NM_001039355	XKR3	0.562537	0.562985	0.415419	1.82512	0.566898	1.17685	2.92115	1.33682	0.841515	1.50043	0.659405	1.00356	0.388898
HRlib_B_8948	NM_001009921	VPS8	0.931936	0.753651	0.692591	0.476455	0.729129	0.871896	0.87914	2.99476	0.713658	1.36873	0.187931	1.08622	0.372801
HRlib_B_963	NM_001004483	FBXL4	0.87123	1.36613	0.883745	0.791683	2.74372	0.931299	0.647266	1.94746	0.978197	1.56744	0.261816	0.962541	0.366379
HRlib_B_5368	NM_003281	TNNI1	0.854167	0.533755	0.671775	0.634687	1.72737	1.38728	0.843195	2.27325	0.673596	1.55777	0.133764	0.600099	0.0600371
HRlib_B_1748	NM_002105	TTC23L	0.658644	0.919314	0.858933	1.21354	1.25598	1.68252	1.48412	1.44613	0.912607	1.46719	0.22948	0.174841	0.0163109
HRlib_B_2327	NM_000609	CXCL12	0.655423	1.28196	0.394993	1.3864	0.896786	1.29542	1.36623	1.84963	0.929692	1.35202	0.480901	0.390839	0.13112
HRlib_B_1273	NM_001006635	MTX2	0.62636	0.512582	0.758458	1.23683	1.15975	0.866886	1.79816	1.3816	0.783556	1.3016	0.318445	0.392459	0.0731658
HRlib_B_2962	NM_014904	RAB11FIP2	1.25958	0.811595	0.911958	0.958363	1.38139	1.44972	0.974587	1.56279	0.985375	1.34212	0.192795	0.256188	0.102499
HRlib_B_7131	NM_014708	KNTC1	0.495396	0.923586	0.74313	1.45639	0.663475	0.819879	1.49813	2.55675	0.904626	1.38456	0.407576	0.861345	0.177716
HRlib_B_4637	NM_015485	RWDD3	0.821617	0.423866	0.631582	0.385282	2.17725	1.24375	0.911336	1.23795	0.565587	1.39257	0.202074	0.545699	0.0328276
HRlib_B_2857	NM_000981	RPL19	0.74555	1.14283	0.784924	0.813161	1.22278	1.15843	1.19281	1.91622	0.871617	1.37256	0.182924	0.36339	0.112337
HRlib_B_1754	NM_015525	IBTK	1.34823	1.1976	0.762396	0.635134	0.679495	1.572	1.69455	1.42383	0.98584	1.34247	0.341121	0.45563	0.3968
HRlib_B_4445	NM_152429	FGFBP3	0.849639	0.617691	0.329145	0.753747	0.318461	0.251235	0.657343	4.24814	0.637556	1.36879	0.226562	1.92777	0.493202
HRlib_B_1379	NM_015621	CCDC69	0.749861	1.59438	0.424331	0.815196	1.14192	2.2155	1.62975	0.465369	0.895942	1.36313	0.496014	0.742186	0.242352
HRlib_B_478	NM_002924	RGS7	1.79966	0.851316	0.694776	0.512822	1.34565	1.26665	1.12244	1.73716	0.964643	1.36797	0.573603	0.262901	0.324175
HRlib_B_7575	NM_178569	C5orf38	1.15463	0.692673	0.894643	0.864849	3.57383	0.267773	0.788265	1.12824	0.901699	1.43953	0.190677	1.46621	0.464106
HRlib_B_11689	NM_001032283	TMPO	0.784693	0.783588	1.78898	0.429798	0.721397	1.83194	2.83864	0.593287	0.946765	1.49632	0.585797	1.05363	0.156434
HRlib_B_466	NM_021149	COTL1	0.436232	0.698832	0.826367	0.323392	0.822869	0.4573	1.4487	3.55936	0.571206	1.57206	0.231679	1.38667	0.28301
HRlib_B_688	NM_078483	FAM168B	0.645312	0.894115	0.729795	1.3365	1.61845	1.26172	1.29682	1.47829	0.90143	1.41382	0.307892	0.166186	0.0622982
HRlib_B_3859	NM_006179	NTF4	0.573542	0.242933	0.687762	1.82613	0.322836	0.183844	0.691855	4.33527	0.832593	1.38345	0.688696	1.97952	0.462094
HRlib_B_177	NM_194252	OAS1	0.713154	0.968127	1.6426	0.568679	1.88548	1.26719	1.49367	1.79292	0.97314	1.60981	0.475878	0.28308	0.155323
HRlib_B_7124	NM_014708	KNTC1	0.876718	0.826555	1.57928	0.688991	0.299311	1.21242	1.83248	1.62621	0.992887	1.24261	0.398904	0.679661	0.483239
HRlib_B_7926	NM_015332	NUDCD3	0.873835	1.23664	0.426556	0.76348	0.962123	1.41769	1.74626	1.54174	0.825127	1.41695	0.333853	0.332106	0.131023
HRlib_B_4487	NM_001017434	PGBD2	0.934522	1.3672	0.943787	0.692713	1.68639	1.67425	1.45293	1.15462	0.984555	1.49205	0.280328	0.249236	0.0117984
HRlib_B_1312	NM_022910	NDRG4	0.545563	1.76514	0.726659	0.81424	0.746236	0.98565	0.99294	2.45115	0.9629	1.294	0.546402	0.779908	0.55267
HRlib_B_338	NM_152718	BHLHA15	0.715556	0.645639	1.12524	0.431245	1.3788	0.691837	2.28261	1.48684	0.729419	1.46002	0.290282	0.651685	0.0624119
HRlib_B_173	NM_194252	ABCA13	0.619173	1.42644	0.869329		0.745329	1.63297	1.49634		0.971646	1.29155	0.413243	0.477946	0.175589
HRlib_B_9981	NM_014614	PSME4	0.975971	1.61453	0.516827	0.759834	1.43872	1.53352	1.91456	1.23936	0.96679	1.53154	0.470795	0.283254	0.162783
HRlib_B_135	NM_001080458	NDRG4	0.897123	0.858993	1.27493	0.538195	1.32725	0.899714	1.48324	1.83668	0.89231	1.38672	0.301622	0.388368	0.17521
HRlib_B_3264	NM_014690	FAM131B	1.33971	0.921337	0.873545	0.477636	1.56938	1.34634	1.26184	1.75572	0.903057	1.48332	0.352541	0.223176	0.0913372
HRlib_B_573	XM_017028541	CDC42EP1	0.617779	0.793338	0.947549	0.677894	0.813965	1.31499	1.12826	2.53748	0.75914	1.44867	0.145202	0.754741	0.181497
HRlib_B_5654	NM_205545	LYPD2	0.944714	1.36847	1.14566	0.523218	1.23228	1.55649	1.51754	1.1463	0.995516	1.36315	0.359298	0.204425	0.028942
HRlib_B_652	NM_153367	ZCCHC24	0.798892	0.811499	0.824257	1.24853	0.693633	0.722968	2.74135	1.71595	0.920794	1.46847	0.218735	0.972558	0.332836
HRlib_B_6961	NM_003296	CRISP2	0.976974	0.892372	0.651414	1.13838	1.19352	1.45478	1.39884	1.24766	0.914785	1.3237	0.203083	0.123227	0.070621
HRlib_B_1212	NM_006637	METRNL	0.287181	0.616585	0.97523	0.131288	0.322964	2.62368	2.72343	0.953533	0.502571	1.6559	0.374455	1.20364	0.083431
HRlib_B_9125	NM_005706	TSSC4	0.596284	0.868137	0.524783	0.442325	0.793864	1.12887	1.46884	2.48358	0.607882	1.46879	0.184555	0.730497	0.137919
HRlib_B_1535	NM_001081492	IFNA21	0.992712	0.815334	0.384299		1.19837	1.61648	1.33738		0.730782	1.38408	0.312895	0.212932	0.103332
HRlib_B_669	NM_005725	NTF3	0.789283	1.11222	1.22398	0.677165	1.21282	1.55943	1.23477	1.43632	0.950663	1.36084	0.259261	0.166272	0.0755817
HRlib_B_973	XM_017029281	FAM124A	0.541672	0.676847	0.452772	1.48576	2.62123	0.538558	0.395144	2.22968	0.789262	1.44615	0.473381	1.14354	0.291418
HRlib_B_6342	NM_003590	CUL3	1.44668	0.555344	0.666578	0.529256	2.56878	0.944921	0.799254	1.83899	0.799465	1.53799	0.435568	0.826757	0.0798195
HRlib_B_3884	NM_001023	RPS2	0.793546	0.576145	0.57697	0.556834	0.443684	0.727754	0.734135	3.72184	0.625874	1.40685	0.112168	1.54926	0.402763
HRlib_B_159	NM_014607	SERPINF1	1.49227	0.721698	0.888351	0.889839	1.64879	1.12833	1.31194	1.41865	0.998039	1.37692	0.338804	0.217312	0.0171842
HRlib_B_11721	NM_004100	EYA4	0.662174	0.653615	0.623944	1.54959	0.944471	1.13665	1.23563	2.35322	0.87233	1.41749	0.451803	0.635419	0.0156191
HRlib_B_497	NM_139285	ABI1	0.692148	0.831879	1.46181	0.897944	0.625415	1.16559	1.74683	1.58923	0.970946	1.28177	0.338303	0.501702	0.138702
HRlib_B_6924	NM_004791	ITGBL1	1.18684	1.15722	0.424254	0.551986	0.679988	2.18555	1.17924	1.29364	0.830074	1.3346	0.398466	0.626751	0.23825
HRlib_B_9857	NM_018518	MCM1	0.568556	0.18873	1.42789	1.67879	2.35742	0.73968	1.51325	0.5185	0.965991	1.28221	0.703212	0.834077	0.639702
HRlib_B_2753	NM_000995	RPL34	1.33467	0.869724	0.831197	0.628237	2.57435	0.883298	0.951576	0.868144	0.915958	1.31934	0.298568	0.837458	0.248712
HRlib_B_5278	NM_018451	CENPJ	0.75494	1.27815	0.921252	0.96196	1.15228	1.48279	1.41286	1.32686	0.979074	1.3437	0.218569	0.14266	0.00882582
HRlib_B_955	NM_006416	SLC35A1	0.722844	0.839434	0.917462	0.519912	0.862944	1.19374	1.38915	1.84746	0.749913	1.32333	0.172936	0.411419	0.115118
HRlib_B_1935	NM_015020	SOX3	0.436944	1.17917	1.41726	0.774557	0.449966	0.896654	1.52996	2.98615	0.951985	1.46568	0.433915	1.10626	0.435439
HRlib_B_133	NM_173801	AAMP	1.24888	0.925978	0.575195	0.84323	1.91199	1.45452	0.969544	1.57156	0.89832	1.4769	0.277549	0.389948	0.00438499
HRlib_B_8881	NM_002245	KCNK1	1.27116	0.482789	1.2139	0.815994	1.43525	1.72421	1.33576	1.15192	0.94596	1.41179	0.369216	0.239075	0.174231
HRlib_B_2653	NM_152716	PATL1	1.82662	0.623655	0.699775	0.355447	2.48524	1.26176	0.334247	1.26533	0.876376	1.33664	0.650486	0.882187	0.201285
HRlib_B_1864	NM_130766	LSM6	1.12597	0.771328	0.267935	1.15228	0.818584	1.67216	0.742866	3.11558	0.829379	1.5873	0.412642	1.10255	0.207628
HRlib_B_1812	NM_194293	XIRP1	0.189896	0.877897	1.23481	0.819844	0.289112	0.314334	5.18315	0.393334	0.780612	1.54498	0.434452	2.42585	0.526889
HRlib_B_711	NM_000065	C9orf43	0.627555	0.984481	0.966634	0.914143	1.99748	1.21371	1.21122	1.2622	0.873203	1.42115	0.166464	0.384932	0.140592
HRlib_B_5248	NM_001002909	GPATCH8	0.788563		0.272412	0.544679	3.76537	0.639595	0.245761	0.489268	0.535218	1.285	0.258205	1.66153	0.438685
HRlib_B_4997	NM_152482	C19orf25	0.762575	0.823424	0.959887	1.26622	0.455484	2.34814	1.74662	0.948663	0.953028	1.37473	0.224506	0.839124	0.417624
HRlib_B_2117	NM_007370	RFC5	0.638646	0.747579	1.9145	0.331829	0.966415	0.983999	2.54528	1.71731	0.908138	1.55325	0.693612	0.74821	0.0897651
HRlib_B_3681	NM_001018113	FANCB	1.35962	0.968298	0.916877	0.546819	1.83246	1.31562	1.22892	1.18862	0.947902	1.3914	0.332543	0.298773	0.00950229
HRlib_B_828	XM_006712870	XG	0.383143	0.428778	0.646864	0.896357	0.481139	0.879399	0.365969	5.25166	0.588785	1.74454	0.235134	2.3484	0.361827
HRlib_B_4161	NM_001272046	ATXN1L	0.638895	0.314362	0.575923	0.558894	0.2312	1.65591	2.67317	1.61984	0.522019	1.54503	0.14265	1.00278	0.146319
HRlib_B_743	NM_015344	LEPROTL1	1.55884	0.582449	0.465685	1.18165	2.13648	0.761297	0.694479	1.6213	0.947157	1.30339	0.514449	0.697556	0.0313112
HRlib_B_1413	NM_198476	FAM117B	0.735347	1.25498	0.744493	0.757798	1.14215	1.9452	1.37532	1.16282	0.873154	1.40637	0.254716	0.374357	0.00561592
HRlib_B_3375	NM_012244	SLC7A8	0.957858	0.665233	0.894324	0.756846	1.19546	1.25444	1.21728	1.52332	0.818565	1.29762	0.13224	0.152422	0.029138
HRlib_B_1268	NM_012127	CIZ1	1.22655	1.38325	0.497447	0.663973	0.759818	2.14934	1.28965	1.3398	0.942805	1.38465	0.428405	0.573353	0.241921
HRlib_B_467	NM_021149	COTL1	1.12823	1.44525	0.72786	0.368379	2.29547	1.66762	0.77342	0.767156	0.917431	1.37592	0.469195	0.74482	0.16044
HRlib_B_7613	NM_145052	UPRT	1.41715	0.824796	0.761476	0.632123	1.47144	1.31375	1.1244	1.24896	0.908885	1.28964	0.348199	0.144445	0.0509125
HRlib_B_8531	NM_181774	SLC36A3	0.867436	0.848788	0.918248	1.15646	1.76995	0.85485	0.782316	2.77994	0.947734	1.54676	0.142215	0.936957	0.241611
HRlib_B_5172	NM_001040152	PEG1	0.675349	1.15158	0.648866	1.41686	1.23259	1.25533	1.35553	1.85838	0.973163	1.42546	0.375305	0.293517	0.0387149
HRlib_B_864	NM_001005185	IL31RA	1.28668	0.873673	0.827818	0.898678	0.913121	1.17193	1.61455	1.74568	0.971713	1.36132	0.21202	0.386699	0.261688
HRlib_B_3195	NM_006344	CLEC1A	0.642552	0.988837	0.366482	1.26421	0.448489	1.53926	0.938329	2.18653	0.815521	1.27815	0.392819	0.752143	0.143532
HRlib_B_9665	NM_014909	VASH1	0.769545	0.247847	1.31162	1.14143	1.14469	1.66449	1.32379	1.57264	0.86761	1.4264	0.471113	0.236614	0.160051
HRlib_B_1813	NM_194293	XIRP1	1.47434	0.439474	0.657162		2.66148	0.641699	1.28162	0.485996	0.85699	1.2677	0.545603	0.990916	0.142894
HRlib_B_1898	NM_173698	RABGAP1L	0.953495	0.83142	0.858422	0.733253	1.22112	1.44678	1.27269	1.65112	0.844148	1.39793	0.0905911	0.194454	0.0292384
HRlib_B_9533	NM_007294	BRCA1	0.696228	1.18958	0.811622	0.926198	1.25179	1.39272	1.94895	1.32678	0.905907	1.48006	0.211139	0.317854	0.0648385
HRlib_B_3765	NM_005128	DOPEY2	0.44389	1.48727	1.38415	0.494871	1.77237	1.74217	1.32699	1.14443	0.952546	1.49649	0.559884	0.31045	0.16627
HRlib_B_111	NR_051988	FANCD2	0.735344	0.87576	1.55643	0.689491	1.37328	1.48267	1.38978	1.51112	0.964257	1.43921	0.402659	0.0679443	0.118657
HRlib_B_5458	NM_015065	EXPH5	1.5256	1.05342	0.613939	0.718156	1.11783	1.53172	1.21988	1.64347	0.977777	1.37822	0.410532	0.249529	0.255086
HRlib_B_5666	NM_004760	STK17A	0.785593	0.962594	0.581728	0.386966	2.26816	0.721885	1.21434	1.41466	0.67922	1.40476	0.249354	0.645016	0.141664
HRlib_B_618	NM_000274	RABL3	0.354723	0.653753	0.138962	2.42494	0.49375	0.548692	0.929772	3.84197	0.893096	1.45354	1.04282	1.60404	0.20024
HRlib_B_11448	NM_152759	LRRC43	1.58389	0.658844	0.644535	0.585893	2.18647	0.974118	1.94378	1.33358	0.868291	1.60949	0.478111	0.555122	0.0370754
HRlib_B_1217	NM_006637	METRNL	0.955516	1.16638	0.967183	0.772223	1.42748	1.29874	1.26886	1.32617	0.965324	1.33031	0.161049	0.0688752	0.0299829
HRlib_B_2683	NM_145304	C7orf33	0.44176	0.311799	1.12831	0.125847	0.847663	1.49397	1.98893	1.569	0.50193	1.47489	0.437251	0.471479	0.0223726
HRlib_B_7918	NM_015153	PHF3	0.334163	0.474374	0.779881	1.92384	0.356828	2.83966	0.654713	1.25912	0.878064	1.27758	0.72159	1.10698	0.593863
HRlib_B_575	XM_017028541	LAD1	0.783922	0.456718	1.34768	0.698426	2.21947	1.79878	0.442119	0.923294	0.821686	1.34592	0.377045	0.809041	0.411019
HRlib_B_764	NM_012177	UPRT	0.447572	1.67488	0.379314	0.949126	0.618753	1.87554	1.83848	1.4746	0.862723	1.45184	0.59808	0.584113	0.145168
HRlib_B_736	NM_145313	OR4D11	1.35914	0.487196	0.816926	1.24774	1.22281	1.61847	1.13935	1.14279	0.977752	1.28086	0.402022	0.228357	0.380105
HRlib_B_7957	NM_001079520	DACT1	1.16162	1.19281	0.893626	0.674161	1.83744	1.57867	1.54729	1.64787	0.980556	1.65282	0.244454	0.130054	0.0112798
HRlib_B_4557	NM_181710	ZNRF4	1.24565	0.613946	0.774146	0.898439	1.35	0.698428	2.14794	1.47626	0.883046	1.41816	0.268324	0.59403	0.174447
HRlib_B_9988	NM_014614	PSME4	0.45347	0.633149	0.991135	1.48338	1.3148	1.62798	1.68729	1.27332	0.890284	1.47585	0.454188	0.21198	0.120525
HRlib_B_5348	NM_015435	RNF19A	1.87841	0.856728	0.177973	0.758897	1.56972	0.563755	0.532523	2.28392	0.918002	1.23748	0.706895	0.8478	0.51187
HRlib_B_6698	NM_007000	UPK1A	0.95445	0.947348	0.986941	0.892831	1.7262	0.893351	0.849222	1.76531	0.945393	1.30852	0.0390505	0.505448	0.266057
HRlib_B_428	NM_007024	RNF19A	0.772612	1.54294	0.886966	0.515486	1.92568	0.835712	2.72779	0.776758	0.9295	1.56648	0.437468	0.937256	0.332502
HRlib_B_8483	NM_080739	C2orf141	0.926183	0.494138	0.573984	0.914619	1.32583	0.797845	1.49673	1.4733	0.727231	1.27342	0.225472	0.325953	0.0277592
HRlib_B_3517	NM_002911	UPF1	1.21996	0.515223	0.872383	0.785139	1.43315	1.12326	0.771525	1.7698	0.848178	1.27443	0.290771	0.42675	0.168581
HRlib_B_1444	NM_015484	SYF2	0.636577	0.888832	0.638699	0.747612	0.841313	0.939216	1.59665	1.84318	0.72793	1.30509	0.119142	0.491086	0.11575
HRlib_B_11192	NM_138456	BATF2	0.856724	0.956635	0.675564	0.827337	1.35754	1.12657	1.14586	1.52155	0.829065	1.28788	0.116339	0.187653	0.024075
HRlib_B_11142	NM_014709	USP34	1.19614	0.838916	0.827489	0.789312	1.96682	1.17315	1.26635	1.6152	0.912965	1.50538	0.189973	0.361711	0.0164094
HRlib_B_4934	NM_153184	CADM2	0.778331	1.47778	0.335497	1.39446	0.494776	1.99128	0.384452	2.53393	0.996517	1.35111	0.539915	1.07651	0.333689
HRlib_B_1164	NM_014935	WIPI2	2.29786	0.636685	0.369999	0.693336	2.54869	0.43893	0.544698	1.94664	0.99947	1.36974	0.876998	1.044	0.318442
HRlib_B_117	NM_012183	SETX	0.411386	1.45825	0.352553	1.46446	0.567572	0.498316	1.91855	3.91789	0.921663	1.72558	0.623652	1.60111	0.36483
HRlib_B_8667	NM_001010872	FAM83B	0.936192	0.571914	1.27712	0.861564	1.12399	0.865212	1.74269	1.86272	0.911699	1.39865	0.289886	0.480876	0.0741173
HRlib_B_71	NM_012106	FAM189B	0.974329	0.997118	0.996849	0.615534	1.19247	1.32576	1.23282	1.52163	0.895958	1.31817	0.187254	0.146673	0.0811705
HRlib_B_7791	NM_014806	RUSC2	1.41266	0.793342	1.21448	0.565388	1.94835	0.899139	0.987936	2.44992	0.996469	1.57134	0.386368	0.754155	0.303119
HRlib_B_7841	NM_152430	OR51E1	0.481298	1.55691	0.978397	0.943299	1.51466	0.691639	0.649693	2.98581	0.989977	1.46045	0.440637	1.0921	0.526796
HRlib_B_11248	NM_006464	TGOLN2	0.794383	0.792177	0.536576	0.354952	1.43992	1.49269	0.675884	2.39163	0.619522	1.50003	0.213903	0.701862	0.118332
HRlib_B_161	NM_014607	TMEM145	0.733576	0.434695	0.182389	0.351869	1.58267	1.34727	1.19799	1.66337	0.425632	1.44782	0.230593	0.213832	0.00213664
HRlib_B_214	NM_018411	RNF1	1.33483	1.19112	0.852456	0.569328	2.82533	1.33327	0.923468	0.824746	0.986932	1.4767	0.344093	0.925649	0.240704
HRlib_B_5977	NM_175709	CBX7	0.783634	0.526815	0.625255	1.98539	0.676662	0.954815	0.862534	2.64318	0.980274	1.2843	0.678379	0.913279	0.156729
HRlib_B_1483	NM_001018053	FLNA	0.233614	0.441194	0.723258		0.587797	0.572269	2.59817		0.466022	1.25275	0.245765	1.1652	0.287532
HRlib_B_6858	NM_175883	OR7D2	0.143919	0.666387	2.57832	0.499522	0.719918	1.73239	2.96255	0.914586	0.972038	1.58236	1.0928	1.01934	0.0304759
HRlib_B_3812	NM_001937	DPT	0.775739	1.23319	1.15935	0.497464	1.44834	1.79256	1.37424	1.26168	0.916435	1.4692	0.343838	0.228823	0.0193115
HRlib_B_8172	NM_080872	UNC5D	1.51653	0.59315	0.779435	1.01211	0.996925	0.88954	2.74517	1.74374	0.975306	1.59384	0.399451	0.856424	0.31869
HRlib_B_839	NM_001042784	CCDC158	1.77444	0.597222	0.7492	0.58927	2.76433	0.991546	0.811443	0.943699	0.927534	1.37775	0.569382	0.927514	0.103604
HRlib_B_3894	NM_015008	TMCC1	0.677924	0.441894	1.33133	0.331188	2.41285	0.415577	0.227199	1.93757	0.695583	1.2483	0.447818	1.09047	0.477255
HRlib_B_888	NM_022111	CLSPN	1.39739	0.763555	0.639542	0.783218	1.41599	1.54878	1.13457	1.67745	0.895926	1.4442	0.340305	0.232388	0.0677023
HRlib_B_8512	NM_152759	LRRC43	1.41343	0.341522	0.228317	0.656188	1.68593	0.656622	0.712493	2.55236	0.659865	1.40185	0.533996	0.900917	0.151361
HRlib_B_841	NM_001042784	CCDC158	0.747166	0.56578	0.434794	2.16475	1.21725	1.66737	0.532411	1.89655	0.978121	1.3284	0.801384	0.601015	0.316799
HRlib_B_448	NM_024046	MAGEB18	0.711619	1.58899	1.2944	0.289813	2.21789	1.35868	1.53233	0.287452	0.971206	1.34909	0.582465	0.799074	0.402017
HRlib_B_378	NM_001003398	ARHGAP25	0.779769	0.586128	0.587562	0.267613	2.2167	0.547957	1.24693	1.53897	0.555268	1.38764	0.212243	0.691641	0.0888475
HRlib_B_1529	NM_001077621	ICAM3	0.921419	0.774314	1.12776	0.598213	1.27788	1.19141	0.811656	1.87816	0.855425	1.28978	0.224541	0.441443	0.276305
HRlib_B_1475	NM_001348951	FLNA	0.6126	1.11226	0.858932	0.961726	1.59971	1.35768	1.46477	1.99577	0.886381	1.60448	0.210087	0.279025	0.0300536
HRlib_B_11152	NM_001005465	OR1G3	0.54835	0.926263	0.919912	0.998854	2.16762	0.972775	0.712147	1.47926	0.848345	1.33295	0.203177	0.641147	0.316444
HRlib_B_136	NM_001080458	AAMP	0.623662	1.11127	0.623648	1.42949	1.61797	1.14826	1.38143	1.71699	0.947017	1.46616	0.395343	0.254426	0.0972313
HRlib_B_4136	NM_130387	ASB14	0.981788	1.16893	0.878744	0.888464	0.917664	0.793544	2.62429	1.18151	0.979482	1.37925	0.134572	0.845641	0.456567
HRlib_B_1357	NM_020765	UBR4	0.731992	0.572874	0.977284	0.731618	0.91297	0.78734	1.75843	1.81395	0.753442	1.31817	0.16698	0.54332	0.083331
HRlib_B_8985	NM_007186	CEP25	0.972621	1.11394	0.699426	0.53833	1.53215	1.18319	0.733986	1.59486	0.831079	1.26105	0.260178	0.395298	0.172153
HRlib_B_593	NM_003584	ADAMTSL1	0.868998	1.21496	1.16988	0.681326	1.43751	1.11917	1.31878	1.55154	0.983789	1.35675	0.253461	0.184708	0.181412
HRlib_B_6438	NM_014732	KIAA513	1.6354	0.696568	0.587733	0.863843	2.21662	0.167414	0.828577	2.47524	0.945885	1.42196	0.473495	1.10557	0.362212
HRlib_B_5212	NM_016112	PKD2L1	0.518913	1.34384	1.29227	0.756315	0.93825	1.87692	2.11653	1.49679	0.977835	1.60712	0.40518	0.513761	0.00658842
HRlib_B_22	NM_001083585	FYCO1	0.736433	0.873361	0.928926	0.815799	1.83839	1.53463	1.29638	1.32647	0.83863	1.49897	0.0823105	0.249854	0.0253576
HRlib_B_1827	NM_152474	AADACL2	1.18128	1.15552	0.716525	0.568647	1.18544	1.17846	1.21942	2.24528	0.905492	1.45715	0.309701	0.525726	0.254387
HRlib_B_4774	NM_004678	BPY2	0.734537	0.532258	0.718436	0.538829	0.277782	0.552278	1.12163	3.87519	0.631015	1.45672	0.110469	1.65017	0.405495
HRlib_B_1255	NM_014752	SPCS2	0.727263	0.757397	1.67745	0.537885	0.578326	1.15385	0.951173	2.8826	0.924999	1.39149	0.510957	1.02225	0.534498
HRlib_B_6377	NM_001010939	LIPJ	0.825567	0.526515	0.517411	1.24225	1.16396	0.736444	1.92157	1.47153	0.777935	1.32337	0.341046	0.499895	0.15419
HRlib_B_115	NR_051988	FBXW1	0.569165	1.38769	0.768398	0.555395	2.62162	1.46462	0.513532	0.349983	0.820161	1.23744	0.390669	1.0455	0.503157
HRlib_B_8897	NM_014678	PPP6R2	0.876995	0.539175	0.932941	1.17238	0.61925	1.27968	1.72814	1.52928	0.880373	1.28909	0.261061	0.482781	0.190641
HRlib_B_54	NM_199336	B4GALNT3	0.643591	0.851516	0.867493	0.657242	1.49666	1.57681	1.19157	0.934576	0.754961	1.2999	0.121022	0.294727	0.032186
HRlib_B_2883	NM_001079559	HNRNPUL2	0.342845	1.29594	0.496869	0.442412	0.485711	1.81424	2.19596	1.46648	0.644517	1.4906	0.438942	0.733179	0.0867794
HRlib_B_7273	NM_006681	NMU	0.619253	0.353245	0.55714	0.361127	0.81634	1.11974	0.596114	3.12548	0.472691	1.41442	0.135801	1.16073	0.230288
HRlib_B_9279	NM_015150	RFTN1	0.134733	1.64246	1.25684	0.324826	0.823423	0.657742	0.381835	4.21445	0.839716	1.51936	0.725835	1.80594	0.591868
HRlib_B_1926	NM_178552	C22orf33	1.21113	0.568346	0.898252	0.88629	1.83294	0.747474	1.31783	1.27648	0.891005	1.29368	0.262466	0.443481	0.021165
HRlib_B_2825	NM_173554	C1orf17	0.839623	1.19892	0.997593	0.249725	0.721348	2.13613	1.26264	1.27264	0.821465	1.34819	0.408538	0.585036	0.150021
HRlib_B_8947	NM_001009921	VPS8	0.655859	2.35418	0.737979	0.23119	0.652363	3.33684	0.725479	1.11729	0.994801	1.45799	0.933068	1.26909	0.188042
HRlib_B_5945	NM_153324	DEFB123	0.838497	0.878262	1.84658	0.326321	0.755452	0.916457	2.26869	1.54476	0.972415	1.37134	0.634665	0.688367	0.267393
HRlib_B_3839	NM_006265	RAD21	0.878338	1.51718	0.745345	0.658613	1.34651	1.27423	1.32623	1.28819	0.94987	1.30879	0.388854	0.0333974	0.175897
HRlib_B_8856	NM_005489	SH2D3C	0.822179	0.915145	0.889156	0.881299	0.97644	1.26416	0.743626	2.34784	0.876945	1.33302	0.0392709	0.709256	0.285602
HRlib_B_7858	NM_003534	HIST1H3G	0.637356	1.55244	1.26943	0.538829	0.981452	1.28268	1.53686	1.71575	0.999515	1.37919	0.49057	0.319188	0.293412
HRlib_B_8821	NM_178505	TMEM26	0.344339	0.921472	1.59964	0.548945	1.25479	0.731537	3.18361	0.177414	0.8536	1.33684	0.55177	1.30741	0.37376
HRlib_B_6911	NM_015327	SMG5	1.35256	1.36514	0.598162	0.632587	1.12298	2.38388	1.21323	0.879716	0.987114	1.39995	0.429508	0.670901	0.218274
HRlib_B_156	NM_001005235	OR4C6	1.19646	1.68553	0.453773	0.586927	0.935372	1.49689	1.17298	1.41123	0.98067	1.25412	0.570392	0.252853	0.413682
HRlib_B_2342	NM_014721	PHACTR2	0.747153	0.773582	1.49226	0.554339	1.17122	0.682187	1.45772	1.9472	0.891834	1.31458	0.412042	0.529518	0.305939
HRlib_B_1437	NM_012158	FBXL3	0.255234	0.21644	0.626543		0.82587	1.24636	1.62132		0.366072	1.23118	0.226407	0.397941	0.0278918
HRlib_B_327	NM_015041	GTSE1	0.637926	0.617969	0.817349	0.825639	0.412299	0.738343	2.63623	1.33884	0.724721	1.28143	0.112092	0.981344	0.30136
HRlib_B_4361	NM_001025068	ARPP21	0.359218	0.843839	1.67829	0.756265	0.391864	2.23824	2.1826	0.321714	0.909403	1.2836	0.554267	1.07082	0.408464
HRlib_B_87	NM_006651	ADAM32	0.56389	1.34186	1.33184	0.623579	0.598858	2.47214	0.787534	1.33171	0.965293	1.29756	0.42975	0.842441	0.434361
HRlib_B_544	NM_173628	BMP2	0.664637	0.956588	0.946796	1.27355	1.8744	1.14112	1.39332	1.46775	0.960392	1.46915	0.248822	0.304182	0.125672
HRlib_B_11193	NM_138456	BATF2	0.616571	1.22452	1.45747	0.576549	1.13673	1.43118	1.81857	1.12247	0.968777	1.37724	0.440499	0.326822	0.0138942
HRlib_B_1933	NM_015020	PHLPP2	0.474627	0.539274	2.34133	0.253446	0.194348	0.482111	4.13633	0.113426	0.90217	1.23155	0.967215	1.94297	0.550123
HRlib_B_1356	NM_020765	FAM153B	1.15495	0.693713	0.695778	0.553661	1.12812	1.33657	1.1185	1.76328	0.774527	1.33662	0.262195	0.301707	0.116489
HRlib_B_13	NM_138477	AAMP	0.741978	0.935929	1.67219	0.434389	1.3562	1.22175	2.13174	0.959272	0.946121	1.41724	0.526251	0.504047	0.00654116
HRlib_B_577	NM_000136	FANCC	1.57523	0.745117	0.955874	0.594947	1.16338	1.19857	1.7635	1.37883	0.967792	1.37607	0.43117	0.274986	0.247512
HRlib_B_54	NM_199336	FAHD2B	0.993116	1.22775	0.955392	0.697645	1.11882	1.16774	1.14376	2.63985	0.968475	1.51755	0.217063	0.748473	0.324827
HRlib_B_332	NM_152718	VWCE	0.589567	1.22728	1.27254	0.393919	0.771428	1.48641	2.57211	1.42967	0.870827	1.5649	0.445339	0.745771	0.0887457
HRlib_B_9684	NM_021061	ZNF25	1.56116	0.832544	0.375359	0.621665	2.33779	0.43434	0.755537	2.31563	0.847681	1.46082	0.511027	1.00844	0.253567
HRlib_B_996	NM_173849	C3orf49	1.34182	0.384494	1.38275	0.489123	0.452913	0.891611	2.31519	1.65539	0.899546	1.32878	0.536289	0.824205	0.41966
HRlib_B_3386	XM_011515193	THSD7A	0.7793	0.911227	0.699111	0.237363	1.91689	1.7345	0.162892	1.96433	0.65675	1.44465	0.292949	0.860231	0.198868
HRlib_B_2615	XR_001748592	TSPAN19	0.959423	1.23462	0.574887	0.837871	1.76177	1.59388	1.42716	0.992546	0.901701	1.44384	0.273891	0.330421	0.0498639
HRlib_B_11673	NM_001003	RPLP1	0.729538	1.18499	0.531557		0.968866	2.11717	0.645865		0.815361	1.24397	0.335063	0.773271	0.234025
HRlib_B_2575	NM_015379	BRI3	0.916645	1.17653	0.438712	0.791172	0.964343	1.23728	2.66619	1.13962	0.830764	1.50186	0.306703	0.784393	0.289893
HRlib_B_4868	NM_002630	PGC	0.993853	0.466427	1.19649	1.13816	1.29869	1.18258	1.46622	1.32787	0.948732	1.31884	0.332626	0.116581	0.0516301
HRlib_B_614	NM_000274	RABL3	1.15859	0.863859	0.939675	0.755389	1.18528	1.3837	1.55713	1.43586	0.929379	1.39049	0.1705	0.154902	0.0531083
HRlib_B_692	NM_152898	TMEM154	0.613634	1.31639	1.91698	0.141116	0.584438	1.25131	1.42336	1.86545	0.99703	1.28114	0.780573	0.531644	0.603784
HRlib_B_3733	NM_173854	SLC41A1	0.446692	0.727689	1.26992	0.829826	0.65794	1.14676	0.891278	2.28464	0.818533	1.24515	0.34176	0.72117	0.345579
HRlib_B_468	NM_021149	SERTAD2	1.13525	0.896175	0.926224	0.629452	2.93937	0.826717	0.542769	1.77299	0.896776	1.52046	0.207526	1.08232	0.311044
HRlib_B_2355	NM_001039211	ATAD3C	0.685916	0.995174	0.458874	0.589395	1.22674	1.44597	1.74852	1.87714	0.68234	1.57459	0.228366	0.294011	0.0302075
HRlib_B_11467	NM_000360	TH	0.664215	0.754668	1.63656	0.537184	1.18856	0.643338	1.87666	1.45332	0.898158	1.29047	0.500288	0.516172	0.16931
HRlib_B_343	NM_203408	FAM47A	0.828275	0.919555	0.54193	0.621487	1.45699	1.47912	0.883283	1.18263	0.727812	1.25051	0.175799	0.279499	0.00359444
HRlib_B_2495	NM_001039355	SLC25A29	1.19215	0.826926	0.926426	0.544236	1.67982	1.21132	1.25772	1.45279	0.872435	1.40041	0.267656	0.213645	0.0274298
HRlib_B_9256	NM_173822	FAM126B	0.551657	1.89147	0.892987	0.435464	1.79343	0.761298	0.895815	1.93874	0.942895	1.34732	0.661525	0.604448	0.553043
HRlib_B_3368	NM_020937	FANCM	0.957798	0.843432	1.14114	0.817616	1.1385	1.18252	1.18363	1.71188	0.939997	1.30413	0.147285	0.272646	0.146385
HRlib_B_11787	NM_138499	PWWP2B	0.971461	0.783118	0.983962	0.844231	0.568172	1.58626	2.98315	0.814322	0.895693	1.48798	0.0980707	1.08706	0.3471
HRlib_B_884	NM_022111	MKX	0.487431	1.56342	0.545275	0.862917	1.28725	1.53156	0.599829	1.69456	0.86476	1.2783	0.494157	0.482291	0.17397
HRlib_B_9517	NM_003795	SNX3	0.585237	0.531874	0.217153	1.72812	0.639117	0.466693	2.26457	2.36966	0.765595	1.43501	0.661914	1.0219	0.261078
HRlib_B_5363	NM_003281	TNNI1	0.727738	0.838957	0.599662	0.23796	1.217	0.548875	0.823372	2.42235	0.601079	1.2529	0.261078	0.826446	0.310802
HRlib_B_471	NM_002924	RGS7	0.899352	0.996153	1.75462	0.165518	0.974443	1.17941	2.92198	0.342634	0.953911	1.35462	0.64999	1.10392	0.216513
HRlib_B_4438	NM_001024808	BCL7A	0.85619	0.598632	0.326782	0.556983	0.673533	1.99259	1.1769	1.88966	0.584647	1.43317	0.216941	0.622913	0.102405
HRlib_B_47	NM_199336	TUBG1	1.18137	0.969164	0.585667	0.778619	1.12355	1.71787	1.95628	1.98427	0.878705	1.69549	0.255393	0.399588	0.0836637
HRlib_B_11114	NM_001040274	SYCP2L	0.955552	0.681272	0.861727	0.546532	0.824399	0.632235	0.618981	2.89978	0.761271	1.24385	0.182893	1.10794	0.496174
HRlib_B_557	NM_001024598	TMED4	0.833397	1.23656	0.842867	0.647183	0.686484	1.31982	1.17998	2.47667	0.89	1.41574	0.247983	0.757667	0.323177
HRlib_B_148	NM_001012456	SEC61G	1.28292	1.1952	0.721932	0.412773	1.39896	2.24411	1.15585	0.926243	0.903206	1.43129	0.409401	0.575229	0.0721438
HRlib_B_5456	NM_015065	EXPH5	1.52455	0.747342	0.868157	0.585797	2.97723	0.76672	0.983749	1.5414	0.931462	1.56727	0.411967	0.994994	0.161712
HRlib_B_8651	NM_182552	WDR27	0.746726	0.794525	0.766775	1.32691	0.794792	0.972781	1.98177	1.49789	0.908735	1.31181	0.279473	0.537191	0.235354
HRlib_B_3756	NM_006341	MAD2L2	0.729542	0.892854	1.28467	0.564425	0.819112	1.34532	1.47682	1.26839	0.867874	1.22741	0.308526	0.28548	0.079864
HRlib_B_388	NM_000994	RPL32	0.723442	0.587494	0.731825	0.431245	0.461373	1.54779	1.18443	2.77915	0.618502	1.49319	0.141281	0.968959	0.21084
HRlib_B_11747	NM_018714	COG1	0.658266	1.67395	0.817422	0.541852	0.867651	1.44352	1.49357	1.78694	0.922873	1.39792	0.513302	0.384598	0.230302
HRlib_B_4566	NM_054104	OR6C3	0.977478	0.915522	0.515336	1.28344	1.12658	0.931327	1.27579	1.67579	0.922945	1.25237	0.31577	0.315557	0.137267
HRlib_B_157	NM_001005235	OR1L4	0.943999	0.352881	0.753526	1.45473	0.959993	0.951454	1.96259	1.99121	0.876284	1.46631	0.457605	0.589702	0.0945009
HRlib_B_291	NM_012115	CMYA5	1.39162	0.612723	1.49542	0.447958	0.945396	1.2715	1.78912	1.35565	0.98693	1.34042	0.533184	0.347544	0.316686
HRlib_B_9868	NM_001013406	KRIT1	0.711795	0.331362	0.556722	0.768439	0.644516	1.46285	0.791426	1.94655	0.59208	1.21134	0.195498	0.605918	0.144394
HRlib_B_6222	NM_006848	CCDC85B	0.946394	0.786568	0.921316	0.637244	1.99453	1.63153	1.24115	1.3384	0.82288	1.5514	0.142273	0.338825	0.0178076
HRlib_B_1815	NM_194293	SLC43A1	0.974168	1.16875	1.12598	0.655255	1.27463	1.52529	1.477	1.23544	0.981038	1.37809	0.232684	0.14434	0.0078321
HRlib_B_1983	NM_014948	HDGF	0.746686	0.875595	1.28534		0.835575	1.39487	1.39512		0.969205	1.20852	0.281261	0.322982	0.22975
HRlib_B_4624	NM_005153	USP1	1.23845	0.98166	0.684865	0.794144	1.45425	0.995948	1.1762	1.73882	0.924779	1.3413	0.242382	0.32522	0.13044
HRlib_B_4924	NM_001353554	C11orf86	2.71834	0.468495	0.126288	0.481142	0.326228	3.32657	0.11394	1.17547	0.948566	1.23555	1.19125	1.46752	0.807975
HRlib_B_7664	NM_014325	CORO1C	1.36666	0.612345	0.472893	1.47382	1.64838	0.887742	1.43572	1.69112	0.981431	1.41574	0.511758	0.369294	0.0911148
HRlib_B_546	NM_173628	B4GALNT3	0.766647	0.892272	0.884877	0.997737	1.12385	1.47152	1.27276	1.81872	0.885383	1.42171	0.0944623	0.30056	0.0152281
HRlib_B_182	NM_000946	PRIM1	1.14952	1.15167	0.813168	0.877283	1.76886	1.37267	1.46159	1.22424	0.997912	1.45684	0.178242	0.229904	0.0218165
HRlib_B_989	NM_144695	BROX	1.15463	0.474168	0.47262	0.495297	2.15369	1.64737	0.86633	0.877479	0.649179	1.38622	0.337126	0.628836	0.0367345
HRlib_B_6	NM_144661	DUSP11	0.895913	1.24173	0.823715	0.799385	0.916582	1.53232	1.57317	0.949368	0.940186	1.24286	0.205166	0.358465	0.15272
HRlib_B_9428	NM_152623	CDC2B	1.25851	0.369594	0.665686	1.3376	1.66323	0.785539	1.82835	1.52476	0.907847	1.45047	0.467621	0.460332	0.0843711
HRlib_B_1931	NM_015020	ZPBP	0.883177	2.14247	0.185142	0.748947	0.519839	2.87761	0.985975	0.513952	0.989935	1.22434	0.825734	1.12414	0.503832
HRlib_B_5341	XM_011531717	TMEM192	0.684945	0.787525	0.765135	0.478533	1.13124	0.918857	0.796417	2.72964	0.679034	1.39404	0.140735	0.901079	0.262541
HRlib_B_311	NM_019040	VSTM2A	1.34438	0.944185	1.34425	0.243481	0.812612	1.14689	1.41723	1.59528	0.969074	1.243	0.519203	0.341041	0.536256
HRlib_B_3373	NM_012244	SLC7A8	0.762133	0.859768	0.188964	0.716124	1.19464	2.23744	0.795345	1.52974	0.631747	1.43929	0.301204	0.610939	0.029294
HRlib_B_1234	NM_172004	CLECL1	0.597952	0.598446	1.53463	0.951925	1.8245	1.63959	1.72226	0.926184	0.920739	1.52813	0.441929	0.408363	0.144389
HRlib_B_173	NM_194252	TTLL11	0.66655	0.975856	1.13483	0.68195	1.27267	1.29343	1.81734	1.36744	0.864795	1.43772	0.229481	0.256329	0.00714321
HRlib_B_17	NM_138493	TTLL11	0.118359	0.585619	0.941573	0.162848	0.418431	1.11228	1.89376	1.38372	0.4521	1.20205	0.388356	0.614706	0.0362377
HRlib_B_626	NM_174942	GRASP	1.38281	0.164228	0.264139		2.51274	0.573992	0.518665		0.603727	1.2018	0.676555	1.13565	0.156843
HRlib_B_4965	NM_178844	NLRC3	0.475737	0.468495	0.585682	1.57962	1.21875	1.53467	0.621667	1.96923	0.777385	1.33608	0.537508	0.567003	0.0867409
HRlib_B_143	NM_001012456	RER1	0.418397	0.844894	1.42145	0.943188	0.769723	1.22199	1.43422	1.49865	0.906981	1.23115	0.411726	0.32954	0.0644975
HRlib_B_979	NM_014292	LIX1L	0.769765	0.437737	1.64869	0.966971	1.28542	0.962495	1.27945	1.66175	0.95579	1.29728	0.510952	0.285993	0.250651
HRlib_B_6241	NM_182705	FAM11B	1.23164	1.61188	0.494953	0.659522	0.637346	1.12873	2.54537	0.66352	0.999498	1.24374	0.51609	0.896632	0.718222
HRlib_B_949	NM_031440	TRIM69	1.15714	1.1626	0.711138	0.788232	1.16834	0.921898	1.46319	1.61444	0.954777	1.29197	0.238912	0.308515	0.294938
HRlib_B_7382	NM_001004059	OR4S2	0.185836	1.38567	0.81666		0.223448	1.24287	0.723854	2.64687	0.796056	1.20926	0.600183	1.04488	0.344585
HRlib_B_4659	NM_147198	WFDC9	0.868314	0.951485	1.53226	0.596275	0.543192	1.636	1.27523	1.38785	0.987084	1.21057	0.393839	0.469749	0.508018
HRlib_B_219	NM_031952	CYP4F12	0.738815	1.11652	0.639917	0.674167	0.847776	1.41653	0.733395	2.44814	0.792354	1.36146	0.219965	0.783633	0.254019
HRlib_B_79	NM_003247	RBP7	0.847192	0.94679	0.247485	0.298646	1.27899	0.831832	0.314238	3.57294	0.585028	1.4995	0.363113	1.4374	0.33329
HRlib_B_6565	NM_001009881	ZCCHC11	0.527874	0.736456	0.521357	1.67299	1.64151	0.857886	0.59183	2.46546	0.864668	1.38917	0.54806	0.844609	0.133089
HRlib_B_11418	NM_032436	ZNF828	1.34899	0.955564	0.739577	0.632472	1.75286	0.791874	1.28856	1.62833	0.91915	1.36541	0.316501	0.429767	0.158909
HRlib_B_9119	NM_006493	CLN5	0.851673	0.663748	0.578128	1.79323	0.784551	1.59883	1.13926	1.57645	0.971696	1.27477	0.559481	0.389318	0.343036
HRlib_B_164	NM_014607	LMNB2	0.836162	0.663542	1.21933	0.713273	0.982261	1.65894	1.63116	1.38419	0.858076	1.41414	0.251525	0.313285	0.0547949
HRlib_B_4661	NM_147198	WFDC9	1.21352	0.321581	0.379737	1.25373	0.554475	1.67286	0.973729	2.57539	0.792142	1.44411	0.510597	0.884086	0.260113
HRlib_B_781	NM_021034	SMTN	0.873616	0.984637	0.698637	0.672377	0.967942	1.31273	1.27934	1.41613	0.807317	1.24403	0.148164	0.193054	0.0548882
HRlib_B_7321	NM_005982	SIX1	1.57957	0.741113	0.721386	0.899984	1.17156	0.853773	1.83219	1.15668	0.985514	1.25355	0.404029	0.412613	0.457493
HRlib_B_676	XM_017006016	MOSPD2	0.851187	1.19834	0.646648	1.16254	1.33553	1.11984	1.65376	1.14168	0.964679	1.3127	0.263167	0.247173	0.263371
HRlib_B_3528	NM_006808	SEC61B	1.27894	0.849718	0.738726	0.462918	1.19626	0.756884	1.16454	2.38431	0.832575	1.3755	0.33911	0.70167	0.336139
HRlib_B_1249	NM_014752	SPCS2	0.613355	0.314393	0.334164	0.739278	0.765242	1.14181	1.13532	2.4357	0.500298	1.36952	0.209805	0.732255	0.0711727
HRlib_B_725	NM_015414	SGCB	0.344953	0.86525	1.62837	0.994453	0.67146	1.26757	1.84677	1.26158	0.958256	1.26185	0.52762	0.479834	0.00462462
HRlib_B_4569	NM_054104	OR6C3	1.29449	0.515648	0.633266	0.958889	1.11479	0.84843	1.21856	2.16577	0.850572	1.33689	0.350328	0.574156	0.190016
HRlib_B_1728	NM_002923	RGS2	0.457495	0.227255	0.716916		0.698715	0.653366	0.536187		0.467222	0.629423	0.244975	0.0838677	0.461737
HRlib_B_1183	XM_017011848	TOB2	0.272618	0.662867	0.176557	0.569685	2.44389	0.222662	1.24598	1.47443	0.420432	1.34674	0.232648	0.911727	0.18197
HRlib_B_5168	NM_001040152	PEG1	0.961128	1.61236	0.684169	0.566529	0.676447	2.25681	1.51963	0.9338	0.956046	1.34667	0.467765	0.701887	0.208773
HRlib_B_8938	NM_014881	DCLRE1A	1.19758	0.896685	0.657599	0.712724	1.1267	1.49985	1.58657	0.972452	0.866147	1.29639	0.243456	0.294015	0.140177
HRlib_B_9282	NM_015150	RFTN1	0.788265	1.289	0.992313	0.775276	0.843872	1.55612	1.17287	1.44963	0.961213	1.25562	0.240065	0.318498	0.115274
HRlib_B_465	NM_021149	DMP1	0.466565	0.113893	1.16239	0.895664	0.19237	0.848496	3.3382	0.388159	0.659628	1.19181	0.463171	1.45712	0.447571
HRlib_B_642	NR_045020	SETD1B	1.79769	0.572317	0.697396	0.822434	2.31625	1.41466	0.622999	1.13511	0.97246	1.37225	0.559551	0.709586	0.128733
HRlib_B_3526	NM_015324	RRP8	0.476472	1.35849	0.628736	0.348178	0.917473	1.64673	1.62465	1.11862	0.702968	1.32687	0.451809	0.36604	0.02978
HRlib_B_2462	NM_015497	TMEM87A	0.473667	0.62753	0.243336		2.23527	0.73749	0.59678		0.448178	1.18985	0.193361	0.908091	0.286357
HRlib_B_9945	NM_000976	RPL12	1.12725	0.555889	0.579749	0.565639	1.17886	1.21655	1.34552	1.38477	0.707132	1.28143	0.280251	0.0991907	0.0478899
HRlib_B_1525	NM_014747	TBC1D1B	0.918244	0.599578	0.652847	1.56317	0.844474	1.45732	1.31884	1.86827	0.933461	1.37223	0.442338	0.422167	0.122654
HRlib_B_296	NM_014315	KLHDC2	0.694539	0.185678	0.351283	0.329792	1.27412	0.696263	1.87322	1.25589	0.390323	1.27487	0.215728	0.480682	0.0314091
HRlib_B_914	NM_020225	STOX2	0.787595	0.565327	0.663963	1.83265	2.48577	0.577182	0.559997	1.58445	0.962383	1.30185	0.587258	0.923223	0.510629
HRlib_B_155	NM_001005235	OR1L4	1.60292	0.756348	0.833422	0.727899	1.43374	1.55555	1.1833	0.741275	0.980147	1.22846	0.417568	0.359868	0.327522
HRlib_B_137	NM_001080458	RPS15	0.889861	1.21394	0.752463	0.852167	0.712445	1.565	1.48617	1.53972	0.927108	1.32583	0.199815	0.410244	0.154005
HRlib_B_4532	NM_005613	RGS4	0.451665	0.449727	0.825847		0.193628	0.969517	2.47139		0.575746	1.21151	0.216596	1.15801	0.368906
HRlib_B_938	NM_001737	CHIC2	0.637657	0.925134	1.28256	0.735627	1.49944	1.3146	1.26823	0.934246	0.895246	1.25413	0.284452	0.235485	0.15049
HRlib_B_1235	NM_172004	SF3B4	0.946468	0.676248	0.933575	0.537987	1.33875	1.26719	1.56544	1.66144	0.773569	1.45821	0.200388	0.185799	0.0216695
HRlib_B_7923	NM_015332	NUDCD3	0.855126	1.22519	0.912664	0.656485	0.993492	1.52983	1.36496	1.31752	0.912367	1.30145	0.235664	0.224564	0.0393628
HRlib_B_2275	NM_006568	CGRRF1	0.961331	1.17124	0.673534	0.511135	0.665195	1.84894	2.83413	0.119893	0.829309	1.36704	0.294305	1.21553	0.430966
HRlib_B_926	NM_024922	CES3	0.593188	0.575615	0.278979	0.773886	1.65788	1.83636	1.19135	1.65363	0.555417	1.5848	0.204924	0.275778	0.00129851
HRlib_B_5531	NM_015104	ATG2A	0.767722	0.535889	2.22979	0.212454	1.44347	1.83814	1.54253	0.498433	0.936463	1.33064	0.891779	0.579584	0.4141
HRlib_B_7738	NM_015503	SH2B1	1.14898	0.612274	0.753838	1.37118	1.3896	0.827742	1.38961	1.76243	0.971568	1.34234	0.350078	0.385466	0.0310869
HRlib_B_1391	NM_014367	TCL1A	0.689259	0.489626	0.457445	1.32498	0.832477	1.44597	0.917288	1.78214	0.740328	1.24447	0.403031	0.449619	0.057678
HRlib_B_4129	NM_017632	CDKN2AIP	1.37139	1.13376	1.04183	0.431229	0.85936	1.28758	1.38445	1.41854	0.994552	1.23748	0.400397	0.258115	0.488472
HRlib_B_7197	NM_174896	C1orf162	0.641878	0.951489	0.714193	0.641589	1.95814	1.18778	0.784478	1.58359	0.737287	1.3785	0.14683	0.50573	0.117109
HRlib_B_934	NM_001039396	XKR3	0.916272	0.925696	1.13795	0.947278	1.13275	1.28547	1.52747	0.964872	0.9818	1.22764	0.104909	0.238954	0.0627985
HRlib_B_1211	NM_006637	METRNL	0.478529	1.26811	1.12146	0.484538	0.264567	1.41464	1.62826	2.21841	0.838161	1.38147	0.416135	0.818525	0.289427
HRlib_B_19	NM_138493	C6orf129	0.757677	1.16478	1.18596	0.739924	0.985364	1.34843	1.62855	1.11563	0.962084	1.26949	0.246537	0.28258	0.015045
HRlib_B_4881	NM_001034996	RPL14	0.455837	1.72733	0.673534	0.492266	0.629628	0.949889	2.26616	1.17973	0.837241	1.25635	0.600979	0.709995	0.459415
HRlib_B_1395	NM_014367	FAM162A	1.17873	1.15872	0.859184	0.785787	1.17772	0.947893	0.816966	2.17252	0.995606	1.27877	0.2023	0.614206	0.500465
HRlib_B_8428	NM_001004431	METRNL	0.484465	0.389511	0.785594	0.842495	0.661216	0.814939	1.39558	2.13623	0.625516	1.25199	0.222335	0.668961	0.0792715
HRlib_B_1721	NM_001033024	EYA4	1.11569	1.18234	0.691498	0.932812	0.774171	1.16329	1.53896	1.55163	0.980583	1.25701	0.219704	0.368879	0.38999
HRlib_B_514	NM_001524	FAM12A	0.893234	0.795354	0.919117	1.38644	1.17952	0.825874	1.65969	1.77447	0.998537	1.35989	0.264039	0.439494	0.0911283
HRlib_B_1683	NM_080875	RPP4	1.18112	0.782993	1.25362	0.526142	1.29287	1.34922	1.47452	1.45918	0.93597	1.39395	0.342716	0.0874926	0.0902897
HRlib_B_9463	NM_005993	TBCD	0.836695	1.2286	0.612557	0.818912	1.52226	0.776521	0.521736	2.24957	0.874191	1.26752	0.257241	0.780295	0.417493
HRlib_B_1985	NM_199290	NACA2	0.369822	0.348999	2.61678	0.272647	0.687483	0.139534	0.92852	3.32197	0.902063	1.26938	1.14391	1.40766	0.735192
HRlib_B_4314	NM_014011	SOCS5	0.625232	0.523412	1.13448	1.35842	0.877286	1.63869	1.35936	1.33393	0.910386	1.30232	0.400838	0.315198	0.21357
HRlib_B_11658	NM_015215	CAMTA1	0.73832	1.17553	0.656222	1.1183	1.41274	1.26718	0.879426	1.52697	0.922093	1.27158	0.262798	0.282227	0.069774
HRlib_B_658	NM_018998	CEP152	0.95588	1.39166	0.574687	0.875462	1.18625	1.52218	1.22656	0.983152	0.949423	1.22953	0.337399	0.22228	0.114108
HRlib_B_9474	NM_001040020	FAM3C	0.468541	0.796658	0.639194	1.72424	0.765919	1.19769	1.64273	1.64887	0.907159	1.3138	0.560959	0.42195	0.166708
HRlib_B_226	NM_001031693	ANKRD35	1.59827	0.594748	0.826691	0.968926	1.16955	1.32998	1.11252	1.22379	0.997159	1.20896	0.429389	0.0925925	0.442606
HRlib_B_7859	NM_006552	SCGB1D1	1.24155	0.921867	0.627896	1.15997	1.19662	0.837978	1.67129	1.25344	0.98782	1.23983	0.275627	0.341415	0.414138
HRlib_B_1661	NM_033631	RAB1A	0.947889	0.962538	0.893136	1.15893	0.846427	0.8384	1.23582	2.49657	0.990624	1.3543	0.116114	0.783776	0.365581
HRlib_B_32	NM_152637	ELP4	1.17413	0.736282	1.22839	0.852429	1.54783	1.31567	1.45256	0.784496	0.997808	1.27514	0.240685	0.340692	0.134509
HRlib_B_8247	NM_181790	GPR142	0.968696	0.536469	1.23194	0.987422	0.483445	1.29278	1.6169	1.42763	0.931132	1.20519	0.28915	0.499189	0.378657
HRlib_B_6935	NM_012175	FBXO3	0.724789	1.19944	1.48585	0.335265	1.14545	1.84497	1.73999	1.33726	0.936336	1.51692	0.508994	0.330476	0.0370383
HRlib_B_3186	NM_003524	HIST1H2BH	0.98212	0.778266	0.683584	0.514989	1.29882	1.24216	1.18519	1.29147	0.73974	1.25441	0.194849	0.0525554	0.0126836
HRlib_B_715	NM_000065	CDC26	0.795678	0.386476	0.547353	0.644	0.786246	1.82839	1.16638	1.89232	0.593376	1.41833	0.171673	0.53411	0.0871006
HRlib_B_8684	NM_198149	SHISA4	0.573233	0.738376	0.485629	1.35622	0.576124	0.941279	1.41389	1.69925	0.788364	1.15764	0.392805	0.497989	0.160479
HRlib_B_6346	NM_003590	CUL3	1.22933	0.855214	0.786138	0.488172	1.65135	1.11639	0.94176	1.4596	0.839714	1.29227	0.304682	0.321834	0.0881285
HRlib_B_9173	NM_002092	GRSF1	1.13548	0.536472	1.14316	1.16263	1.33864	0.921436	1.62194	1.42952	0.994436	1.32788	0.305523	0.295586	0.0122319
HRlib_B_2661	NM_173600	MUC19	0.977268	0.726644	0.771288	0.924139	1.48714	0.881667	0.756678	1.96318	0.849835	1.27217	0.119869	0.560337	0.1673
HRlib_B_2313	NM_001164416	H2BW2	1.47483	0.437214	0.553188	1.38132	1.48784	0.559294	0.958527	2.52162	0.961638	1.38182	0.542019	0.849727	0.196489
HRlib_B_4232	NM_003126	SPTA1	1.37745	0.753675	0.736175	0.735243	1.23122	1.78948	1.22618	0.757425	0.900635	1.25107	0.317987	0.42213	0.278023
HRlib_B_131	NM_173801	TPX2	0.724798	1.67631	0.76916	0.391657	0.381776	1.56354	0.358388	3.72369	0.890482	1.50685	0.55031	1.58139	0.54571
HRlib_B_3716	NM_006573	TNFSF13B	0.58538	1.53554	0.996682	0.55664	1.14654	1.56972	0.892298	1.27492	0.918562	1.22087	0.457809	0.281721	0.226837
HRlib_B_9199	NM_003645	SLC27A2	0.98723	0.757858	0.879646	0.829286	1.11347	1.18612	1.19775	1.54824	0.863505	1.26139	0.0964374	0.194833	0.0488896
HRlib_B_8532	NM_181774	SLC36A3	1.12168	0.762197	1.14528	0.739945	0.91712	0.814987	1.23563	1.82226	0.942275	1.1975	0.22118	0.453395	0.43416
HRlib_B_886	NM_022111	TTC21A	0.923549	0.92238	0.972882	0.672165	0.595975	1.68581	2.43775	0.538836	0.872744	1.31459	0.135775	0.916059	0.365715
HRlib_B_783	NM_021034	C9orf135	0.463288	1.16366	0.674778	0.651686	0.669316	1.59334	0.927873	1.84514	0.738352	1.25892	0.298941	0.55158	0.108005
HRlib_B_11733	NM_002954	RPS27A	0.344876	1.12626	0.657246	1.73133	0.569213	1.56957	1.81717	1.88785	0.96493	1.46095	0.603472	0.609953	0.11954
HRlib_B_3851	NM_006179	NTF4	0.758819	0.688387	0.226822		2.17469	0.797217	0.689384		0.55801	1.22043	0.288971	0.828172	0.231766
HRlib_B_198	NM_024513	FYCO1	0.782653	0.849538	0.849222	0.961165	0.522145	1.28414	1.829	1.38157	0.860645	1.25421	0.074029	0.542653	0.21896
HRlib_B_5486	NM_000607	ORM1	0.498963	0.676932	1.59132	1.22276	1.47736	0.899542	2.49897	1.17854	0.997494	1.5136	0.501552	0.697999	0.133883
HRlib_B_677	XM_017006016	NBEAL2	0.757258	0.654425	0.877917	0.699123	0.226769	1.71737	1.74538	1.56826	0.747181	1.31444	0.0967929	0.729273	0.221611
HRlib_B_4729	NM_014876	JOSD1	0.566767	0.539851	0.536227	0.681183	0.697615	1.4423	1.9485	1.52747	0.581007	1.40397	0.0681594	0.520311	0.0523398
HRlib_B_379	NM_001003398	ARHGAP25	0.264489	0.448132	0.363184	1.97227	2.86754	1.26719	0.697818	0.869764	0.762019	1.42558	0.810316	0.99044	0.449258
HRlib_B_195	NM_152719	SPERT	0.335629	0.7156	0.772159	1.79739	1.43416	0.942561	1.99184	1.18914	0.905196	1.38943	0.625585	0.448965	0.33827
HRlib_B_1522	NM_014747	RIMS3	0.773239	1.14599	1.1387	0.782632	1.36626	1.11437	0.966265	1.37654	0.96014	1.20586	0.210448	0.200529	0.312421
HRlib_B_1547	NM_182513	RTN1	0.579127	1.52919	1.65596	0.726878	0.263985	0.915579	3.49228	1.15375	1.12279	1.4564	0.548253	1.4084	0.58475
HRlib_B_8715	NM_001013630	AADACL4	1.1935	0.968322	0.783482	0.774526	1.36183	1.22235	0.838968	1.85575	0.929957	1.31972	0.197096	0.4202	0.19443
HRlib_B_2892	NM_001037497	DEFB11	0.787435	0.894874	0.679626	0.848681	1.24728	0.833322	1.22798	1.71343	0.802654	1.2555	0.0930781	0.35998	0.0997854
HRlib_B_4453	NM_006685	SMR3B	1.16667	0.812637	1.47386	0.322797	1.41911	1.11698	1.58867	1.24355	0.94399	1.34208	0.494463	0.205845	0.112304
HRlib_B_1692	NM_182508	C13orf3	0.955598	0.727164	0.826574	0.859916	0.815478	0.671223	0.917588	2.76885	0.842313	1.29328	0.0942522	0.988886	0.423859
HRlib_B_6395	NM_001080413	NOBOX	1.31129	0.9682	0.675364	0.834534	0.778222	1.7917	1.33765	1.4432	0.947346	1.33769	0.270548	0.420419	0.298521
HRlib_B_1167	NM_015596	FBXO2	0.323838	1.74916	0.174944		0.177928	3.38659	0.612786	0.483115	0.749313	1.1651	0.869085	1.49217	0.345227
HRlib_B_775	NM_001026	SDK1	0.621335	1.67869	0.738835	0.815439	0.856487	1.18375	0.877827	1.98524	0.963574	1.22582	0.483379	0.527885	0.500319
HRlib_B_1861	NM_025009	SLBP	0.841143	0.388478	0.471366	1.8819	1.57738	2.27677	0.747735	1.13318	0.895721	1.43377	0.686268	0.656322	0.397608
HRlib_B_1437	NM_012158	FBXO25	0.66467	0.88924	0.718561	0.838293	1.83988	1.52347	1.29966	1.26193	0.777691	1.48123	0.1039	0.265504	0.023081
HRlib_B_916	NM_020225	LRRC6	0.952389	0.825122	0.92594	0.686382	1.15256	1.23492	1.26437	1.31557	0.847458	1.24186	0.120574	0.0682236	0.0217048
HRlib_B_1	NM_152587	GSC	1.11525	0.327427	0.914134	0.845965	0.487887	1.86178	1.32388	1.85487	0.800694	1.38211	0.335581	0.647204	0.298804
HRlib_B_6169	NM_203444	ABCB9	1.39815	0.559859	0.923352	1.03384	0.752845	0.887565	1.35356	1.74763	0.978799	1.1854	0.34519	0.454675	0.534749
HRlib_B_3918	NM_152250	DEFB15A	0.658364	0.892226	1.9879	0.174441	0.723985	1.46253	2.53474	0.741157	0.928232	1.3656	0.767076	0.852035	0.0387362
HRlib_B_4596	NM_138283	CSTL1	0.638418	0.874149	0.928768	1.14978	0.493542	1.14438	1.46272	2.42719	0.89778	1.38196	0.209995	0.80514	0.203871
HRlib_B_691	NM_152898	TMEM154	0.686696	0.983429	0.876744	1.25583	1.58814	1.16663	1.35188	1.41247	0.950675	1.37978	0.237588	0.173875	0.089456
HRlib_B_9886	NM_152379	C1orf131	0.914996	1.86233	0.434565	0.542262	0.611911	1.35967	1.14574	1.71119	0.938537	1.20713	0.649349	0.460217	0.550783
HRlib_B_9249	NM_003011	SET	0.897454	0.674566	0.889443	0.785347	1.34623	0.439671	2.45565	1.64626	0.811702	1.47195	0.104719	0.832557	0.178323
HRlib_B_7248	NM_144697	C1orf51	0.36644	0.398537	0.928546	2.01477	0.987498	0.447283	2.46111	1.49667	0.927072	1.34814	0.769576	0.856812	0.406753
HRlib_B_6492	NM_173553	TRIML2	1.26182	0.553387	0.822852	1.21617	1.18674	1.26868	0.718337	1.86739	0.963557	1.26029	0.337051	0.471791	0.276494
HRlib_B_89	NM_015934	FBN3	1.71653	0.397594	0.561558	0.758399	1.97739	1.27447	0.812973	1.24762	0.858521	1.32811	0.590719	0.481762	0.0491023
HRlib_B_173	NM_194252	CBX6	0.958719	0.977229	0.921597	1.13649	0.827715	1.11612	1.66142	1.1947	0.998508	1.19999	0.0948512	0.34572	0.362733
HRlib_B_7644	NM_014886	NSA2	1.24632	0.734195	1.15459	0.484868	0.784635	0.873494	2.49163	1.59555	0.904993	1.43633	0.357994	0.791728	0.295902
HRlib_B_3951	NM_003471	KCNAB1	1.19496	0.747915	0.987316	0.816159	1.13397	1.22939	1.23715	1.22633	0.936587	1.20671	0.199524	0.0487077	0.110845
HRlib_B_2559	NM_001040134	PALM	0.756427	0.658817	0.45167	0.78257	1.6359	1.16239	0.739678	1.13588	0.662371	1.16846	0.150224	0.366719	0.0315137
HRlib_B_4866	NM_144675	GSG1L	0.918866	1.44885	1.21728	0.363635	0.897593	1.48242	1.27799	1.15974	0.987157	1.20444	0.468884	0.244155	0.343651
HRlib_B_7294	NM_014743	KIAA232	0.533223	0.879157	0.423626	1.71468	1.25126	1.16673	1.82556	1.88596	0.88767	1.53237	0.584517	0.375811	0.103529
HRlib_B_1174	NM_007058	OR51B5	1.14836	0.942866	0.727757	0.865256	2.68985	0.739932	0.835136	1.18967	0.921059	1.36365	0.175708	0.905064	0.330415
HRlib_B_7981	NM_003418	CNBP	0.517123	0.979831	0.795545	0.837924	1.39695	1.76882	1.82983	0.413541	0.782606	1.35228	0.193741	0.654417	0.187782
HRlib_B_8686	NM_198149	SHISA4	0.899787	0.754269	1.25986	0.511117	0.761144	1.65456	1.6377	1.11964	0.856258	1.29326	0.313216	0.432998	0.14074
HRlib_B_1972	NM_020719	RPL21	0.833846	0.726147	0.617816	0.918543	1.76367	1.54372	0.916873	0.498871	0.774088	1.18078	0.130585	0.579119	0.278147
HRlib_B_9739	NM_001003800	BICD2	1.35582	0.768896	0.718418	0.789713	1.627	1.23676	1.76249	0.994157	0.908211	1.4051	0.299902	0.353168	0.0800543
HRlib_B_9364	NM_014941	MORC2	0.763715	0.466568	0.567961	1.36315	2.13432	0.277591	0.272215	2.42937	0.790348	1.27837	0.401289	1.16495	0.335827
HRlib_B_5241	NM_006553	SLMO1	1.35744	0.737717	1.15873	0.596563	1.37644	0.849856	0.987622	2.83926	0.962615	1.51329	0.3554	0.911662	0.403131
HRlib_B_1143	NM_145693	SIDT2	0.674945	0.342348	0.451632	1.93652	1.37579	0.996735	2.68714	0.582687	0.85136	1.41059	0.73656	0.910582	0.50257
HRlib_B_1195	NM_152597	NGDN	0.763397	0.944731	1.13525	0.824257	1.53544	0.959393	1.41462	0.699311	0.916908	1.15219	0.163906	0.390734	0.319373
HRlib_B_1773	NM_001017361	MRPL33	0.983514	0.857521	1.17296	0.749984	1.24472	1.12939	1.17427	1.21425	0.940994	1.19066	0.181721	0.0500022	0.0785046
HRlib_B_1767	NM_001145113	MRPL33	0.573564	1.27687	1.5993	0.331772	0.619784	1.65525	2.28277	1.64724	0.945374	1.55126	0.592242	0.688666	0.110509
HRlib_B_11513	NM_015374	SUN2	0.969889	0.412985	0.926192	0.936376	0.735783	1.18615	1.38516	1.8186	0.81136	1.28142	0.266239	0.449488	0.158153
HRlib_B_11753	NM_018714	COG1	1.15528	0.973555	0.915362	0.619239	1.65381	1.28215	1.25172	1.17698	0.915859	1.34117	0.222586	0.213065	0.00601208
HRlib_B_849	NM_001061	TBPL1	0.985557	1.46765	0.743941	0.525375	1.65148	1.54216	0.745978	1.27518	0.93063	1.3037	0.404346	0.404014	0.151084
HRlib_B_8611	NM_001039711	DEDD	0.792629	0.793986	1.13326	0.561149	1.21483	1.34342	1.24535	1.1839	0.820257	1.24687	0.23563	0.0690808	0.0323463
HRlib_B_2884	NM_001037497	DEFB11	0.774612	1.37495	1.13667	0.569697	1.64384	1.23157	1.49585	1.14597	0.963984	1.37931	0.360574	0.230818	0.147013
HRlib_B_859	NM_001005185	DAB2	0.954513	0.637455	0.993638	0.432515	1.13792	1.29726	0.683332	2.17186	0.75453	1.3226	0.267436	0.623074	0.28519
HRlib_B_5912	NM_000440	PDE6A	1.33275	0.926263	0.952875	0.598615	1.48359	1.16688	1.4665	1.94273	0.952625	1.51492	0.300284	0.320144	0.130375
HRlib_B_2748	NM_015391	ANAPC13	0.763456	1.68446	0.533674	0.115283	0.578878	1.65665	1.62321	1.47523	0.774219	1.33349	0.663506	0.509215	0.246525
HRlib_B_1742	NM_002105	BDP1	0.251723	1.57659	1.38246	0.163954	0.425573	1.12372	1.17549	1.92163	0.84368	1.1616	0.739341	0.611285	0.567828
HRlib_B_1441	NM_012158	DEFB1	0.937637	0.963631	1.26748	0.779956	0.875282	1.14759	1.5192	1.54954	0.987177	1.2729	0.203732	0.321968	0.200706
HRlib_B_563	NM_015350	TP53l11	1.36545	0.377649	0.698428	1.4216	1.73424	0.467245	0.349759	2.43319	0.965781	1.24611	0.511495	1.00954	0.397813
HRlib_B_765	NM_012177	FBXO5	0.436964	0.259539	0.366224	1.47964	1.84345	0.492132	1.32645	2.55876	0.635592	1.5552	0.567405	0.870375	0.0339732
HRlib_B_2755	NM_000995	RPL34	0.891632	0.561975	0.764473	1.69856	0.713711	1.37612	1.432	1.42623	0.979161	1.23701	0.498443	0.34977	0.426648
HRlib_B_435	NM_014565	C1orf175	0.538469	0.486535	1.72236	0.994744	1.17658	0.687999	1.57189	1.39592	0.935527	1.2081	0.572089	0.382588	0.200898
HRlib_B_3623	NM_015617	PYGO1	1.48892	1.03314	0.641757	0.773853	1.21423	1.22733	0.925642	1.6639	0.984418	1.25777	0.373563	0.304452	0.336195
HRlib_B_1115	NM_002365	OR1G3	0.915154	0.644556	0.747468	0.742958	1.41718	0.912592	0.699193	1.62877	0.762534	1.16443	0.112282	0.431803	0.133768
HRlib_B_7934	NM_153253	SIPA1	1.41538	0.561247	0.547392	0.823812	2.87437	0.445244	0.483499	1.17196	0.836957	1.24377	0.40604	1.1372	0.347153
HRlib_B_5561	NM_005199	CHRNG	0.934793	1.34525	0.638685	0.678732	0.822323	1.35762	0.764685	2.36437	0.899365	1.32725	0.324912	0.741162	0.385344
HRlib_B_5941	NM_153324	DEFB123	0.839136	0.592182	0.564598	0.462888	1.48293	0.669575	0.853349	1.78878	0.614701	1.19866	0.15962	0.525427	0.122439
HRlib_B_7354	NM_001040032	C8orf74	0.681249	0.811286	0.855472	1.35619	0.738641	1.58454	1.12279	1.87792	0.926048	1.33097	0.296139	0.502541	0.0797445
HRlib_B_1966	NM_012250	RPL21	0.292251	1.21693	0.472492	0.767712	0.714465	0.849474	2.14443	1.33995	0.687346	1.26208	0.403806	0.646718	0.264479
HRlib_B_877	NM_003194	NSL1	0.238292	0.611416	0.949591	2.16582	0.587391	1.24871	1.17685	1.93738	0.99128	1.23758	0.83518	0.552656	0.26486
HRlib_B_2823	NM_173554	C1orf17	1.49451	0.631768	1.18838	0.532693	0.514294	0.756186	1.43369	1.92629	0.961837	1.15762	0.457592	0.643451	0.713631
HRlib_B_3395	NM_018685	ANLN	0.822132	0.763216	0.826793	1.21741	1.55814	0.928672	1.14482	1.14921	0.907389	1.19521	0.208699	0.262942	0.187468
HRlib_B_11545	NM_015551	SUSD5	1.39174	0.897326	0.879365	0.796495	1.12672	1.93518	1.41349	1.7523	0.991231	1.55692	0.270592	0.35912	0.153965
HRlib_B_3676	NM_032785	AGBL4	0.342876	0.817537	0.769362	0.459948	0.385263	0.713943	0.976471	3.29294	0.597431	1.34216	0.232168	1.32282	0.364815
HRlib_B_6665	NM_014363	SACS	1.54967	0.747436	0.797659	0.727335	1.32317	1.25498	1.27536	1.2796	0.955526	1.28328	0.397201	0.028681	0.175232
HRlib_B_8721	NM_001013630	AADACL4	0.492982	0.675714	0.918166	1.48321	0.461924	1.63532	1.55798	1.31624	0.892519	1.24287	0.430585	0.538073	0.283685
HRlib_B_5522	NM_004255	COX5A	0.867626	0.685273	1.19685	0.56655	0.774897	1.14492	1.25628	1.65722	0.829075	1.20833	0.274678	0.363174	0.246656
HRlib_B_833	NM_001005489	ITPRIPL1	1.86271	0.388863	0.298821	0.579856	2.67465	0.257455	1.69163	0.217799	0.782564	1.21038	0.729571	1.19289	0.373233
HRlib_B_984	NM_006634	VHL	1.13953	0.799215	0.863915	0.61712	1.51629	1.84657	1.29977	0.941718	0.854944	1.40109	0.216591	0.379917	0.0478836
HRlib_B_4113	NM_004507	HUS1	0.969889	0.573335	1.19368	0.773766	1.42665	0.795765	1.42429	1.36252	0.877667	1.25231	0.265695	0.305805	0.0249817
HRlib_B_2167	NM_007217	PDCD1	0.968959	0.667833	1.32738	0.728887	1.23556	0.819538	1.56354	1.84166	0.923266	1.36507	0.299125	0.440042	0.144311
HRlib_B_155	NM_001005235	ICAM3	0.783998	0.813462	0.88433	0.335767	0.865748	1.59551	1.26581	1.83638	0.704389	1.39086	0.249329	0.421009	0.111334
HRlib_B_566	NM_015350	TTC29	0.855119	0.478775	0.492259	0.543842	2.62867	0.898269	0.495372	1.55619	0.592498	1.39463	0.177311	0.931664	0.128146
HRlib_B_125	NM_207370	SPECC1L	0.468555	1.17783	1.38935	0.784843	0.82276	1.42978	1.22114	1.18989	0.955145	1.16589	0.409837	0.252327	0.204136
HRlib_B_2283	NM_001012503	KRTAP5-7	0.741915	1.63811	0.619651	0.882929	0.826648	1.55124	1.74311	0.825925	0.970652	1.23673	0.457793	0.48037	0.424023
HRlib_B_8189	NM_139244	STXBP5	0.433883	1.53162	0.136598	1.44374	1.19117	2.97485	0.652424	0.117956	0.88646	1.2341	0.70567	1.24045	0.597956
HRlib_B_616	NM_000274	OAT	0.611929	0.815327	0.829862	0.929698	0.946442	1.18315	1.1634	1.28388	0.796704	1.14422	0.133261	0.142015	2.96943e-05
HRlib_B_1896	NM_173698	FAM133A	1.87849	0.811537	0.671754	0.577962	2.16774	1.21199	0.672895	0.832413	0.984935	1.22126	0.603382	0.670278	0.0677569
HRlib_B_5492	NM_015002	FBXO21	0.738759	0.516943	0.824778	0.679481	1.23526	0.884337	2.13446	1.52592	0.68999	1.44499	0.129875	0.529224	0.0372305
HRlib_B_3989	NM_007286	SYNPO	0.33845	1.46953	1.48257	0.589395	0.762136	0.837586	1.49752	1.46827	0.969986	1.14138	0.593289	0.39573	0.630092
HRlib_B_9416	NM_001010872	FAM83B	0.484945	0.758613	1.62243	0.698459	0.765118	0.859813	1.18547	2.84387	0.891113	1.41357	0.50149	0.970383	0.421159
HRlib_B_4846	NM_006566	CD226	0.455732	1.83672	0.327369	1.22887	1.14613	2.36658	0.481322	1.28698	0.962171	1.32025	0.706024	0.781031	0.0976027
HRlib_B_1677	NM_002791	PSMA6	0.763286	1.18951	1.14366	0.67946	0.373964	1.4286	1.53615	1.69459	0.94398	1.25832	0.259988	0.599611	0.355435
HRlib_B_4366	NM_198097	C7orf28B	1.15993	0.519883	1.22573	0.987192	0.961654	1.42254	1.43184	1.63476	0.973184	1.3627	0.318503	0.284732	0.207386
HRlib_B_4538	NM_005613	RGS4	0.934135	0.911716	0.884343	0.952534	1.16532	1.35393	1.24674	0.959393	0.920682	1.18134	0.0294193	0.166915	0.0713343
HRlib_B_7166	NM_147129	ALS2CL	0.458639	0.812989	2.36364	0.269584	0.437853	1.54743	2.73893	1.38452	0.976214	1.52718	0.951983	0.944409	0.108332
HRlib_B_436	NM_014565	SLC9A9	1.96396	0.451333	0.865972	0.196854	0.618584	1.86643	1.59762	0.972342	0.869531	1.26374	0.779996	0.570336	0.558399
HRlib_B_5956	NM_001277313	FMN1	0.722322	0.74392	0.821937	0.536582	1.24177	1.25614	1.31122	1.16927	0.70619	1.2446	0.120897	0.0584653	0.000460431
HRlib_B_7292	NM_014743	KIAA232	0.689824	1.59874	0.712988	0.341965	0.431233	1.47663	1.27998	1.58725	0.835879	1.19377	0.53614	0.524002	0.377755
HRlib_B_8563	NM_182762	MACC1	0.749895	1.22835	0.795995	0.494567	0.978534	1.48623	1.97334	0.639467	0.817203	1.26939	0.304477	0.584229	0.159573
HRlib_B_1518	NM_014208	DSPP	0.692824	0.996826	0.627226	0.637395	0.629898	1.42795	0.836212	1.97666	0.738568	1.21768	0.174569	0.608627	0.213098
HRlib_B_161	NM_014607	RASGEF1C	0.624788	0.484394	1.16935	0.869272	0.433628	0.431282	0.645227	3.88638	0.78695	1.34913	0.300466	1.69447	0.544151
HRlib_B_636	NM_001018053	PFKFB2	0.827375	0.71116	1.22271	0.965479	0.945952	0.756558	1.61361	1.33656	0.931681	1.16317	0.220114	0.385348	0.0776679
HRlib_B_113	NR_051988	FBXW1	0.749518	0.667946	1.26238	1.17349	0.554399	1.45666	1.28685	1.55533	0.963333	1.21331	0.298086	0.453051	0.329732
HRlib_B_3326	NM_002871	RABIF	1.41234	0.891672	0.828137	0.584716	1.43544	1.14219	1.32386	1.14538	0.929216	1.26171	0.348193	0.143599	0.0734
HRlib_B_2191	NM_015137	EFR3A	0.823453	1.56929	1.0986	0.437765	0.899321	1.17776	1.15216	1.55523	0.982277	1.19612	0.476037	0.270382	0.551631
HRlib_B_196	NM_024513	SUSD1	0.628977	0.719481	1.32922	0.533935	0.995855	1.14421	2.16349	0.759343	0.802904	1.26573	0.358964	0.61914	0.0383347
HRlib_B_9762	NM_000560	CD53	1.48873	0.585619	0.832834	0.432455	0.544186	1.85599	1.49955	0.679675	0.834909	1.14485	0.466047	0.634748	0.555068
HRlib_B_2941	NM_015168	ZC3H4	0.941613	1.47271	0.541379	0.715298	0.894892	1.53451	1.19453	1.71553	0.917751	1.33487	0.404638	0.36425	0.190972
HRlib_B_1126	NM_153228	SFI1	0.986453	0.587779	0.968549	0.933675	1.95577	1.14569	1.86781	0.659171	0.869114	1.40711	0.188832	0.616721	0.155864
HRlib_B_3923	NM_152250	DEFB15A	0.589868	0.553629	0.985276	0.949881	0.553727	1.8366	1.27729	1.9675	0.769663	1.40878	0.229467	0.643842	0.129151
HRlib_B_11196	NM_153267	MAMDC2	0.857824	0.649694	0.984769	1.39683	0.979317	0.679744	1.38892	1.68197	0.972279	1.18249	0.314938	0.442011	0.0862416
HRlib_B_143	NM_001012456	OR9Q2	1.15222	0.729156	0.786343	1.15568	1.57897	0.894733	0.954983	1.29774	0.95585	1.1816	0.229939	0.31887	0.0438486
HRlib_B_4166	NM_001272046	ATXN1L	0.785342	1.52715	0.817292	0.794441	0.485886	1.19162	1.19914	2.53576	0.981056	1.3531	0.36431	0.856453	0.499135
HRlib_B_1717	NM_001033024	EYA4	0.313682	1.43828	1.35893	0.624863	0.547627	1.81118	1.43764	0.779217	0.933939	1.14391	0.552336	0.583116	0.0444079
HRlib_B_1515	NM_014208	DSPP	1.13857	0.745793	0.514639	0.469783	0.316439	0.652512	2.82596	1.46363	0.717195	1.31464	0.305839	1.11671	0.445702
HRlib_B_11486	NM_018714	COG1	1.21423	0.775467	0.219466	0.823769	0.757629	0.686542	0.768838	2.39634	0.758233	1.15234	0.409388	0.830134	0.440495
HRlib_B_8898	NM_014678	PPP6R2	0.73476	0.761774	1.43185	0.837664	2.88256	0.856996	1.34848	0.522455	0.941512	1.40262	0.329781	1.04332	0.476664
HRlib_B_3891	NM_015008	TMCC1	1.24375	0.871119	0.649147	1.13797	1.23263	0.997999	0.983386	1.48452	0.975495	1.17463	0.268176	0.236055	0.104315
HRlib_B_8727	NM_016219	MAN1B1	0.543899	0.891116		0.682294	1.25858	0.452133		1.68428	0.70577	1.13166	0.174795	0.625799	0.435469
HRlib_B_7377	NM_001004059	OR4S2	1.11695	0.929682	0.899265	0.835348	0.942125	1.32216	1.78266	1.29766	0.945312	1.33615	0.120992	0.344627	0.170205
HRlib_B_191	NM_152719	ZC3H13	0.792768	1.27624	0.895689	0.945875	0.794884	0.721349	1.6794	1.76457	0.977643	1.24005	0.209016	0.558381	0.486154
HRlib_B_14	NM_138477	NEU3	0.812957	1.78319	0.526968	0.794559	0.548863	1.28974	1.49776	1.23813	0.979419	1.14362	0.551559	0.412082	0.657386
HRlib_B_465	NM_021149	COTL1	1.22438	1.01799	0.965768	0.698249	1.12742	1.32372	1.19762	0.967598	0.976595	1.15409	0.216566	0.148504	0.151484
HRlib_B_8622	NM_133456	SHROOM1	0.863917	0.581528	1.61256	0.737815	1.15542	0.946714	1.84491	1.85335	0.948955	1.4501	0.457232	0.468588	0.0936835
HRlib_B_412	NM_015122	PXT1	0.568556	0.723349	0.964967	0.978275	1.11916	1.81699	0.381518	1.22593	0.808787	1.1359	0.198435	0.589168	0.419348
HRlib_B_193	NM_152719	ZPBP	1.58337	0.216969	0.681954	1.15652	0.987498	3.14626	0.824388	0.634583	0.909704	1.39818	0.590622	1.17428	0.597704
HRlib_B_3298	NM_014956	CEP164	0.524368	0.549163	0.439333	1.77269	0.195529	0.734516	0.871346	3.69218	0.821389	1.37339	0.635943	1.57315	0.335692
HRlib_B_3418	NM_005118	TNFSF15	1.25566	0.725245	0.524316	0.857227	2.76852	0.668892	0.786844	0.848587	0.840612	1.26821	0.308704	1.00298	0.329854
HRlib_B_2742	NM_015391	ANAPC13	0.482376	0.991197	1.45988	0.773846	0.55595	1.28637	1.41464	1.72331	0.926824	1.24507	0.411997	0.494659	0.247018
HRlib_B_11234	NM_003527	HIST1H2BO	1.16294	0.813698	0.846462	0.895298	0.643693	1.14432	1.78133	1.34845	0.929599	1.22945	0.159132	0.47226	0.394745
HRlib_B_923	NM_024922	STARD1	1.21686	0.295893	0.194422	0.249689	0.412296	1.28241	1.56987	1.24965	0.489216	1.12856	0.486866	0.498706	0.28277
HRlib_B_543	NM_173628	TSPAN7	0.566985	0.618899	0.5256	0.885693	0.83529	0.749716	1.72166	1.28563	0.649294	1.14807	0.162156	0.448868	0.12797
HRlib_B_8113	NM_015161	ARL6IP1	0.469728	0.667576	0.431483	1.14581	0.439187	1.76385	1.47688	1.38291	0.67865	1.26571	0.328178	0.574344	0.131325
HRlib_B_117	NM_012183	OR1D4	0.948493	0.252253	0.438646	2.26879	0.971672	0.339278	0.853354	2.4636	0.977047	1.15698	0.91006	0.913311	0.127213
HRlib_B_2484	NM_001005339	RGS1	1.52466	0.878989	0.787257	0.68592	2.14116	0.836896	1.61926	0.941746	0.969206	1.38477	0.378604	0.611977	0.120834
HRlib_B_8625	NM_133456	SHROOM1	0.925336	1.55768	0.586298	0.743866	0.751964	1.22688	1.62294	1.35998	0.953294	1.24044	0.426069	0.364867	0.441434
HRlib_B_7245	XM_011515193	THSD7A	0.74653	1.36476	0.989979	0.721463	1.79745	0.983118	1.11166	1.81893	0.955682	1.42779	0.298397	0.442458	0.283868
HRlib_B_7387	NM_017677	MTMR8	0.675459	0.547655	0.595849	0.696338	1.16992	0.481563	1.2699	2.11934	0.628825	1.26018	0.0693026	0.671479	0.132247
HRlib_B_8944	NM_014900	COBLL1	0.728728	0.542466	0.529724	2.13553	0.778563	0.851659	1.48451	1.65543	0.984113	1.19254	0.772984	0.442378	0.534779
HRlib_B_1564	NM_017446	MRPL39	1.18252	0.859683	0.499917	1.18913	1.4733	1.56596	0.895933	1.93612	0.932813	1.46783	0.327007	0.430512	0.0178632
HRlib_B_993	NM_173849	MAPRE3	0.878176	1.23796	0.981485	0.866874	0.793424	1.23752	1.25817	1.22188	0.991124	1.12775	0.172451	0.223378	0.288221
HRlib_B_1639	XR_428517	PRUNE2	0.436947	0.826649	1.34147	0.734857	1.68222	0.643925	0.667835	2.49342	0.834981	1.37185	0.376413	0.890647	0.419862
HRlib_B_3297	NM_014956	CEP164	1.43316	1.15662	0.657715	0.491784	1.38475	1.22545	1.12857	1.1793	0.934818	1.22952	0.436121	0.110794	0.184739
HRlib_B_2492	NM_001039355	SLC25A29	0.896164	0.834845	1.23894	0.895994	1.77677	0.954325	1.8599	1.52	0.966486	1.52775	0.183917	0.408742	0.0388473
HRlib_B_9953	XM_024453353	C3orf49	1.22457	0.937583	0.989974	0.616342	1.37488	1.66357	0.98765	1.22822	0.942116	1.31358	0.250478	0.282704	0.125433
HRlib_B_384	NM_000994	ARHGAP25	1.48529	0.888592	0.931483	0.478672	0.561877	0.846593	1.33476	2.35994	0.946009	1.27579	0.413414	0.790091	0.612925
HRlib_B_452	NM_015180	TMEFF2	1.68928	0.588543	0.796296	0.814934	1.33358	1.55958	0.68146	1.96455	0.972264	1.38479	0.488902	0.536648	0.355993
HRlib_B_773	NM_001026	HELQ	0.413519	0.642442	0.552484	0.738672	0.421926	2.32274	1.68517	0.685461	0.586779	1.27882	0.138281	0.88341	0.20396
HRlib_B_567	NM_015350	ZNHIT3	1.26863	0.914159	0.577832	0.615333	2.11666	1.69595	0.718546	0.522197	0.843989	1.26334	0.320608	0.766248	0.170641
HRlib_B_1121	NM_153228	EMP2	0.759354	0.813597	0.842862	0.396213	1.25748	1.82494	1.21493	0.468897	0.703007	1.19156	0.207435	0.55627	0.0880527
HRlib_B_7673	NM_016057	COPZ1	1.27174	0.532359	1.16134	0.948857	1.11214	1.34675	1.14872	1.17492	0.978573	1.19563	0.326261	0.103983	0.385873
HRlib_B_4821	NM_007080	LSM6	0.669312	0.914994	0.92757	0.887692	0.98685	1.11281	1.39964	1.17484	0.849892	1.16854	0.121532	0.172786	0.0113636
HRlib_B_1153	NM_006646	MTIF3	1.52848	0.529215	0.892515		1.13972	0.853632	1.41464		0.983403	1.136	0.505794	0.28052	0.636608
HRlib_B_6521	NM_001025070	RPS14	0.622572	0.846828	1.13322	0.829552	0.876353	1.73959	1.35288	1.22669	0.858044	1.29888	0.209848	0.356314	0.0658925
HRlib_B_1567	NM_017446	MRPL39	0.764191	0.596154	0.71634	0.912818	1.53543	0.667854	0.514562	2.59833	0.747376	1.32904	0.131003	0.958162	0.261119
HRlib_B_9168	NM_170743	IL28RA	0.478789	1.57555	0.181758	1.49652	0.356546	1.78613	1.17795	1.55958	0.933153	1.22005	0.707363	0.627996	0.327861
HRlib_B_8971	XM_017024430	TANC2	1.29956	0.387318	0.645187	1.41565	1.17458	1.58499	0.518135	1.99738	0.936929	1.31877	0.499287	0.63066	0.317309
HRlib_B_4531	NM_001011544	MAGEA11	0.947258	0.893286	0.748873	0.574685	0.913987	1.66813	1.2436	1.31924	0.791025	1.28624	0.166779	0.309472	0.0771195
HRlib_B_451	NM_015180	TPH2	0.48662	1.12795	0.598884	0.796599	1.36976	1.53328	1.23318	0.445386	0.752512	1.1454	0.281185	0.482532	0.236898
HRlib_B_79	NM_003247	FAM189B	0.242729	1.98531	1.18919	0.394997	0.829373	2.46458	1.18996	0.567878	0.953057	1.26295	0.803597	0.840705	0.105884
HRlib_B_6611	NM_014969	WDR47	1.23262	0.681878	0.599519	0.835343	1.1232	1.38252	1.515	1.43861	0.837339	1.36483	0.281055	0.169993	0.0980521
HRlib_B_2185	NM_015137	EFR3A	0.828672	1.7415	0.684596	0.726326	1.45418	1.35279	1.72113	0.889655	0.995274	1.35444	0.501153	0.346621	0.325887
HRlib_B_7259	NM_012339	TSPAN15	1.14884	0.967393	0.772678	0.584561	1.39288	1.45413	0.765592	1.28389	0.868367	1.22412	0.243701	0.313691	0.101985
HRlib_B_11565	NM_012466	TSPAN16	0.682224	0.549416	1.15815	0.93438	0.748873	0.689465	0.899749	2.26346	0.831042	1.15039	0.270271	0.747308	0.425919
HRlib_B_971	XM_017029281	FBXL4	0.626437	0.497547	0.67975	0.39273	0.746236	1.42439	1.78638	0.732792	0.549116	1.17245	0.129306	0.521326	0.0764075
HRlib_B_7348	NM_001040032	C8orf74	0.613668	0.879596	0.763136	0.778692	0.666213	1.25439	0.919722	1.83227	0.758773	1.16815	0.10965	0.504035	0.166393
HRlib_B_758	NM_016228	FTH1	0.762177	0.971532	1.24531	0.766619	0.769659	1.14686	1.35298	1.36997	0.93641	1.15987	0.227919	0.279206	0.187188
HRlib_B_1347	NM_173514	CCDC27	1.42767	0.815188	0.678782	0.76624	1.47884	1.24216	0.929975	1.25143	0.921969	1.2256	0.34182	0.225437	0.0530382
HRlib_B_8383	NM_001001656	OR9A4	1.52986	0.48929	0.379542	1.32732	1.95126	0.742226	1.28542	1.37199	0.931503	1.33773	0.581639	0.49496	0.113714
HRlib_B_6792	NM_182548	LHFPL5	0.39634	0.778843	0.354294	1.17149	0.683711	2.62892	0.588123	0.942927	0.675241	1.21092	0.382006	0.957145	0.322347
HRlib_B_9657	NM_001771	CD22	1.16382	0.711969	0.686113	1.28587	1.32424	0.876989	0.985894	1.29244	0.961945	1.11989	0.307818	0.222476	0.0779377
HRlib_B_92	NM_015934	SLC27A2	1.38972	0.884576	0.345873	1.17654	1.63747	0.927315	0.743886	1.15544	0.949177	1.11603	0.452371	0.386247	0.180768
HRlib_B_53	NM_199336	PRKAR2B	0.882165	0.891323	0.962534	1.21391	1.14937	1.11685	1.24487	1.17632	0.987484	1.17185	0.155169	0.0544155	0.0908941
HRlib_B_2475	NM_006114	TOMM4	1.25369	0.735997	0.167297	1.32618	0.659533	0.598394	2.17297	2.32177	0.87079	1.43817	0.537607	0.936692	0.40322
HRlib_B_1146	NM_145693	OIT3	0.413175	0.323855	0.777492	0.651264	0.577748	0.683913	1.46869	2.54482	0.541446	1.31879	0.209426	0.908816	0.138593
HRlib_B_5151	NM_007003	PAGE4	1.14248	1.25812	0.755545	0.837187	0.677912	1.13479	2.16667	1.47454	0.998331	1.36348	0.240263	0.627095	0.446506
HRlib_B_553	NM_001024598	FGF19	1.14542	0.528514	1.57638	0.718159	0.986269	1.13717	1.11637	1.34564	0.992117	1.14636	0.467205	0.148689	0.613753
HRlib_B_7676	NM_016057	COPZ1	0.442191	1.36199	0.781572	0.594893	0.585783	0.678234	1.53458	1.72178	0.795162	1.13009	0.402565	0.58142	0.459206
HRlib_B_11368	NM_005645	TAF13	0.977682	1.14346	0.651634	0.993191	0.582558	0.921512	0.834485	2.32158	0.941493	1.16503	0.207198	0.784315	0.604621
HRlib_B_1145	NM_145693	OR8B12	1.78518	0.68439	0.354858	1.15296	1.56954	0.763245	0.487443	1.81729	0.994346	1.15938	0.620642	0.634952	0.434041
HRlib_B_1786	NM_006997	TACC2	0.944114	1.17327	1.22636	0.43896	0.538646	1.28579	1.25274	1.75617	0.945675	1.20834	0.359325	0.502188	0.528279
HRlib_B_1885	NM_181806	AASDH	0.991849	0.784632	0.996756		0.163962	0.464327	2.71982		0.924412	1.11604	0.121078	1.39701	0.828765
HRlib_B_3286	NM_005952	MT1X	0.653149	1.1356	1.2795	0.717268	0.753351	1.39118	1.42719	1.23538	0.946378	1.20178	0.308355	0.310321	0.0716917
HRlib_B_14	NM_138477	UBE2T	1.19546	0.631226	0.573949	1.12666	1.17792	1.4887	0.815363	1.36442	0.881824	1.2116	0.324499	0.293414	0.174422
HRlib_B_782	NM_021034	POLDIP2	0.919374	0.553899	0.898789	0.476734	1.28923	0.567832	1.74345	1.23819	0.712199	1.20968	0.229666	0.484432	0.080582
HRlib_B_8574	NM_014750	DLGAP5	0.796228	0.958171	1.45435	0.48678	0.853361	1.24197	1.4342	1.98656	0.923883	1.37902	0.404116	0.47161	0.288952
HRlib_B_8619	NM_133456	SHROOM1	0.888718	0.886457	1.32924	0.847925	0.887327	1.65695	1.23997	1.43691	0.988086	1.30529	0.228207	0.326572	0.233729
HRlib_B_41	NM_001007553	MGC4215	1.12695	0.968759	0.965685	0.688599	0.959912	1.29765	1.55156	0.722596	0.937499	1.13293	0.182222	0.365466	0.32215
HRlib_B_6484	NM_003471	KCNAB1	0.977437	1.13469	0.791729	0.961695	0.772591	0.996526	1.41311	1.34849	0.966388	1.13268	0.14021	0.301893	0.469282
HRlib_B_726	NM_015414	SGCB	0.75249	0.742735	0.727266	1.27168	1.86677	0.985365	1.29938	1.22275	0.873543	1.34357	0.265628	0.373543	0.156005
HRlib_B_363	NM_004915	PYGO1	0.936866	0.535794	1.21787	1.27868	0.787928	1.14328	1.77448	1.14688	0.992304	1.21314	0.338806	0.410359	0.367909
HRlib_B_984	NM_006634	C12orf53	0.755665	1.18816	0.837422	0.766815	1.96797	1.2243	1.14757	1.12752	0.887014	1.36684	0.203999	0.402916	0.155702
HRlib_B_2721	NM_181781	ZNF326	0.984386	0.771742	0.831168	0.774875	0.837462	1.36317	0.973676	1.46853	0.840543	1.16071	0.0997073	0.302882	0.201535
HRlib_B_1947	NM_001136108	R3HCC1	0.928772	0.512862	0.785696	1.47461	1.12696	0.681674	1.53668	1.32996	0.925486	1.16882	0.404703	0.365307	0.282318
HRlib_B_6391	NM_001080413	NOBOX	0.458872	1.45475	0.784252	0.367847	1.67769	2.25689	0.396632	1.37313	0.76643	1.42608	0.492463	0.778057	0.163702
HRlib_B_2229	NM_005478	INSL5	0.79657	0.831856	0.411297	1.56168	0.941748	1.14546	0.862515	1.87147	0.90035	1.2053	0.480274	0.459829	0.0165269
HRlib_B_1816	NM_194293	XIRP1	0.718785	0.227389	1.52739	0.477133	0.127831	2.39569	1.14789	0.781497	0.737675	1.11323	0.563408	0.953407	0.591618
HRlib_B_352	NM_133337	RRP8	0.799278	0.677445	1.24768	0.588619	0.626864	0.425552	0.692293	2.9695	0.828255	1.17855	0.292645	1.19935	0.642885
HRlib_B_823	XM_006712870	BANF2	1.19135	0.814976	1.13279	0.557515	0.931494	0.877498	1.43885	1.34277	0.924157	1.14765	0.295107	0.284355	0.384885
HRlib_B_581	NM_000136	FANCC	0.642328	0.938926	0.975125	1.15112	0.736639	1.12859	1.22634	1.64785	0.926874	1.18486	0.211128	0.374233	0.0574849
HRlib_B_3684	NM_001018113	FANCB	0.669989	0.238565	0.429587		0.428783	0.292746	2.61391		0.446047	1.11181	0.216183	1.30263	0.475432
HRlib_B_7194	NM_174896	C1orf162	0.696381	1.11235	0.777656	0.684656	1.23259	1.69717	1.2973	0.589327	0.817761	1.2041	0.200701	0.458463	0.0961011
HRlib_B_921	NM_024922	UNC5	0.567223	1.15719	0.648727	0.718989	0.751412	1.4635	1.41595	1.22462	0.773033	1.21387	0.263509	0.325133	0.0406127
HRlib_B_881	NM_003194	TBP	1.13997	0.849597	1.17719	0.814496	0.957333	1.31959	1.17892	1.23892	0.995314	1.17369	0.189679	0.155326	0.346124
HRlib_B_4654	NM_001079911	DMP1	0.548887	1.244	1.17315	0.923282	0.938954	1.48533	1.17445	1.42915	0.972331	1.25697	0.31403	0.251488	0.0793659
HRlib_B_8682	NM_198149	SHISA4	0.516447	1.26619	0.899481	0.954149	0.948587	1.56265	1.24919	0.884442	0.909066	1.16122	0.307576	0.311291	0.10747
HRlib_B_5688	NM_018518	MCM1	0.732432	0.683865	0.844532	0.532146	1.11992	0.357425	0.313553	3.57178	0.698244	1.34067	0.129569	1.53279	0.491954
HRlib_B_1812	NM_194293	SLC43A1	1.11465	1.19475	0.582354	1.01498	1.15776	1.96793	0.975336	1.31285	0.976683	1.35347	0.272976	0.432245	0.088552
HRlib_B_556	NM_001024598	CHRNG	0.541692	0.848519	0.642212	0.776884	0.63648	1.12738	0.785723	1.91686	0.702327	1.11661	0.13705	0.571699	0.189439
HRlib_B_1648	NM_182919	PRELP	1.19982	0.919211	0.788925	0.788895	1.79237	1.23625	0.769355	1.67484	0.924214	1.36821	0.193735	0.465467	0.105292
HRlib_B_797	NM_018062	C3orf58	0.467154	0.249626	0.699144	0.591714	1.39185	0.816188	1.3644	1.36415	0.50191	1.23415	0.193064	0.278942	0.00243766
HRlib_B_6486	NM_173553	TRIML2	0.675288	0.624514	0.736548	1.51253	0.78883	1.16472	1.31872	1.37492	0.887219	1.1618	0.419381	0.264044	0.211564
HRlib_B_9247	NM_003011	SET	1.94578	0.384548	0.584685	0.999445	0.679917	0.149429	2.26165	2.21158	0.978615	1.32564	0.693769	1.07416	0.642351
HRlib_B_8449	NM_173848	RALYL	0.995557	0.732694	1.35433	0.748442	0.914696	0.969146	1.12991	1.58133	0.957755	1.14877	0.290495	0.302499	0.475178
HRlib_B_399	NM_020201	GIMAP2	0.939241	1.15433	0.899734	0.825374	0.89418	0.949156	1.1762	1.57428	0.954671	1.14845	0.141232	0.309014	0.424963
HRlib_B_2187	NM_015137	EFR3A	0.849273	1.16437	1.21594	0.66944	1.16582	1.32456	1.28383	1.21867	0.974757	1.24822	0.260186	0.0701397	0.0805445
HRlib_B_1782	NM_006997	TACC2	0.654757	0.619561	0.784875	0.884338	0.921648	1.35958	1.65139	0.835373	0.735883	1.192	0.121862	0.382709	0.120678
HRlib_B_7233	NM_002727	SRGN	1.25728	0.621983	0.687178	0.997148	1.64227	0.632977	1.27693	1.23646	0.890897	1.19716	0.294018	0.418062	0.0867071
HRlib_B_94	NM_015934	OR56B4	1.42653	0.595857	0.935714	0.795546	1.12259	1.18774	1.17662	1.14959	0.938412	1.15914	0.354035	0.0291585	0.328451
HRlib_B_3685	NM_001018113	FANCB	0.811734	0.741763	0.612998	1.54585	0.165875	1.52567	1.28922	2.36666	0.928087	1.33686	0.419988	0.907308	0.330545
HRlib_B_857	NM_001061	TBXAS1	0.373653	0.623876	1.22825	0.628557	0.714212	1.26594	1.24692	1.32954	0.713583	1.13915	0.363184	0.285488	0.0730465
HRlib_B_2564	NM_001040134	PALM	1.11233	0.973778	0.978562	0.69927	1.53993	0.836858	1.26124	1.68164	0.940986	1.32992	0.173469	0.372218	0.191123
HRlib_B_7447	NM_145000	RANBP3L	1.71682	0.668179	0.413751	0.843219	1.2129	1.81697	1.55792	1.34857	0.910492	1.48409	0.565731	0.26342	0.237411
HRlib_B_64	NM_001004471	PODXL	0.497582	0.875575	0.471474	0.913621	1.34776	0.824915	1.64251	1.22332	0.689563	1.25963	0.237503	0.33895	0.127771
HRlib_B_247	NM_152729	DEFB128	0.574982	1.97327	0.672685	0.659673	0.871385	1.79885	1.2234	0.781397	0.970152	1.16876	0.670147	0.46133	0.283442
HRlib_B_7817	NM_014757	MAML1	0.68196	0.822386	1.3165	0.995978	1.73886	1.47854	1.21589	1.21891	0.954205	1.41305	0.273553	0.249668	0.166817
HRlib_B_3686	NM_001018113	FANCB	1.14713	1.27929	0.648456	0.536382	1.27392	0.786566	1.36332	1.8713	0.902817	1.32378	0.365331	0.444381	0.361467
HRlib_B_8815	NM_152832	FAM89B	0.542594	0.849598	0.838138	1.32941	0.729252	1.15673	1.54369	1.17459	0.889935	1.15106	0.325625	0.332999	0.23768
HRlib_B_539	NM_001007534	GPR78	1.21558	0.873819	0.789868	0.854753	0.836236	1.48838	1.18279	1.21774	0.933505	1.18129	0.191452	0.267519	0.335344
HRlib_B_9698	NM_144708	ANKAR	0.791375	0.695625	0.443927	1.13355	0.868257	1.74624	0.998939	1.54298	0.766118	1.2891	0.285434	0.422191	0.0814518
HRlib_B_9597	NM_004484	GPC3	0.719471	1.72794	0.828237	0.664697	1.98965	1.37431	1.57577	0.746926	0.985086	1.42167	0.499877	0.517647	0.310256
HRlib_B_11587	NM_015157	PHLDB1	1.31731	0.961519	0.966934	0.617287	1.24244	0.823557	0.837755	1.88232	0.965763	1.19652	0.285798	0.496739	0.5515
HRlib_B_6862	NM_175878	XKR3	0.963847	0.755158	0.851495	0.383282	1.16176	0.823683	0.695852	2.17386	0.738445	1.21379	0.251665	0.669548	0.363248
HRlib_B_1131	NM_001256	MAPRE1	0.828844	0.744158	0.656963	1.66298	1.24432	1.24162	1.14322	1.45627	0.973237	1.27136	0.465155	0.131942	0.176392
HRlib_B_167	NM_005103	GATC	0.62243	0.662962	1.72615	0.683759	0.632148	1.21473	1.77376	1.16839	0.923825	1.19725	0.535488	0.46649	0.150195
HRlib_B_1151	NM_006646	ANKLE2	0.736315	0.62596	0.468516	0.515239	1.17549	1.82942	0.888188	1.57767	0.586507	1.36769	0.119722	0.417991	0.0318375
HRlib_B_9895	NM_012189	CABYR	0.731287	1.16432	1.15198	0.873415	0.875759	1.238	1.31152	1.72466	0.980251	1.28748	0.213519	0.348169	0.190515
HRlib_B_9995	NM_181537	KRT27	1.25299	0.959585	0.855644	0.599665	1.28573	1.1898	1.64798	1.15262	0.916972	1.31903	0.270291	0.226356	0.0971749
HRlib_B_5411	NM_001039476	NPRL3	0.518922	0.634438	0.672545	0.914872	0.933112	1.16476	1.1813	1.77999	0.685194	1.26479	0.166468	0.361673	0.00978343
HRlib_B_9381	NM_012110	CHIC2	0.349594	0.127418	0.418174	1.51426	0.583516	0.853425	2.46261	1.26616	0.602361	1.29143	0.620469	0.829718	0.257094
HRlib_B_873	NM_003194	ADAM32	1.51223	0.38113	1.32928	0.624417	1.57489	1.1584	1.77313	0.611425	0.961765	1.27946	0.544372	0.513783	0.18082
HRlib_B_1948	NM_001039887	TP53l11	0.58692	1.23236	0.921516	0.491399	1.24573	0.89929	2.43286	0.431563	0.80805	1.25236	0.33768	0.854787	0.360448
HRlib_B_6717	NM_145173	DIRAS1	1.44978	0.446173	0.369725	0.776723	1.89797	1.15933	0.416636	2.11464	0.760599	1.39714	0.49223	0.771056	0.100365
HRlib_B_171	NM_194252	ABCA13	0.943355	0.967923	0.715783	1.14799	1.59183	0.849416	1.12444	1.25919	0.943762	1.20622	0.177262	0.30849	0.216015
HRlib_B_6999	NM_015214	DDHD2	0.415667	0.499735	0.582663		0.46566	2.38449	0.794352		0.499355	1.21483	0.0834989	1.0262	0.346825
HRlib_B_354	NM_133337	MYOF	1.72846	1.39384	0.459327	0.152332	2.76389	0.934945	0.969919	0.698772	0.933489	1.34188	0.748095	0.955625	0.282909
HRlib_B_3693	NM_000514	GDNF	1.19791	0.879365	1.38954	0.456776	1.38585	0.948791	1.14788	1.27474	0.980898	1.18931	0.407878	0.18752	0.417933
HRlib_B_789	NM_153370	CNNM3	0.881123	0.883187	0.773577	1.38334	0.865726	1.15781	1.19124	1.43984	0.980305	1.16366	0.27352	0.235114	0.162624
HRlib_B_1521	NM_014208	TBC1D1B	1.35925	0.592845	0.458368	0.513613	1.55277	0.884363	0.876759	1.6343	0.731019	1.23705	0.422442	0.412992	0.0950375
HRlib_B_953	NM_031440	RTP3	1.59497	0.575721	0.926611	0.618728	2.12339	0.655669	0.778165	1.32388	0.929008	1.22027	0.470672	0.668478	0.235741
HRlib_B_1916	NM_002670	PDCD7	0.57753	0.915475	1.19284	0.728569	1.33437	1.7557	1.33423	1.27163	0.853603	1.42398	0.265052	0.223107	0.0353869
HRlib_B_138	NM_001080458	NDRG4	1.2395	0.75785	0.869845	0.658819	1.88752	0.845256	1.75179	1.26242	0.881503	1.43674	0.253754	0.477038	0.0452059
HRlib_B_1128	NM_153228	ANKFN1	0.349138	1.13233	1.19562	1.23134	0.993232	1.76176	0.348998	1.84933	0.977107	1.23833	0.420643	0.706701	0.530372
HRlib_B_866	NM_015289	IL31RA	0.666237	0.822614	0.879129	0.852782	0.963934	1.16523	1.19158	1.14852	0.80519	1.11732	0.0954696	0.10378	9.16561e-05
HRlib_B_4337	NM_015483	KBTBD2	0.387468	0.655983	1.31754	0.837736	0.597957	1.29633	1.53478	1.28635	0.799681	1.17885	0.391659	0.403929	0.034867
HRlib_B_482	NM_031481	LETM2	0.734862	0.315871	0.495296	1.78114	0.615614	0.359785	0.788591	2.65415	0.831791	1.10453	0.655757	1.04798	0.298345
HRlib_B_7833	NM_152430	OR51E1	0.889673	0.223532	0.143816	1.56334	1.61746	0.632443	1.76473	1.41693	0.70509	1.35789	0.662719	0.5042	0.175706
HRlib_B_11611	NM_001040057	FAM133B	0.417248	1.66594	1.36429	0.236169	0.717635	1.33995	1.32662	1.81284	0.920912	1.29926	0.701	0.44887	0.43353
HRlib_B_2359	NM_001039211	ATAD3C	0.497763	2.86584	0.166158	0.283245	0.495749	1.94574	0.514929	1.61221	0.953252	1.14216	1.28243	0.747876	0.711644
HRlib_B_887	NM_022111	TMCO5A	0.875414	0.292539	0.453547	1.43343	1.69554	0.777713	1.39156	1.18465	0.763733	1.26236	0.509643	0.385252	0.1586
HRlib_B_11656	NM_015215	CAMTA1	0.464822	0.737916	1.15297	1.17959	0.539928	0.723196	1.67192	1.53236	0.883824	1.11685	0.344852	0.568199	0.155147
HRlib_B_2871	NM_024691	ZNF419	0.891626	1.79734	0.597718	0.55163	1.58816	0.917239	0.883232	1.99112	0.959578	1.34494	0.578453	0.539385	0.484689
HRlib_B_9961	XM_024453353	C3orf49	1.23418	0.681627	0.725246	0.864553	1.27922	1.2683	1.24432	0.74164	0.876402	1.13337	0.250952	0.261561	0.237874
HRlib_B_6378	NM_001010939	LIPJ	0.768771	1.14687	1.16738	0.74493	1.19311	1.18525	1.11694	1.28847	0.956988	1.19594	0.231456	0.0705323	0.197136
HRlib_B_643	NR_045020	LETMD1	1.16895	0.872234	0.924139	0.881799	1.24539	0.881265	1.76938	1.43415	0.96178	1.33254	0.139942	0.370765	0.159447
HRlib_B_1558	NM_001004704	YIPF6	0.828492	1.15733	0.999135	0.924819	0.65245	1.18592	1.39879	1.5186	0.977444	1.18894	0.138788	0.383206	0.312137
HRlib_B_4718	NM_000619	IFNG	1.52287	0.741724	0.742385	0.631148	0.914912	1.11723	1.34268	1.37911	0.909532	1.18848	0.41222	0.21605	0.428373
HRlib_B_1897	NM_173698	RABGAP1L	0.774345	0.959589	1.25787	0.776623	1.23186	1.87188	1.19722	1.14194	0.942107	1.36073	0.227701	0.342777	0.126809
HRlib_B_158	NM_001005235	ANKRD26	0.978427	0.896379	0.799769	1.30595	0.882976	0.693415	2.16657	1.38317	0.995133	1.28153	0.219703	0.657863	0.489614
HRlib_B_11573	NM_022171	TCTA	0.235877	0.863112	0.373727	0.115585	0.14694	1.93653	0.781796	1.55273	0.397075	1.1045	0.328104	0.7988	0.129203
HRlib_B_157	NM_001005235	MRPL39	1.393	0.915585	0.832883	0.775697	1.28254	0.864721	1.197	1.56553	0.97929	1.22745	0.281718	0.28858	0.320806
HRlib_B_1788	NM_006997	FJX1	0.947117	0.787483	0.756942	0.946966	0.985672	1.85139	1.23136	1.14365	0.859627	1.30302	0.101705	0.379452	0.144096
HRlib_B_1622	NM_005993	TBCD	0.381315	0.476257	0.671578	0.986974	0.981511	0.827747	1.46388	1.24353	0.629031	1.12917	0.26748	0.281524	0.0259091
HRlib_B_6443	NM_014732	KIAA513	1.32668	1.59454	0.214793	0.411129	0.898974	1.61143	1.15599	1.36347	0.886787	1.25747	0.676326	0.302952	0.361084
HRlib_B_878	NM_003194	MURC	0.722549	1.17383	0.887213	0.769378	1.16795	1.48574	1.36845	0.628522	0.888242	1.16266	0.202603	0.379501	0.151057
HRlib_B_327	NM_015041	SNTN	0.913738	0.563725	0.832786	1.19115	0.963464	1.15547	1.14942	1.43252	0.875349	1.17522	0.258279	0.193305	0.0757484
HRlib_B_8974	XM_017024430	TANC2	0.953277	0.936269	1.12233	0.951485	0.799544	1.39824	1.44465	1.95919	0.990841	1.4004	0.0879925	0.474424	0.185101
HRlib_B_6454	NM_003175	XCL2	0.967527	0.665924	0.665932	0.944748	1.28559	1.32363	0.961584	1.13346	0.811033	1.17607	0.16781	0.164913	0.0369083
HRlib_B_7582	NM_002032	FTH1	1.69377	0.854624	0.637427	0.775765	1.42789	0.943668	0.988629	1.38866	0.990395	1.18721	0.477429	0.256424	0.37134
HRlib_B_7483	NM_001037668	DEFB17A	0.759375	0.69383	1.44486	0.921994	0.763865	1.39579	1.17977	1.44974	0.955015	1.19729	0.340359	0.311607	0.360207
HRlib_B_452	NM_015180	SYNE2	2.24783	0.255493	0.439395	0.958959	1.57686	0.564345	1.22518	1.66319	0.97542	1.25739	0.899059	0.49936	0.460889
HRlib_B_5819	NM_022486	SUSD1	0.594132	0.923537	0.841893	0.548737	0.577196	1.48395	0.864354	1.96761	0.727075	1.22328	0.18372	0.624028	0.234672
HRlib_B_814	NM_001289	FAM151A	0.825641	1.47843	0.731778	0.796488	0.941277	1.31748	0.885646	1.55664	0.958085	1.17526	0.34911	0.318488	0.344714
HRlib_B_2777	NM_006303	AIMP2	0.961974	1.537	0.475242	0.823788	1.22746	1.34175	1.24256	1.21459	0.9495	1.25659	0.441977	0.0579133	0.21961
HRlib_B_791	NM_153370	FAM189B	0.717528	0.891746	0.959312	0.926679	1.37437	1.26232	1.61557	1.24799	0.873816	1.37506	0.107783	0.170002	0.0115041
HRlib_B_7167	NM_147129	ALS2CL	0.916727	1.56392	0.689715	0.781618	1.67927	0.819329	0.75277	1.55925	0.987996	1.20266	0.39511	0.484309	0.593555
HRlib_B_113	NR_051988	CDC27	0.64237	0.748719	0.614365	0.66748	0.569472	0.757842	1.47589	1.96366	0.668234	1.19172	0.057877	0.646037	0.214108
HRlib_B_929	NM_001039396	UNC5	0.814742	0.828776	1.29687	0.796642	1.51919	0.954691	1.26225	1.15542	0.934257	1.22289	0.242098	0.235108	0.169799
HRlib_B_4384	NM_014957	DENND3	1.52361	0.723443	0.82329	0.897653	1.11473	0.816318	1.47378	1.22594	0.992	1.15769	0.361525	0.272612	0.511422
HRlib_B_842	NM_001042784	CCK	1.58383	0.936567	0.72423	0.546284	1.53119	1.63667	1.18249	0.959616	0.947729	1.32749	0.453087	0.312752	0.0946438
HRlib_B_1459	NM_021115	DMC1	0.792875	0.566189	1.22782		1.66462	0.993599	1.26422		0.862294	1.30748	0.336233	0.337594	0.206352
HRlib_B_33	NM_152637	KCNJ14	0.584622	0.861517	0.777884	0.729976	1.38444	1.32668	1.27634	1.84382	0.7385	1.45782	0.116097	0.261095	0.0177323
HRlib_B_4321	NM_001005199	OR8H1	1.28979	0.77373	0.688386	0.75749	0.649953	0.837532	0.383755	2.87278	0.877349	1.18601	0.277439	1.13982	0.65236
HRlib_B_269	NM_018048	MAGOHB	0.752819	0.744653	1.496	0.778313	0.718522	0.879568	1.79699	1.21841	0.942945	1.15337	0.36898	0.476984	0.132872
HRlib_B_519	NM_015493	TCTA	0.873622	1.18383	1.13892	0.719882	0.888147	0.883197	0.956192	1.65964	0.979063	1.09679	0.220436	0.376704	0.704029
HRlib_B_1236	NM_172004	CLECL1	0.933948	0.955676	0.844258	0.874199	1.37748	0.917377	0.942624	1.12987	0.90202	1.09184	0.0516682	0.21271	0.16467
HRlib_B_8636	NM_015380	SAMM5	0.984584	0.35856	0.499299	1.85917	0.546116	0.312943	0.629347	3.49143	0.925403	1.24496	0.677813	1.50362	0.531741
HRlib_B_1678	NM_002791	PSMA6	0.869633	1.1594	1.33928	0.476126	0.928144	1.39215	1.48245	0.991193	0.96111	1.19848	0.37679	0.279401	0.0964161
HRlib_B_7847	NM_080877	SLC34A3	0.578724	0.324488	0.239593	0.133586	0.836826	0.587914	0.88737	2.13345	0.319098	1.11139	0.189886	0.69383	0.150693
HRlib_B_171	NM_194252	OAS1	0.949276	1.3114	0.944579	0.588986	0.347944	1.63219	1.39568	1.34777	0.94856	1.1809	0.294936	0.569051	0.485271
HRlib_B_8918	NM_007219	RNF24	0.931746	1.99445	0.488885	0.549612	0.513188	0.675291	1.7158	1.73336	0.991174	1.15941	0.696986	0.65599	0.805669
HRlib_B_4825	NM_018704	CTTNBP2NL	0.782945	0.949522	0.617416	1.32363	0.917249	0.95529	0.859389	1.61256	0.918377	1.08612	0.302279	0.353166	0.0760286
HRlib_B_1455	NM_021115	SEZ6L	0.651644	0.556465	0.618175	1.81847	0.632617	0.624839	0.478216	2.74176	0.911188	1.11936	0.606137	1.08393	0.453216
HRlib_B_7988	NM_001025598	ARHGAP3	0.781285	0.95854	0.97467	0.781628	0.733785	1.69432	0.888491	1.42129	0.874031	1.18447	0.107098	0.449724	0.251076
HRlib_B_5935	NM_033506	FBXO24	0.616589	0.769628	1.25522	0.994595	1.59732	0.936126	0.846379	1.22173	0.909009	1.15039	0.278164	0.338215	0.459354
HRlib_B_1479	NM_001348951	WDR49	1.32155	1.49179	0.458768	0.694166	1.46566	1.37257	0.982664	0.933649	0.991569	1.18864	0.493773	0.269578	0.234327
HRlib_B_359	NM_133337	CLYBL	2.08755	0.473622	0.869699	0.376682	0.926353	1.65416	1.35645	0.471142	0.951889	1.10203	0.786573	0.515899	0.779938
HRlib_B_573	XM_017028541	NTHL1	1.69633	0.91965	0.891137	0.359817	1.85269	0.43479	1.54258	1.37169	0.966732	1.30044	0.550328	0.610475	0.379236
HRlib_B_7736	NM_015503	SH2B1	0.798732	1.81328	0.575278	0.565789	0.656633	1.16869	0.827112	1.6285	0.938271	1.07023	0.593191	0.428768	0.738558
HRlib_B_58	NM_015577	RAI14	0.386127	0.523854	0.572614	0.437123	0.839372	1.51443	1.97998	1.17736	0.479929	1.37779	0.0839664	0.486954	0.0212426
HRlib_B_578	NM_000136	EIF3D	0.714288	0.542252	0.184895	1.94827	0.648235	1.46752	0.496295	2.14519	0.847428	1.18931	0.766305	0.766842	0.201845
HRlib_B_884	NM_022111	CLSPN	1.21936	0.815748	0.879356	0.911121	1.16285	1.5312	1.91385	1.95977	0.956395	1.64192	0.179736	0.372712	0.0772239
HRlib_B_75	NM_012106	ARL2BP	1.27552	0.979611	0.864244	0.457978	0.972442	0.84426	1.31272	1.78988	0.894339	1.22983	0.33857	0.42247	0.430429
HRlib_B_7652	NM_000363	TNNI3	0.698235	0.615775	0.735342	1.91752	0.652138	0.93485	1.78943	1.14473	0.991718	1.13028	0.61922	0.483561	0.739748
HRlib_B_4198	NM_001039508	SIRPG	0.639178	0.266264	0.328935	1.83475	0.263442	0.681953	3.63663	1.12329	0.767283	1.42633	0.730085	1.51478	0.522964
HRlib_B_2989	NM_153254	TTLL1	0.994961	1.27859	0.986835	0.671765	1.18983	0.934282	1.24267	1.34282	0.983037	1.1774	0.247923	0.174053	0.419805
HRlib_B_235	NM_001031800	COLQ	0.719268	0.721245	0.788783	0.641863	0.694495	1.85429	1.44651	0.568627	0.71779	1.14098	0.0600529	0.613487	0.240008
HRlib_B_8588	NM_012375	OR52A1	0.357732	1.34682	0.484125	0.54356	0.439199	0.799325	1.46781	1.78395	0.68306	1.12257	0.449242	0.613215	0.364604
HRlib_B_5357	NM_001001414	NCCRP1	0.645899	0.664289	1.21569	0.247652	0.624525	2.17183	1.12371	0.671243	0.693384	1.14783	0.397738	0.718828	0.305975
HRlib_B_6555	XM_011517512	NKAIN3	0.712756	0.295371	0.554844	0.733749	0.427154	1.69458	0.855838	1.34328	0.57418	1.08021	0.202298	0.554824	0.244905
HRlib_B_6718	NM_015090	NFASC	1.6348	0.545712	0.256438	0.641776	0.829347	0.766921	1.63668	1.33367	0.769681	1.14165	0.599547	0.416285	0.477017
HRlib_B_1912	NM_015070	ZC3H13	0.518448	1.93421	0.727616	0.748175	1.49328	0.941663	0.855124	1.32146	0.982113	1.15288	0.643163	0.304171	0.714507
HRlib_B_24	NM_001083585	FANCC	0.784743	1.36446	0.931341	0.862846	0.66977	1.14853	1.35522	1.14337	0.985849	1.07922	0.259418	0.290257	0.586315
HRlib_B_422	NM_001017975	C2orf72	1.46963	0.736315	0.846354	0.667254	0.948736	1.16739	1.97597	1.16175	0.929889	1.31346	0.367309	0.453248	0.341622
HRlib_B_72	NM_012106	FKBP9	1.17882	0.854961	0.967763	0.389256	1.29659	0.582494	1.29316	1.81274	0.847699	1.24625	0.333805	0.505377	0.35294
HRlib_B_1676	NM_002791	PSMA6	0.933313	0.535449	0.893296	1.17215	0.9	1.19428	1.29345	1.26582	0.883551	1.16339	0.2627	0.180496	0.1701
HRlib_B_5358	NM_001001414	NCCRP1	0.914728	0.997484	0.993965	0.683428	1.81989	0.931811	1.22844	1.42733	0.897401	1.35187	0.147677	0.372569	0.136311
HRlib_B_255	NM_003836	RDH8	0.663227	1.16436	0.932245	0.574355	0.916216	0.944453	1.62896	1.43366	0.833546	1.23082	0.267934	0.356205	0.199703
HRlib_B_9646	NM_006839	IMMT	0.692778	1.45257	1.27617	0.352837	0.733576	1.39951	1.63678	0.753796	0.943588	1.13092	0.510412	0.457582	0.197769
HRlib_B_11771	NM_005621	S1A12	0.643413	0.251634	0.998185	1.56596	0.21414	1.47674	1.57754	1.45138	0.864798	1.17995	0.558094	0.646176	0.456177
HRlib_B_56	NM_015577	RAI14	0.877974	0.765872	0.394773	0.951265	1.35659	0.892855	1.67522	0.931963	0.747471	1.21416	0.247183	0.372262	0.20673
HRlib_B_2392	NM_001008693	CST9	0.898999	0.855592	1.25752	0.555112	1.23389	1.48863	1.78485	1.19731	0.891805	1.42617	0.287792	0.271968	0.00494423
HRlib_B_6896	NM_012247	SEPHS1	1.6222	0.684955	0.748577	0.798918	0.741637	0.877119	1.55373	1.43128	0.963662	1.15094	0.441494	0.401389	0.654807
HRlib_B_6159	NM_014268	MAPRE2	0.463564	0.719453	0.826435	1.57656	1.83282	0.414823	1.43455	1.67466	0.896504	1.33921	0.478253	0.637643	0.307453
HRlib_B_3376	NM_012244	SLC7A8	0.819995	0.443415	1.39859	0.729729	0.688778	1.22125	1.67928	1.42936	0.847933	1.25467	0.400673	0.421174	0.148061
HRlib_B_556	NM_001024598	MAP7D2	0.981373	0.477866	0.996233	1.13115	1.77686	0.419896	0.614644	2.35393	0.896657	1.29133	0.287209	0.927749	0.365719
HRlib_B_9788	NM_153713	LIX1L	0.692334	0.433565	0.643992	1.5622	1.22528	0.835395	1.38453	0.948892	0.833022	1.09852	0.498927	0.251326	0.442854
HRlib_B_845	NM_001042784	CCK	0.689446	1.54254	0.857685	0.762344	1.41722	0.835138	0.796125	1.46479	0.963004	1.12832	0.392452	0.361933	0.663473
HRlib_B_2239	NM_014938	MLXIP	0.23499	1.14446	1.13576	1.27644	0.257976	1.75623	1.45862	1.28272	0.947915	1.18889	0.479622	0.650649	0.191488
HRlib_B_944	NM_001737	C9	1.38524	0.537296	0.85926	1.12556	1.2776	0.711545	0.869994	1.64758	0.97684	1.12668	0.363288	0.421244	0.353615
HRlib_B_7588	NM_001042552	TATDN3	0.86156	0.771179	1.56473	0.639442	1.44936	1.65439	2.21139	0.343195	0.959229	1.41458	0.413845	0.783472	0.17641
HRlib_B_2255	NM_004588	SCN2B	0.757159	1.14433	0.718826	0.562982	0.983392	1.29516	1.35152	1.16417	0.795823	1.19856	0.247044	0.163512	0.0483132
HRlib_B_91	NM_015934	DOPEY1	0.838144	1.58366	0.698169	0.624878	0.728937	1.5337	1.51526	1.51594	0.936213	1.32346	0.440607	0.39644	0.247276
HRlib_B_1594	NM_145032	FBXL13	0.159982	0.595384	0.743395	2.39145	0.979354	0.675245	0.885593	2.39421	0.972553	1.2336	0.977806	0.784119	0.259669
HRlib_B_8785	NM_005895	GOLGA3	1.42782	0.694863	0.877623	0.949125	0.961988	1.37422	1.14675	1.21939	0.987357	1.17559	0.312551	0.171102	0.487515
HRlib_B_11475	NM_002664	PLEK	1.55485	0.669413	0.667944	0.654567	0.447652	0.697555	0.823192	2.43891	0.886693	1.10183	0.445485	0.904953	0.741672
HRlib_B_11763	NM_003296	CRISP2	1.54479	0.694724	0.397752	0.669766	1.61111	0.782262	0.421446	1.73416	0.826759	1.13724	0.497226	0.637504	0.305128
HRlib_B_8468	NM_015342	PPWD1	0.629992	0.466432	1.21692	0.225927	0.674389	0.572529	1.94789	1.4488	0.634817	1.1609	0.422061	0.6545	0.15611
HRlib_B_1693	NM_182508	NXPH4	0.559367	0.622294	0.762988	0.789762	2.27254	0.877378	0.883872	0.645242	0.683602	1.16976	0.110702	0.743521	0.328278
HRlib_B_3878	NM_001077206	SEC31A	0.571986	1.46813	0.456847	0.441372	0.685461	1.99572	0.37875	1.11514	0.734585	1.04377	0.492491	0.702839	0.176035
HRlib_B_812	NM_001289	OR5M11	0.359798	1.16964	0.988999	0.937151	0.838556	1.53843	1.19625	1.47935	0.863897	1.26315	0.35053	0.320042	0.0121725
HRlib_B_6315	NM_021933	MIIP	0.672486	0.577118	0.684822	0.515738	1.77429	1.33731	0.593112	1.4986	0.612541	1.30083	0.0805059	0.50513	0.0836304
HRlib_B_1678	NM_002791	TATDN2	1.5668	0.461657	0.853335	0.621424	1.46776	1.24398	0.864541	0.751175	0.875803	1.08186	0.487921	0.332555	0.373853
HRlib_B_2665	NM_198402	PTPLB	0.733972	0.817689	0.939849	1.26133	0.958674	1.46457	1.47698	1.32285	0.938209	1.30577	0.231406	0.24173	0.0732019
HRlib_B_4	NM_144661	MGC4215	0.416882	1.42688	0.784369	0.272647	0.288742	2.43846	0.597272	1.13692	0.725195	1.11535	0.515016	0.949168	0.307252
HRlib_B_1765	NM_001145113	MYADML2	1.11178	0.372328	0.381185	1.34387	1.35936	0.794533	1.42275	1.19485	0.802292	1.19287	0.500431	0.282394	0.21296
HRlib_B_97	NM_015934	FBXL4	1.75452	0.492347	0.577315	0.395295	1.91952	0.488112	1.32233	0.545944	0.804869	1.06898	0.637452	0.682782	0.207385
HRlib_B_3488	NM_004968	ICA1	0.656456	0.993172	0.887979	0.781294	1.92939	1.36677	0.928345	1.12498	0.829725	1.33737	0.14431	0.433497	0.152324
HRlib_B_7663	NM_014325	CORO1C	1.46665	0.499444	0.5139	0.775487	1.67417	0.247915	0.643957	1.91896	0.813869	1.12125	0.453298	0.802618	0.375692
HRlib_B_358	NM_133337	MYOF	0.744858	0.867549	0.557833	1.36295	0.937651	1.45581	1.45259	1.23271	0.883297	1.26969	0.344192	0.244753	0.183381
HRlib_B_11223	NM_152515	CKAP2L	1.24814	0.575477	0.548642	0.216591	0.611116	1.82918	1.21939	0.611257	0.647212	1.06774	0.432592	0.583001	0.365529
HRlib_B_898	NM_022839	MPHOSPH6	0.76572	0.843189	0.943145	0.826963	1.93423	0.977523	1.19919	1.22988	0.844754	1.3352	0.0735895	0.414872	0.125531
HRlib_B_368	NM_181719	CDCA2	1.23238	1.66287	0.368217	0.563172	1.59848	1.39147	1.26422	0.478121	0.956661	1.18307	0.598848	0.489741	0.448307
HRlib_B_332	NM_152718	RABIF	0.323578	0.881858	1.45542	0.848232	1.23228	0.425655	0.983622	1.54847	0.877271	1.04751	0.46249	0.474653	0.675667
HRlib_B_11212	NM_001004195	OR4F4	0.695539	0.814158	0.912272	0.88226	0.664374	1.45599	0.961728	1.25352	0.826057	1.0839	0.0962089	0.345517	0.194199
HRlib_B_875	NM_003194	ARPC2	0.855751	1.34452	0.824528	0.776717	0.795973	1.21182	0.936815	1.95559	0.950378	1.22505	0.264762	0.516739	0.435192
HRlib_B_2115	NM_007370	RFC5	1.2444	1.27147	0.599789	0.822136	0.957759	1.13936	1.62586	0.778546	0.984449	1.12538	0.328768	0.364721	0.669844
HRlib_B_3118	NM_032737	LMNB2	1.11776	0.986737	0.881963	0.683636	1.54922	0.785797	0.779443	1.1486	0.917523	1.06577	0.18335	0.365585	0.457968
HRlib_B_481	NM_031481	SLC25A18	1.52448	0.739733	0.892614	0.659318	1.18881	0.87339	1.58984	1.19992	0.954036	1.21299	0.392412	0.293313	0.344036
HRlib_B_31	NM_152637	WDR3	0.546885	1.99345	0.839596	0.565317	1.58434	1.93739	0.667512	1.31939	0.986313	1.37716	0.684639	0.53657	0.281195
HRlib_B_1187	XM_017011848	C17orf61	0.595748	0.545712	1.48371	0.387326	0.376775	0.414636	2.23411	1.36294	0.753125	1.09712	0.495095	0.884703	0.339683
HRlib_B_4977	NM_001029865	DBX1	1.47325	0.325818	0.155439	0.689523	2.24996	1.17791	0.814592	1.59859	0.661008	1.46026	0.58552	0.616271	0.000668959
HRlib_B_1453	NM_144973	DENND5B	1.13328	0.584769	1.1968	0.699296	1.85223	1.19592	0.882677	0.583551	0.903537	1.12859	0.306656	0.543361	0.447511
HRlib_B_144	NM_001012456	RPP14	0.816493	0.742988	0.762443	0.716226	1.22276	0.931915	1.69912	1.42231	0.759538	1.31903	0.042435	0.323656	0.0423979
HRlib_B_5366	NM_003281	TNNI1	0.48348	1.37577	1.21382	0.747733	0.912617	1.18557	1.7942	0.746287	0.955199	1.15967	0.412036	0.46015	0.339118
HRlib_B_253	NM_003836	RDH8	0.612416	1.36313	0.497379	0.348696	0.287853	1.35956	0.379456	2.38746	0.705404	1.10358	0.451575	0.983811	0.522055
HRlib_B_3454	NM_015662	IFT172	0.291484	0.723284	0.795317	0.577974	0.47414	2.12543	1.38894	0.451589	0.597015	1.11002	0.222845	0.805548	0.218986
HRlib_B_11574	NM_022171	TCTA	0.979694	0.995956	0.866165	0.96989	1.14191	0.863454	0.944716	1.35564	0.952926	1.07643	0.0588315	0.219812	0.332657
HRlib_B_559	NM_015350	RPGRIP1L	0.166921	0.87173	0.84522	1.11217	0.847538	1.12778	1.48298	1.61277	0.74901	1.26777	0.406214	0.347145	0.0122863
HRlib_B_8175	NM_080872	UNC5D	0.972639	1.27793	0.818329	0.884284	0.861866	1.28493	0.844857	1.68876	0.988294	1.1701	0.203173	0.401243	0.449846
HRlib_B_272	NM_018048	MAGOHB	1.56136	0.972464	0.656795	0.354164	1.12244	0.643717	1.18441	1.41626	0.886196	1.09171	0.516067	0.324331	0.606173
HRlib_B_1364	NM_172369	RPS15	1.22244	0.829639	1.39584	0.355334	1.27119	1.31242	1.17845	0.991837	0.950812	1.18847	0.462279	0.142562	0.312476
HRlib_B_5969	NM_000975	RPL11	0.449866	0.696224	0.658892	0.833297	2.21721	0.395287	0.349687	1.77613	0.65957	1.18458	0.158641	0.955038	0.377341
HRlib_B_7355	NM_001844	COL2A1	1.31949	0.224349	0.473655	1.41683	0.977623	0.672451	0.841399	1.76288	0.858583	1.06359	0.598472	0.482618	0.345562
HRlib_B_8869	NM_152453	TMCO5A	0.873529	0.899459	0.683479	0.492681	2.57184	0.524767	0.767598	1.24727	0.737287	1.27787	0.189375	0.913386	0.316011
HRlib_B_1592	NM_145032	NRAP	0.529882	1.25892	0.918455	0.612317	1.26187	1.35413	0.728844	1.64437	0.829893	1.2473	0.331286	0.382137	0.234393
HRlib_B_1321	NM_080723	NRSN1	0.898673	0.749284	1.13544	0.535885	1.34748	1.2816	1.18727	1.21799	0.829821	1.25859	0.252342	0.0711002	0.0498786
HRlib_B_7878	NM_001040410	C9orf131	0.535111	0.994652	0.795995	1.63588	0.578878	1.2834	1.26735	1.12135	0.99041	1.06274	0.469661	0.330713	0.757987
HRlib_B_1148	NM_006646	FSIP1	1.4534	0.791445	0.613726	1.14141	1.13234	0.746824	0.986422	1.37447	0.999995	1.06001	0.373394	0.26307	0.722427
HRlib_B_8872	NM_152453	TMCO5A	1.24798	0.883218	0.875646	0.928862	1.36229	0.777386	0.862827	1.16887	0.983926	1.04284	0.177598	0.271297	0.491354
HRlib_B_321	NM_015041	GTSE1	1.26447	0.191426	0.982525	0.972354	1.8283	0.442388	1.31696	1.4715	0.852693	1.26479	0.461161	0.588597	0.0106776
HRlib_B_4872	NM_002630	PGC	1.23172	0.812615	0.776334	1.13889	1.52764	0.946157	1.85152	1.22244	0.989889	1.38694	0.229284	0.390291	0.183504
HRlib_B_3625	NM_015617	PYGO1	1.12648	0.524528	0.242948	1.26698	2.18921	0.591714	0.672185	1.31666	0.790234	1.19244	0.486645	0.739487	0.188132
HRlib_B_257	NM_003836	KLHL4	0.542665	0.489223	0.819333	0.722445	0.842518	0.666878	0.697582	2.14462	0.643417	1.0879	0.153968	0.70863	0.279654
HRlib_B_99	NM_015124	MAPRE3	1.13867	1.1272	0.815125	0.864556	1.7876	0.894278	0.712161	1.22967	0.986387	1.15593	0.170481	0.472523	0.468863
HRlib_B_11617	NM_152775	CCDC11	0.559859	0.679772	1.65667	0.257554	0.692495	0.711733	0.479146	2.94274	0.788463	1.20653	0.605452	1.16226	0.642267
HRlib_B_393	NM_020201	IL18BP	0.598296	1.12648	1.76834	0.358522	0.812987	1.33235	1.48878	1.23635	0.96291	1.21762	0.625487	0.289119	0.36237
HRlib_B_3626	NM_015617	PYGO1	1.36518	0.937723	1.14335	0.447733	1.49579	0.769366	0.918518	1.28332	0.973495	1.11675	0.391565	0.332359	0.59782
HRlib_B_8677	NM_001002926	TWISTNB	0.899823	1.12834	0.596813	1.12935	1.49919	0.971413	0.771487	1.21578	0.938581	1.11447	0.25213	0.314311	0.345783
HRlib_B_8963	NM_001620	AHNAK	0.789939	0.619653	0.879534	1.42216	1.23222	1.84354	1.14179	1.26817	0.927823	1.37143	0.34674	0.319199	0.221755
HRlib_B_1815	NM_194293	XIRP1	0.899512	0.579649	1.56178	0.812515	1.86499	0.997568	0.832477	1.43372	0.963365	1.28219	0.421179	0.463993	0.449131
HRlib_B_98	NM_015124	CBX6	1.19125	1.1952	0.636828	0.839184	1.18166	1.22624	1.23535	0.842789	0.965616	1.12151	0.275504	0.187287	0.368933
HRlib_B_2165	NM_007217	PDCD1	0.941571	1.28876	0.65738	0.926198	1.26862	0.751293	1.54375	0.814884	0.953476	1.09464	0.258825	0.377764	0.674715
HRlib_B_4573	NM_007276	CBX3	0.995842	0.549484	0.744893	1.49297	1.13113	0.495797	1.2575	1.81347	0.945798	1.17447	0.407976	0.540893	0.156658
HRlib_B_244	NM_152729	ZMYM5	1.22735	0.767749	1.22699	0.673313	1.53955	1.18499	1.32375	0.962567	0.973851	1.25271	0.295038	0.242278	0.0250189
HRlib_B_7366	NM_015042	ZNF69	0.631992	0.933263	1.26891	0.855143	1.61822	1.98648	1.6555	0.491577	0.922328	1.43794	0.263975	0.65226	0.215217
HRlib_B_892	NM_022839	RNF24	1.21566	0.784469	1.17516	0.684986	1.29529	1.28298	1.24684	1.18348	0.965068	1.25215	0.269565	0.0501841	0.100158
HRlib_B_4837	NM_005828	DCAF7	1.95415	0.742125	0.54674	0.719694	0.812783	1.68689	1.39168	1.15147	0.990678	1.26071	0.648222	0.370295	0.61541
HRlib_B_6826	NM_021063	HIST1H2BD	0.969272	0.382933	0.654237	1.34757	0.841392	0.865344	0.979596	1.84117	0.838504	1.13187	0.415431	0.476691	0.137282
HRlib_B_366	NM_181719	CDCA2	0.545392	1.48698	0.649774	0.758843	0.714158	1.66756	1.43178	1.4443	0.860247	1.31445	0.426813	0.414595	0.0682295
HRlib_B_6379	NM_001010939	LIPJ	0.233487	0.615138	0.769281	1.63738	0.231788	1.15344	1.73999	1.23348	0.813823	1.08967	0.593437	0.628126	0.427689
HRlib_B_7831	NM_015314	KIAA895	0.622194	0.259264	0.698953		1.78868	0.381353	1.15578		0.526803	1.1086	0.234853	0.704847	0.199396
HRlib_B_257	NM_003836	RDH8	1.27223	0.939446	0.959748	0.653889	1.14677	0.913942	1.15384	1.27349	0.956329	1.12201	0.252694	0.150405	0.390229
HRlib_B_9329	NM_153705	KDELC2	0.833482	0.541483	1.17432	0.888714	0.998434	0.688875	1.14249	1.55554	0.859499	1.09633	0.259342	0.359913	0.212631
HRlib_B_8656	NM_001012	RPS8	0.472394	0.494653	0.545765	1.32298	0.516984	1.19267	1.2497	1.42617	0.708949	1.09638	0.410508	0.398848	0.122372
HRlib_B_42	NM_001007553	PNKD	0.814976	1.49796	0.379851	0.928249	1.76378	0.829273	0.524645	1.23467	0.90526	1.08809	0.460446	0.53619	0.620931
HRlib_B_9912	NM_006992	LRRC23	0.848366	0.952558	1.13315	0.793126	0.828321	0.938743	1.85977	1.53676	0.9318	1.2909	0.149627	0.490595	0.196734
HRlib_B_49	NM_199336	PHF3	0.945839	0.884672	0.944223	0.919495	1.44486	1.16233	1.94142	1.13463	0.923557	1.42081	0.02859	0.374307	0.0677048
HRlib_B_1454	NM_144973	DENND5B	0.963823	0.99684	0.953382	0.961523	1.29957	0.689837	1.18832	1.37288	0.968892	1.13765	0.0191626	0.308034	0.375765
HRlib_B_76	NM_003247	DDHD2	1.75428	0.452951	1.46365	0.164974	2.73459	0.32384	1.13389	1.69291	0.958965	1.47131	0.768919	1.01251	0.332578
HRlib_B_8199	NM_007351	MMRN1	1.23355	0.534748	0.833217	0.918131	1.55148	0.842176	0.813436	1.3989	0.879912	1.1515	0.287426	0.379104	0.0811694
HRlib_B_7296	NM_015364	LY96	0.712572	0.739256	0.898452	0.381641	0.512463	1.4158	1.29235	0.997663	0.68298	1.05457	0.217007	0.401723	0.160182
HRlib_B_1478	NM_001348951	FLNA	1.62939	0.857759	0.747819	0.445158	1.13929	1.2152	0.764526	1.65962	0.92003	1.19466	0.504058	0.367285	0.499305
HRlib_B_7683	NM_001006624	PDPN	0.695662	0.825872	0.766665	1.16512	1.11991	1.3472	1.56488	1.51967	0.863331	1.38792	0.208118	0.201791	0.0125425
HRlib_B_1276	NM_001006635	MTX2	0.286377	0.568874	0.845475	0.972514	0.536345	0.363268	0.245438	3.76336	0.66831	1.2271	0.305335	1.69506	0.517492
HRlib_B_1779	NM_001015055	C9orf72	1.12538	0.816249	1.28722	0.548488	1.39236	0.949682	0.922412	1.13683	0.944333	1.10032	0.328353	0.216766	0.488543
HRlib_B_1699	NM_153267	STRC	0.332726	1.26613	0.386937	0.572419	0.617186	1.36744	0.245114	2.17872	0.639554	1.10212	0.430142	0.85617	0.32213
HRlib_B_4381	NM_014957	DENND3	1.13435	0.487889	0.26163	0.416592	1.43865	0.872178	0.865818	1.27881	0.575116	1.11386	0.384603	0.29019	0.0230375
HRlib_B_9863	NM_018518	MCM1	1.52772	0.764935	1.1652	0.358578	1.92384	0.295722	1.52434	0.468989	0.954108	1.05322	0.504656	0.794787	0.653883
HRlib_B_21	NM_001083585	FYCO1	0.434387	0.856357	0.645423	1.27248	0.635576	0.944581	1.52828	1.45672	0.802162	1.14129	0.357753	0.425713	0.160826
HRlib_B_5665	NM_004760	STK17A	0.696667	0.718157	0.717448	0.435759	0.691351	0.476354	0.486752	2.93933	0.642007	1.14845	0.13786	1.19802	0.503447
HRlib_B_3216	NM_016426	GTSE1	0.938453	0.652715	0.976369	1.11968	1.51139	0.997989	1.87665	0.747618	0.921803	1.28341	0.195633	0.507429	0.272587
HRlib_B_6857	NM_015107	PHF8	0.743819	1.23917	0.716483	0.96959	0.637512	1.19122	1.93453	1.27687	0.917266	1.26004	0.242734	0.531508	0.343885
HRlib_B_11539	NM_015551	SUSD5	1.16122	0.757312	1.48415	0.583783	1.59246	0.683337	0.952634	1.5524	0.996617	1.19521	0.405167	0.449537	0.582504
HRlib_B_5244	NM_001002909	GPATCH8	1.11299	0.434635	0.947589	1.19148	1.49463	0.993628	1.18466	0.752743	0.921672	1.10641	0.340232	0.313389	0.459005
HRlib_B_7569	NM_173852	KRTCAP2	0.724712	0.935159	0.731768	1.54683	0.779198	1.29731	0.846692	1.49691	0.984617	1.10503	0.387302	0.348067	0.26241
HRlib_B_8316	NM_175769	TCF23	1.45827	1.23645	0.662962	0.581791	0.357182	0.236145	0.926139	2.68826	0.984869	1.05193	0.429535	1.1316	0.93415
HRlib_B_8996	NM_001004730	OR5AR1	0.986872	0.864913	0.665291	1.38929	1.27231	1.74427	0.464946	1.65748	0.97659	1.28475	0.305397	0.583758	0.257799
HRlib_B_315	NM_019040	WDR3	0.597653	0.355266	0.587483	1.63926	1.42689	0.894794	0.754384	1.38959	0.794916	1.11641	0.57392	0.34215	0.262662
HRlib_B_4218	NM_001144994	C2orf72	0.949441	0.849283	0.929398	0.562234	1.63658	0.982779	1.41852	1.9695	0.822589	1.50184	0.178882	0.413612	0.085324
HRlib_B_3573	NM_173529	C18orf54	0.724585	0.715767	0.935464	1.39114	0.621233	1.51627	1.34643	0.981593	0.941739	1.11638	0.316343	0.3984	0.561996
HRlib_B_463	NM_021149	SESN3	1.47137	1.84983	0.498674	0.151252	0.924998	2.68536	1.73574	0.457168	0.992781	1.45082	0.799143	0.977942	0.320039
HRlib_B_6	NM_144661	CD24	0.536372	0.727677	0.916456	0.632277	1.42226	1.12993	1.41797	0.896572	0.703195	1.21668	0.162213	0.253492	0.0309098
HRlib_B_553	NM_001024598	MAP7D2	1.13966	0.441459	0.677247	1.51335	0.813599	1.47843	1.22523	0.911496	0.94293	1.10719	0.478242	0.303451	0.695015
HRlib_B_7425	NM_015631	TCTN3	1.24725	1.13171	0.745572	0.811448	1.56194	0.873886	0.952459	1.13691	0.983995	1.1313	0.243407	0.307532	0.363072
HRlib_B_139	NM_001080458	FAM162A	1.34435	0.557816	0.647538	0.772598	0.735217	1.24139	1.35364	1.3423	0.830574	1.16814	0.353658	0.292989	0.365006
HRlib_B_11784	NM_015475	FAM98A	0.728998	0.916243	0.899864	0.918317	1.72928	1.21572	1.21721	1.34721	0.865855	1.37736	0.0916109	0.242577	0.0536266
HRlib_B_896	NM_022839	MRPS11	1.68693	0.625871	0.913266	0.564737	1.87815	0.651778	0.977865	0.929326	0.947701	1.10928	0.515713	0.532327	0.124535
HRlib_B_2896	NM_006098	GNB2L1	0.844458	0.758424	0.694922	1.18288	0.729553	1.26983	0.796365	1.1963	0.870171	0.99801	0.217292	0.274427	0.41459
HRlib_B_5775	NM_001008661	CCBL2	0.799842	0.578474	0.677646	0.913949	0.883857	0.776312	1.14549	1.41624	0.742478	1.05547	0.145823	0.286144	0.0549682
HRlib_B_1711	NM_001032409	HCRT	0.628186	0.294378	0.523344	0.228957	0.832565	0.879736	1.13444	1.44523	0.418716	1.07299	0.188231	0.281362	0.0521288
HRlib_B_472	NM_002924	RGS7	1.87162	0.346869	0.591918	0.859275	0.974617	1.39872	0.643162	1.11545	0.91742	1.03299	0.669664	0.314076	0.79176
HRlib_B_643	NR_045020	ARHGEF9	0.546685	1.43936	0.811931	0.838711	0.653318	1.93267	1.72375	1.49957	0.909171	1.45233	0.377232	0.561262	0.0488218
HRlib_B_254	NM_003836	AGAP1	1.68948	0.725245	0.587324	0.674819	1.41149	0.748996	0.892446	1.33331	0.919218	1.09656	0.516662	0.325421	0.440013
HRlib_B_9967	NM_004368	CNN2	0.594483	0.856348	0.946773	0.593746	0.589498	0.917737	1.45335	1.41322	0.747837	1.09345	0.181302	0.414981	0.173717
HRlib_B_1214	NM_006637	METRNL	1.87272	0.978942	0.563888	0.293426	0.841426	1.45267	0.467198	1.71779	0.927244	1.11977	0.690494	0.569146	0.733189
HRlib_B_11571	NM_012466	TSPAN16	1.91975	0.687296	0.624176	0.651228	1.38966	1.11678	0.636975	1.11854	0.970613	1.06549	0.633286	0.313135	0.710451
HRlib_B_491	NM_152415	DCTN3	0.627622	0.956553	1.18557	0.774777	0.639167	1.55484	1.33115	0.951943	0.886131	1.11928	0.240729	0.405428	0.163482
HRlib_B_5373	NM_003281	TNNI1	1.21959	0.966452	0.515246	0.826993	1.42966	0.946818	1.18114	0.878561	0.88207	1.10904	0.293616	0.249953	0.236907
HRlib_B_11533	NM_006717	SPIN1	0.768475	0.747188	1.16783	0.997889	0.688369	0.915732	1.41191	1.61632	0.920346	1.15808	0.200259	0.42964	0.198616
HRlib_B_49	NM_199336	FCHO1	0.746459	0.636547	1.37567	0.735967	0.925456	0.792627	1.6639	1.1779	0.873662	1.13997	0.338319	0.384102	0.0265716
HRlib_B_3272	XR_002956415	NACAD	0.794434	0.567178	1.43261	0.621752	1.27281	0.627688	0.339966	2.55763	0.853994	1.19952	0.397721	0.985841	0.619213
HRlib_B_971	XM_017029281	FAM124A	0.984592	0.87198	1.27585	0.694465	1.14837	0.983869	0.991966	1.16165	0.956723	1.07146	0.243982	0.0966789	0.510933
HRlib_B_284	NM_012115	ZNF442	0.48833	0.565288	0.724915	0.423446	0.418431	1.58579	1.58148	1.1974	0.550495	1.19577	0.129932	0.549286	0.0772332
HRlib_B_1496	NM_001010	RPS6	0.887927	0.864627	1.29335	0.864699	1.28454	0.949378	0.973237	1.18555	0.97765	1.09818	0.210751	0.163418	0.508907
HRlib_B_1829	NM_152474	AADACL2	0.622168	0.586819	1.21335	0.529256	0.562154	0.961977	1.85691	0.971963	0.737899	1.08825	0.319273	0.546835	0.0990183
HRlib_B_4292	NM_207015	NAALADL2	0.653893	0.788249	2.31188	0.14496	1.34746	1.94759	0.948855	0.518625	0.974744	1.19063	0.933486	0.607628	0.721118
HRlib_B_1333	NM_007009	HABP4	0.732957	0.552128	1.62356	0.944344	0.621393	0.868631	1.78358	1.29461	0.963248	1.14205	0.468482	0.510121	0.188026
HRlib_B_6329	NM_014320	HEBP2	1.14165	1.18698	0.762566	0.817653	1.18494	1.85337	1.34627	0.862126	0.977212	1.31168	0.218002	0.413436	0.141559
HRlib_B_429	NM_007024	RNF19A	0.825394	0.999682	0.812663	0.412481	1.86939	0.956716	0.995777	1.29584	0.762555	1.27943	0.248489	0.421475	0.14526
HRlib_B_1446	NM_015484	DEFB1	0.863714	0.766614	0.835724	1.1187	0.888497	0.849684	1.25867	1.28713	0.896188	1.071	0.153851	0.233966	0.140597
HRlib_B_724	NM_015414	RPL36	0.632536	0.661374	0.693878	0.747185	0.472282	0.982787	1.44932	1.69317	0.683743	1.14939	0.0491597	0.539102	0.154928
HRlib_B_6897	NM_012247	SEPHS1	1.96396	1.17124	0.344389	0.339314	0.93383	0.58645	2.13596	0.723472	0.954726	1.09493	0.778178	0.708574	0.836819
HRlib_B_1157	NM_014935	TSPAN16	0.693299	0.753382	0.711152	1.25589	1.22829	0.835625	0.984147	1.17515	0.853431	1.0558	0.269488	0.180378	0.223731
HRlib_B_188	NM_152719	UHRF1BP1L	0.78385	0.849376	0.823655	1.19554	1.68597	0.836334	0.722995	1.71913	0.913105	1.24111	0.190209	0.535005	0.258636
HRlib_B_5231	NM_012383	OSTF1	0.599931	0.823316	0.467577	1.21555	0.558467	0.932758	1.16194	1.39213	0.776594	1.01132	0.327398	0.35541	0.2383
HRlib_B_969	NM_001004483	FBXL4	1.29287	0.615433	0.993918	0.528225	1.47164	0.599431	1.44992	1.28684	0.857611	1.20196	0.353636	0.410062	0.133833
HRlib_B_87	NM_006651	CPLX1	1.19345	0.763692	0.895312	0.642118	1.98777	0.728736	1.15599	1.22129	0.873644	1.27345	0.236953	0.523923	0.115136
HRlib_B_3428	NM_003518	HIST1H2BG	0.729617	0.926832	0.835752	0.752144	0.755116	0.962674	1.18142	1.4246	0.811086	1.08095	0.0896602	0.287719	0.176732
HRlib_B_2571	NM_019117	KLHL4	1.13154	0.973794	1.11139	0.645626	0.739213	1.12663	0.961788	1.47291	0.965588	1.07514	0.22453	0.309069	0.706013
HRlib_B_734	NM_145313	TRAPPC8	2.22457	0.432695	0.667326	0.492551	0.341598	1.64275	1.13738	1.23651	0.954285	1.08956	0.852685	0.544472	0.857073
HRlib_B_3412	NM_006842	SF3B2	0.823769	0.895458	0.767847	0.946834	0.732785	1.23228	1.39443	0.949933	0.858477	1.07736	0.0787251	0.294113	0.274222
HRlib_B_73	NM_012106	OR4D11	0.842452	0.952667	0.626579	0.672692	0.554797	1.42815	0.897155	1.68969	0.773598	1.14245	0.151221	0.512054	0.264711
HRlib_B_9558	NM_144719	CCDC13	0.856333	0.813264	1.34289	0.877344	1.73565	1.18417	0.883578	1.1282	0.972457	1.2329	0.24839	0.359683	0.414799
HRlib_B_493	NM_152405	ABI1	0.658968	0.335363	0.392895		1.28442	1.16761	0.714917	0.996755	0.462408	1.04093	0.172639	0.247368	0.0570908
HRlib_B_9571	NM_138573	NRG4	0.865918	0.632658	0.691472	0.877496	0.887981	1.3554	1.33844	0.625684	0.766886	1.05187	0.123486	0.357185	0.317188
HRlib_B_4298	NM_178559	ABCB5	0.439923	0.637523	0.679232	1.5565	0.547597	0.793933	1.1148	1.82638	0.828294	1.07068	0.496564	0.554749	0.044751
HRlib_B_118	NM_012183	OR1D4	0.886469	0.915343	0.834513	0.629128	0.82565	1.54492	1.13519	1.23785	0.816363	1.18591	0.129226	0.296619	0.106773
HRlib_B_1447	NM_015484	SYF2	0.997867	0.282639	0.536638		1.81358	0.26784	1.33379		0.605714	1.1384	0.362583	0.791176	0.191117
HRlib_B_2644	NM_022078	GPATCH3	1.17351	0.697394	1.14582	0.845622	1.39287	0.661268	1.1372	1.22874	0.965588	1.10502	0.232406	0.314175	0.25519
HRlib_B_1737	NM_000310	PPT1	1.62954	0.812684	0.699354	0.795661	1.11617	0.957316	1.93432	1.23689	0.984309	1.31117	0.433036	0.430916	0.433683
HRlib_B_2178	NM_001037	SCN1B	0.728356	1.41843	0.612243		1.13679	0.965167	1.17971	1.16773	0.919675	1.11235	0.435815	0.0997735	0.637859
HRlib_B_2434	NM_182606	TMPRSS11A	1.14259	0.944343	0.872463	0.551189	1.3749	0.895127	1.38154	1.77933	0.877645	1.35772	0.245793	0.361761	0.178234
HRlib_B_3571	NM_173529	C18orf54	1.38226	0.583793	0.775155	0.685291	2.15	1.42388	0.993358	0.288714	0.856624	1.21399	0.359035	0.779952	0.301629
HRlib_B_858	NM_001005185	DAB2	1.23897	0.875937	0.297577	0.934644	1.54416	0.653141	1.11926	1.22474	0.836783	1.13533	0.393111	0.368738	0.255974
HRlib_B_6351	NM_003590	CUL3	0.363992	1.23234	1.11571	0.275938	0.625259	1.26976	1.31796	1.23866	0.746996	1.11291	0.496689	0.326733	0.171505
HRlib_B_1262	NM_012170	FBXO22	0.727594	0.691853	0.911689	0.976591	0.812796	1.27649	1.84746	1.29673	0.826932	1.30837	0.13868	0.423226	0.0778786
HRlib_B_464	NM_021149	SERTAD2	1.47827	0.786669	0.937724	0.651559	1.16888	0.658593	1.21443	1.28598	0.963555	1.08197	0.362504	0.286336	0.614115
HRlib_B_1129	NM_001256	RPLP2	0.531794	1.61129	0.428955	0.834329	0.335254	1.65387	1.68337	1.57131	0.851592	1.31095	0.534893	0.652191	0.259078
HRlib_B_5395	NM_003857	GALR2	0.923512	0.813327	0.954793	0.565369	0.793146	0.623839	1.26274	1.61665	0.81425	1.07409	0.176667	0.451522	0.430843
HRlib_B_3838	NM_006265	RAD21	1.38346	0.769887	0.971723	0.694565	1.12341	0.85635	1.29249	1.14346	0.954909	1.10393	0.308736	0.18147	0.408958
HRlib_B_7392	NM_017677	MTMR8	0.957757	1.39373	0.629669	0.996786	1.25726	0.927725	0.854557	1.23948	0.994487	1.06976	0.312967	0.208524	0.705667
HRlib_B_132	NM_173801	ATXN1L	0.38517	0.962678	1.69579	0.142216	0.964194	0.489184	1.52277	1.84971	0.796462	1.20647	0.691281	0.601942	0.460701
HRlib_B_19	NM_138493	FAM133A	0.676852	1.13788	0.629558	0.642199	0.518252	1.49139	0.973894	1.26356	0.771623	1.06177	0.244991	0.419692	0.172718
HRlib_B_11725	NM_004155	SERPINB9	1.11266	0.574567	0.975796	0.758451	0.699849	1.47116	1.94677	0.856152	0.855368	1.24348	0.237306	0.575041	0.327049
HRlib_B_1744	NM_002092	BDP1	0.676725	0.949427	0.882329	0.772862	0.913697	1.28949	1.22713	1.45519	0.820336	1.22138	0.120258	0.226576	0.0256828
HRlib_B_382	NM_001003398	ARHGAP25	0.731794	0.333765	0.545814		1.66848	0.159742	1.27483		0.537124	1.03435	0.199157	0.782591	0.282099
HRlib_B_4843	NM_006566	CD226	0.713419	0.588282	0.535276	0.818444	1.33966	1.17694	0.997774	0.942863	0.663855	1.11431	0.127277	0.180443	0.0290379
HRlib_B_1644	NM_182919	WDR74	1.45366	0.975358	0.675538	0.884931	1.17614	0.889815	1.55399	1.36832	0.997371	1.24707	0.329089	0.283761	0.414985
HRlib_B_261	NM_138477	ZAR1	0.576369	2.12942	0.544626	0.626624	0.886327	1.83842	1.11833	0.946818	0.969259	1.19747	0.774176	0.438449	0.301958
HRlib_B_6695	NM_007000	UPK1A	0.863366	1.61133	0.544429	0.788417	1.15858	1.14274	1.26248	0.881283	0.951887	1.11127	0.460236	0.162262	0.564004
HRlib_B_64	NM_001004471	LETMD1	1.61875	0.443719	0.161347	0.77433	0.767324	0.632459	0.944178	2.36628	0.749537	1.17756	0.631307	0.802696	0.466378
HRlib_B_1596	NM_145032	NRAP	1.19175	0.891325	0.649815	0.793597	1.12795	0.999194	1.74582	1.31425	0.881621	1.2968	0.229314	0.326088	0.205884
HRlib_B_8357	NM_014611	MDN1	1.58178	0.638314	0.928546	0.764124	1.36845	0.782869	1.25462	1.82478	0.97819	1.30768	0.419572	0.427912	0.306906
HRlib_B_1757	NM_015525	JMY	0.986173	0.878659	0.755498	1.15723	1.37228	0.937921	1.32582	1.13871	0.944391	1.19368	0.170341	0.198153	0.169306
HRlib_B_4199	NM_001039508	SIRPG	0.99776	1.26171	0.554483	0.891226	1.33937	1.71575	0.268743	1.51147	0.926295	1.20883	0.292737	0.645333	0.248646
HRlib_B_475	NM_002924	NOC2L	0.817846	0.68747	0.988488	1.14389	0.88516	1.31113	1.83313	1.53989	0.909425	1.39233	0.199063	0.399955	0.062102
HRlib_B_443	NM_024046	RPL27	0.731729	0.794325	0.966542	1.22643	1.59776	0.869518	0.991343	1.26763	0.929757	1.18156	0.221305	0.323617	0.306923
HRlib_B_562	NM_015350	LSM6	1.65333	0.582242	0.619947	0.913656	1.41748	0.77376	1.95911	1.9816	0.942293	1.53299	0.496634	0.569386	0.207375
HRlib_B_464	NM_021149	COTL1	1.14525	0.63369	0.683593	0.472772	1.38651	0.943529	0.943885	1.61845	0.733827	1.2231	0.28866	0.336219	0.111868
HRlib_B_466	NM_021149	SERTAD2	1.28462	0.357538	0.496288	1.51524	2.14176	0.479135	0.477576	1.16844	0.913423	1.06673	0.572418	0.787063	0.589148
HRlib_B_4647	NM_001079911	DMP1	0.794385	1.13459	0.829918	0.547297	1.31196	0.288241	2.68668	1.22848	0.826546	1.37884	0.240772	0.987749	0.391865
HRlib_B_878	NM_003194	ARPC2	0.93239	0.494362	0.525626	0.742462	1.62736	0.892383	1.57653	1.27948	0.67371	1.34394	0.204725	0.337876	0.0175498
HRlib_B_7963	NM_017752	TBC1D8B	0.554844	0.543457	0.545951	0.678973	0.647157	0.838487	1.47212	1.72499	0.580806	1.17069	0.0656268	0.510736	0.0859067
HRlib_B_6228	NM_152559	WBSCR27	1.51722	0.757823	0.847816	0.431727	1.45929	0.925188	0.665867	1.44549	0.888648	1.12396	0.455583	0.39378	0.446646
HRlib_B_671	NM_005725	TSPAN2	1.42225	0.69477	0.556693	0.663733	1.25557	0.724233	0.288945	2.64897	0.834361	1.22943	0.396363	1.02559	0.512774
HRlib_B_9357	NM_145719	TIGD3	0.991279	0.867625	0.799193	1.14147	1.89235	0.899885	1.21598	1.37557	0.949891	1.34595	0.150434	0.414444	0.122758
HRlib_B_1438	NM_012158	FBXL3	0.5295	0.927825	0.889545	1.3845	1.53522	1.57831	1.18443	1.33869	0.932842	1.40916	0.350513	0.182551	0.126314
HRlib_B_247	NM_152729	TMEM87A	0.651347	0.916687	0.784312	0.176621	2.18562	0.846925	0.389753	1.32885	0.632242	1.18779	0.322485	0.767815	0.319043
HRlib_B_1921	NM_198841	FAM12AOS	0.473848	1.457	0.513487	0.693822	1.43689	1.54264	1.38298	1.14337	0.784538	1.37647	0.458413	0.16896	0.0612354
HRlib_B_2316	NM_014171	CRIPT	1.19495	0.327576	0.68798	0.533939	2.45922	0.587511	0.376625	1.32511	0.68611	1.18712	0.369964	0.940515	0.236717
HRlib_B_2384	NM_000978	RPL23	0.832597	1.37514	0.956871	0.844485	1.57664	1.37462	0.997618	1.49213	1.00227	1.36025	0.254804	0.255557	0.165624
HRlib_B_6876	NM_012417	PITPNC1	0.713449	0.8792	0.687969	0.894636	0.872165	1.28458	1.12441	1.91452	0.793813	1.29892	0.108194	0.444127	0.0696958
HRlib_B_7255	NM_012339	TSPAN15	1.15939	0.663334	0.778321	1.15593	1.37453	0.782768	0.745386	1.32268	0.939245	1.05634	0.256542	0.338484	0.117245
HRlib_B_3962	NM_007056	CLASRP	1.37257	0.977682	0.914112	0.661235	1.72292	0.858663	1.16363	1.13595	0.9814	1.22029	0.294427	0.362276	0.15856
HRlib_B_1672	NM_002791	PSMA6	1.64638	0.687994	0.522186	0.496919	1.53873	0.47639	0.478514	1.99786	0.838371	1.12288	0.545301	0.768481	0.534811
HRlib_B_9424	NM_152623	CDC2B	0.555848	1.78126	0.617335	0.952277	0.568422	0.851262	1.28147	1.74949	0.976679	1.11266	0.563965	0.515937	0.753082
HRlib_B_11635	NM_133265	AMOT	1.16578	0.793442	0.886826	0.77749	1.18576	0.989952	1.22338	1.22374	0.905884	1.15571	0.179849	0.111933	0.0729954
HRlib_B_11414	NM_001008220	CPLX2	1.51157	0.775433	0.846949	0.835781	1.31949	0.741141	0.721532	1.4316	0.992434	1.05344	0.347516	0.374823	0.758512
HRlib_B_776	NM_001026	FNDC8	0.73943	0.672484	0.925742	1.34162	0.849283	0.696665	1.66544	1.49237	0.91982	1.17594	0.300926	0.474744	0.214868
HRlib_B_1431	NM_183062	OR9Q2	0.521622	1.16528	0.453299	1.11798	0.941857	1.32767	0.977527	0.863323	0.814544	1.02759	0.379204	0.205659	0.306934
HRlib_B_763	NM_012265	RHBDD3	0.986859	0.92118	0.879732	0.934875	1.13297	1.33326	0.638241	1.35953	0.930661	1.116	0.0441951	0.33419	0.320551
HRlib_B_322	NM_015041	SNTN	1.27612	0.782854	0.737418	0.851411	1.39366	0.919286	0.627226	1.18397	0.911952	1.03104	0.247262	0.33188	0.280062
HRlib_B_158	NM_001005235	OR1L4	0.715149	1.66127	0.666828	0.893756	1.17112	1.21796	0.728466	1.26871	0.98425	1.09657	0.461776	0.248615	0.619927
HRlib_B_7446	NM_145000	RANBP3L	0.772659	0.81667	0.945333	0.856582	1.18911	0.957972	0.867223	1.17897	0.847811	1.04832	0.0734962	0.16109	0.163166
HRlib_B_2365	NM_152913	TMEM13	0.687947	1.14537	1.18636	0.835465	0.856815	0.899118	0.957797	1.41173	0.963787	1.03136	0.241569	0.256935	0.751529
HRlib_B_2798	NM_006700	TRAFD1	1.18181	0.725288	0.757797	0.799289	2.96578	0.656215	0.773793	0.851796	0.866047	1.3119	0.212679	1.10551	0.391851
HRlib_B_1115	NM_002365	DPY19L3	0.738726	0.755458	0.758839	0.837855	0.523384	1.13122	1.12972	1.66673	0.77272	1.11276	0.044305	0.467217	0.210304
HRlib_B_1911	NM_015070	ZC3H13	1.53225	0.799785	0.679443	0.942173	1.41948	0.987741	0.933625	0.876397	0.988413	1.05431	0.378127	0.247655	0.521798
HRlib_B_385	NM_000994	RPL32	0.471738	1.94176	0.869737	0.646374	0.517341	1.95778	0.991874	1.41666	0.982404	1.22092	0.659991	0.613397	0.274149
HRlib_B_1118	NM_002365	SYCP2L	1.37929	0.693556	0.736361	0.699161	1.229	1.63128	0.788468	1.19111	0.877092	1.20996	0.335337	0.344423	0.262866
HRlib_B_6111	NM_000449	RFX5	0.547844	0.953712	1.34885	0.856588	0.691448	0.984188	1.41595	1.51645	0.926749	1.15201	0.330348	0.38417	0.2224
HRlib_B_2573	NM_019117	KLHL4	0.736564	0.298969	1.44646		0.784636	0.329557	1.95187		0.82733	1.02202	0.579104	0.836804	0.336994
HRlib_B_679	XM_017006016	NBEAL2	0.625875	1.46135	0.775294	0.712112	0.648565	0.958196	0.78858	1.86763	0.893657	1.06574	0.383383	0.549378	0.656741
HRlib_B_1887	NM_181806	AASDH	0.938377	1.25877	0.478947		0.349368	2.55869	0.667216		0.892032	1.19176	0.391974	1.19442	0.639361
HRlib_B_8853	NM_005489	SH2D3C	0.932617	0.934124	0.864213	0.864474	1.67142	0.675967	0.773824	1.21273	0.898857	1.08349	0.0398576	0.456191	0.471382
HRlib_B_3981	NM_177966	PDE12	0.934683	0.794676	0.619846	0.713648	0.955167	0.954464	0.848569	1.38568	0.765713	1.03597	0.133389	0.23846	0.150627
HRlib_B_11685	NM_152397	IQCF1	1.11245	1.18246	0.916264	0.525282	1.31316	0.883327	0.956582	1.13893	0.934113	1.073	0.294924	0.19283	0.516632
HRlib_B_6219	NM_006848	CCDC85B	0.858733	0.757537	0.943444	0.583943	1.12644	0.789327	1.11252	1.23534	0.785914	1.06591	0.154613	0.19239	0.125779
HRlib_B_7587	NM_001042552	TATDN3	0.954528	0.768152	0.795461	0.611588	0.994227	1.74883	0.822457	1.46786	0.782432	1.25834	0.14045	0.42592	0.160891
HRlib_B_4586	NM_001481	GAS8	1.38273	0.796299	0.726544	0.488811	0.932637	0.444837	0.757117	2.41175	0.848595	1.13658	0.379637	0.873717	0.639535
HRlib_B_3231	NM_005848	DENND4A	0.751528	1.2917	0.429788	1.46855	1.15695	0.66334	0.625621	2.36174	0.985389	1.20191	0.479808	0.810223	0.543904
HRlib_B_4899	NM_178842	LASS3	0.978236	0.919151	1.12984	0.846112	1.16811	0.98419	0.928715	1.2968	0.968336	1.09445	0.120472	0.169309	0.420546
HRlib_B_7268	NM_006681	NMU	1.29479	0.95192	0.985269	0.667814	1.55794	0.761859	0.835951	0.94984	0.974947	1.0264	0.256427	0.3627	0.714644
HRlib_B_833	NM_001005489	H1F	0.555757	0.747391	0.39878	0.483499	0.351919	1.64694	1.83892	0.731965	0.546357	1.14244	0.148586	0.714846	0.197413
HRlib_B_124	NM_207370	OR6Q1	1.14379	1.14214	0.214786	0.356578	1.52779	1.69127	1.31938	0.638379	0.714324	1.2942	0.498326	0.462948	0.0507778
HRlib_B_7716	NM_005475	SH2B3	0.686242	1.27344	0.834772	0.481482	0.766624	1.34813	1.16355	0.819296	0.818983	1.0244	0.33581	0.278495	0.0689322
HRlib_B_7854	NM_003534	HIST1H3G	0.889658	0.985367	0.812226	0.644126	0.781769	0.724917	1.48345	1.68892	0.832845	1.16976	0.144373	0.488656	0.359175
HRlib_B_9198	NM_003645	SLC27A2	0.663557	0.957374	0.917362	1.27365	0.733173	1.75695	0.644	1.12254	0.952985	1.06417	0.250254	0.506444	0.674952
HRlib_B_2879	NM_001079520	DACT1	0.453356	0.887344	1.14599	1.29134	0.798569	0.793856	1.23553	1.54554	0.944508	1.09338	0.3676	0.365736	0.220833
HRlib_B_2996	NM_003602	FKBP6	0.911171	0.78229	0.921766	0.682242	1.46979	0.975433	1.2685	0.933632	0.824367	1.16184	0.114005	0.253662	0.0245301
HRlib_B_4576	NM_007276	CBX3	1.46584	0.798579	0.754563	0.741463	0.971432	1.49597	0.653134	1.22334	0.940112	1.08597	0.351337	0.35937	0.629076
HRlib_B_9673	NM_014313	TMEM5A	0.913157	0.811687	0.961369	0.758666	1.57316	1.21793	1.22424	0.87526	0.86122	1.22265	0.0925529	0.284935	0.0523848
HRlib_B_5193	XM_017024006	SLFN12L	1.18985	1.27462	0.862992	0.473295	1.22638	1.41328	0.886649	0.774284	0.95019	1.07515	0.364109	0.296231	0.146212
HRlib_B_8768	NM_001042549	NSL1	0.638353	0.719527	0.844623	0.836254	1.44113	1.5448	1.52633	0.724361	0.759689	1.30915	0.0990142	0.392468	0.0902772
HRlib_B_526	NM_024721	PRKAR2B	1.19253	0.853399	0.937246	0.297998	1.67616	0.387876	1.38331	1.73173	0.820293	1.29477	0.376884	0.623614	0.308472
HRlib_B_9714	NM_173351	OR6B3	0.556432	1.36526	0.991834	0.879825	1.68855	0.847783	0.996573	0.917881	0.948337	1.1127	0.333664	0.388682	0.667867
HRlib_B_593	NM_003584	TOMM4	1.12115	1.11212	0.889637	0.523325	1.21157	0.933557	0.965216	1.1417	0.911556	1.06301	0.280093	0.134886	0.432376
HRlib_B_246	NM_152729	NT5DC1	0.493321	0.856446	1.62922	0.429481	0.535534	1.65887	1.62232	0.813837	0.852118	1.15764	0.55114	0.56932	0.200985
HRlib_B_525	NM_024721	PRKAR2B	0.644868	0.289484	0.559926	0.273999	0.557596	1.44382	0.671849	1.47774	0.442069	1.03775	0.188456	0.49089	0.177506
HRlib_B_3437	NM_182572	ZSCAN1	0.972283	0.699477	0.924635	0.726721	0.995797	0.935855	1.15633	1.16215	0.830779	1.06253	0.13772	0.114341	0.070401
HRlib_B_5981	NM_175709	CBX7	1.29988	0.923323	0.839336	0.873626	1.23692	1.16623	0.993135	0.747935	0.984041	1.03605	0.213363	0.217675	0.593541
HRlib_B_1551	NM_015469	NIPSNAP3A	1.04553	1.11831	0.551261	0.994826	1.19465	0.944676	1.51135	1.23557	0.927481	1.22156	0.255882	0.232067	0.306417
HRlib_B_971	XM_017029281	FAM124A	0.456175	0.785591	0.592287	1.37214	0.671832	1.36867	1.17179	1.16148	0.80155	1.09344	0.403694	0.296801	0.219049
HRlib_B_1631	XR_428517	PRUNE2	0.461778	0.992178	0.471726	0.582372	0.4167	2.61536	0.998578	0.579946	0.627013	1.15265	0.249503	1.00546	0.26878
HRlib_B_11175	NM_015009	PDZRN3	1.68774	0.515233	0.335915	0.778782	0.989472	1.23262	0.899782	1.31434	0.829417	1.10905	0.600426	0.196218	0.457067
HRlib_B_2158	NM_004865	TBPL1	0.725443	0.895364	1.12962	1.13165	0.637691	0.774389	1.2149	1.55479	0.970519	1.04544	0.197473	0.419478	0.589938
HRlib_B_5296	NM_001037290	BCO2	1.16513	1.49667	0.396939	0.599137	0.28915	1.83854	0.665969	1.43324	0.91447	1.05673	0.506314	0.705896	0.720505
HRlib_B_1645	NM_182919	TICAM1	0.627232	0.861142	0.995345	0.777555	0.94313	1.15128	1.45775	0.795342	0.815318	1.08688	0.154177	0.287141	0.0610386
HRlib_B_863	NM_001005185	DAB2	0.919482	0.929936	1.26459	0.789491	1.54396	0.568474	1.42254	1.77145	0.975876	1.32661	0.202804	0.525706	0.314819
HRlib_B_1166	NM_015596	FAM133B	1.2216	0.998482	0.295722	0.556475	2.21215	0.654811	0.727254	0.885332	0.768069	1.11989	0.418992	0.734508	0.288809
HRlib_B_3657	XM_024446010	ANKRD31	1.49961	0.784912	0.974136	0.726275	1.43768	0.976987	0.963166	0.7756	0.996234	1.03836	0.351859	0.281614	0.498866
HRlib_B_412	NM_015122	FCHO1	1.92587	0.644836	0.76518	0.461728	0.733683	1.2895	1.32585	1.12765	0.949403	1.11917	0.662824	0.271046	0.733623
HRlib_B_59	NM_001004471	FAM12A	1.12969	0.924197	1.25825	0.458836	1.12199	0.966155	1.32583	0.966822	0.942743	1.0952	0.350716	0.170336	0.29196
HRlib_B_78	NM_003247	FKBP9	0.692128	1.37398	0.554885	0.646595	0.778191	0.863946	1.44938	1.45662	0.816897	1.13703	0.375748	0.366534	0.404656
HRlib_B_1147	NM_006646	OIT3	0.452876	1.35988	1.19548	0.748336	0.513581	1.22697	1.11474	1.23114	0.939142	1.02161	0.414563	0.342949	0.596186
HRlib_B_1325	NM_015528	MYEOV	1.23714	0.764981	0.672594	0.537976	0.525689	0.657851	1.35876	1.58466	0.803174	1.03174	0.303956	0.519147	0.60366
HRlib_B_11237	NM_152515	CKAP2L	1.19486	1.31574	0.79165	0.674332	1.49775	1.47745	1.35635	0.73659	0.994144	1.26703	0.309295	0.359098	0.0875707
HRlib_B_2452	NM_177454	FAM171B	0.224437	0.334322	0.262565	0.866548	1.37172	0.25668	0.736122	1.91825	0.421968	1.07069	0.299867	0.726526	0.106677
HRlib_B_1112	NM_002365	CNTNAP4	0.525357	0.188373	2.28333	0.735774	0.864568	0.281417	2.77338	0.185594	0.933209	1.02624	0.927889	1.20279	0.712364
HRlib_B_6474	NM_030957	ADAMTS1	0.547632	1.78923	0.563138	0.999165	0.683737	1.18195	0.981524	1.36566	0.974791	1.05322	0.581901	0.292031	0.762151
HRlib_B_931	NM_001039355	XKR3	0.471519	0.845934	0.394468	0.637162	0.165828	0.744482	0.491876	2.8442	0.587271	1.0616	0.199972	1.21178	0.475728
HRlib_B_154	NM_001005235	OR1L4	0.676288	0.849126	0.836181	0.883947	0.953432	1.19158	0.867565	1.17118	0.811385	1.04594	0.0922963	0.160491	0.0428337
HRlib_B_9676	NM_014312	VSIG2	0.535723	1.12646	1.61918	0.518965	0.779295	0.758838	1.51325	1.99345	0.950084	1.26121	0.528004	0.6012	0.500713
HRlib_B_1893	NM_181806	GZMH	1.23673	0.999143	1.25189	0.511321	0.785267	1.36467	1.35882	1.84683	0.999772	1.3389	0.345591	0.434192	0.430638
HRlib_B_8424	NM_001005211	OR9I1	0.696424	1.66218	0.341127	0.119964	0.319266	2.17198	1.25287	0.877185	0.704923	1.15533	0.680913	0.778773	0.215799
HRlib_B_1175	NM_007058	OR51B5	0.639167	0.344154	0.551542	0.725239	0.961525	0.966323	1.266	0.943777	0.565026	1.03441	0.163433	0.154699	0.0286094
HRlib_B_153	NM_001005235	ICAM3	0.95925	1.64215	0.737514	0.371564	0.918629	0.986798	0.738686	1.59346	0.92762	1.05939	0.534446	0.371109	0.759559
HRlib_B_715	NM_000065	TRAF3IP1	0.462563	0.964311	0.557261	1.88469	1.42194	0.752792	0.636157	1.76776	0.967207	1.14466	0.649233	0.540763	0.554595
HRlib_B_4151	NM_014961	RUFY3	0.937364	0.774286	0.796369	0.998888	0.847979	0.791426	0.741894	1.7543	0.876727	1.0339	0.10886	0.482217	0.490574
HRlib_B_137	NM_001080458	MON1B	0.62262	1.34857	0.953621	0.487784	1.11491	1.42992	0.993771	0.74526	0.853148	1.07097	0.383914	0.2845	0.124601
HRlib_B_1397	NM_020925	UBE2T	0.644134	0.764314	0.818389	1.55288	0.527829	0.845359	0.916145	1.97644	0.944929	1.06644	0.411791	0.629728	0.356612
HRlib_B_558	NM_001024598	TP53l11	0.616797	2.19689	0.143196		0.682715	1.38235	0.966692		0.985626	1.01059	1.07538	0.351878	0.962735
HRlib_B_319	NM_019040	VSTM2A	0.494696	1.24623	1.41687	0.736795	0.918817	0.95415	0.989336	1.19458	0.973647	1.01422	0.430596	0.12364	0.872794
HRlib_B_6786	NM_032641	SPSB2	1.16657	0.954575	0.547356	0.775572	1.11857	0.831643	0.793479	1.76956	0.861019	1.12831	0.263186	0.451448	0.371523
HRlib_B_8186	XM_005245678	DENND4B	1.55147	0.834855	0.859412	0.648615	1.11459	0.699226	1.1266	1.16386	0.973589	1.02607	0.396586	0.218903	0.819772
HRlib_B_5462	NM_007219	RNF24	0.961528	1.4422	0.916395	0.57363	1.34284	0.873869	0.582588	1.51771	0.973438	1.07925	0.357295	0.428402	0.778973
HRlib_B_7112	NM_139286	CDC26	1.15488	1.28252	0.643454	0.713899	1.78838	0.964378	1.39256	1.33898	0.948688	1.37107	0.317413	0.337163	0.187688
HRlib_B_413	NM_015122	CDKN2AIP	0.474864	0.821421	1.11464	0.629737	0.961692	0.862853	1.22358	1.26257	0.760166	1.07768	0.275569	0.195854	0.114163
HRlib_B_1724	NM_002923	EYA4	1.16321	1.33689	0.79713	0.589375	0.985275	1.24779	0.815252	1.2173	0.971652	1.0664	0.339946	0.204392	0.638952
HRlib_B_5986	NM_138283	CSTL1	0.743337	0.913244	0.911295	1.21986	1.87922	0.888329	0.994633	1.25518	0.946934	1.25434	0.198617	0.444178	0.348122
HRlib_B_294	NM_014315	CMYA5	1.25738	0.93964	0.742929	0.955253	1.15885	1.9493	0.836425	1.55593	0.973801	1.37513	0.212314	0.482817	0.20778
HRlib_B_355	NM_133337	C15orf38	0.824652	1.14259	0.878345	0.622616	0.627426	1.36595	1.57438	1.54123	0.867051	1.27724	0.214161	0.44276	0.198051
HRlib_B_3752	NM_006341	MAD2L2	1.92374	0.545556	0.937135	0.431379	1.21979	0.591486	1.33475	1.18612	0.959452	1.08304	0.67836	0.333821	0.718087
HRlib_B_1481	NM_001018053	FLNA	0.944216	0.94244	1.12232	0.773335	0.687636	0.763717	1.7388	1.59746	0.945577	1.1969	0.142497	0.548057	0.427437
HRlib_B_7463	NM_001033930	UBA52	0.584465	0.54833	1.14723	1.683	0.878558	0.782167	0.934562	1.64532	0.990757	1.06015	0.536811	0.395158	0.599324
HRlib_B_8484	NM_080739	C2orf141	0.738555	1.32322	0.75725	0.526678	0.946258	1.35936	0.565478	1.21323	0.836427	1.02108	0.340961	0.348583	0.394517
HRlib_B_8875	NM_002245	KCNK1	0.659976	0.562243	0.629848	0.885112	1.45634	0.422338	0.433283	1.94812	0.684295	1.06502	0.139976	0.762699	0.32197
HRlib_B_812	NM_001289	FAM151A	0.65432	0.717294	0.453451	0.262719	1.49169	1.29232	0.927617	0.866676	0.521946	1.14458	0.206215	0.298115	0.00392199
HRlib_B_1282	NM_145006	OR5A2	0.724529	1.4536	0.731448	0.999628	0.971818	0.897538	0.762279	1.56514	0.977301	1.04919	0.34239	0.354735	0.780883
HRlib_B_4331	NM_013348	KCNJ14	0.9515	0.793355	0.866335	0.797653	1.11767	0.838773	1.22814	1.12657	0.852211	1.07779	0.0741582	0.167037	0.0550037
HRlib_B_5929	NM_001007467	SFI1	1.22642	0.872472	0.877219	0.851327	1.25777	0.764824	0.687627	1.32383	0.95686	1.00851	0.180061	0.328586	0.749355
HRlib_B_4733	NM_144649	TMEM71	1.37142	0.619876	0.885493	0.874879	1.16886	1.2312	1.11572	1.1652	0.937918	1.17024	0.314007	0.0473153	0.259224
HRlib_B_2978	NM_012431	SEMA3E	0.284257	0.578657	0.882998	0.326121	0.718687	0.331623	0.792952	2.85274	0.518008	1.174	0.275896	1.13729	0.381015
HRlib_B_1215	NM_006637	METRNL	1.15766	0.823355	0.559697	1.42713	0.56899	0.764578	1.85416	1.28356	0.991961	1.11782	0.379522	0.576098	0.777107
HRlib_B_5117	NM_014925	R3HDM2	0.679899	0.656113	0.579224	1.27567	0.569765	0.587879	0.713726	2.36175	0.797726	1.05828	0.321512	0.871334	0.421186
HRlib_B_4754	NM_152786	C9orf43	1.36627	0.854357	0.876918	0.771993	1.6474	0.68916	0.924197	0.852465	0.967384	1.0283	0.26972	0.424284	0.552644
HRlib_B_9493	NM_152435	AMDHD1	0.537985	0.331895	0.915933	0.463988	0.569746	0.555763	1.67653	1.48359	0.56245	1.07141	0.250599	0.592628	0.113478
HRlib_B_533	NM_001007534	TRADD	0.886853	1.1585	0.913736	0.454936	0.986438	1.13115	0.943584	1.14875	0.853505	1.05248	0.29247	0.102756	0.319077
HRlib_B_3262	NM_199344	SFT2D2	1.57811	0.923576	0.657747	0.738365	2.27587	0.47929	0.619759	0.73453	0.974451	1.02736	0.417547	0.83886	0.83773
HRlib_B_5729	NM_144671	FAM19A	0.483611	0.25427	0.437857	0.729764	0.598292	0.673342	1.91887	1.15371	0.476375	1.08605	0.195851	0.607288	0.134445
HRlib_B_8993	NM_001004730	OR5AR1	0.715219	0.771328	1.18472	1.17559	1.54874	1.28558	1.16615	1.34133	0.961715	1.33545	0.2533	0.159872	0.142306
HRlib_B_11624	NM_015179	RRP12	1.46134	0.734238	0.792886	0.759275	0.999428	0.928193	0.979263	1.2188	0.936933	1.03142	0.350426	0.128465	0.662793
HRlib_B_5137	NM_015174	ZFR2	1.43145	1.15684	0.571813	0.751653	1.14382	0.746944	1.78261	1.79212	0.977941	1.36638	0.388941	0.512427	0.430798
HRlib_B_8845	NM_138326	ACMSD	0.915339	0.754685	0.69782	0.752962	0.958769	0.665999	1.14836	1.42453	0.780202	1.04941	0.093883	0.31923	0.224607
HRlib_B_9789	NM_153713	LIX1L	1.46346	0.687525	0.444297	0.755329	1.51197	1.68419	0.826135	0.823516	0.837652	1.21145	0.438054	0.451941	0.189654
HRlib_B_6797	NM_182548	LHFPL5	0.778952	0.754895	0.767376	0.836678	1.48335	0.812363	1.13814	1.17463	0.784475	1.15212	0.0361618	0.27438	0.069232
HRlib_B_8857	NM_005489	SH2D3C	0.564362	0.845643	1.36386	0.816368	0.984915	0.942445	1.43265	0.953163	0.897559	1.07829	0.335532	0.236924	0.112288
HRlib_B_6687	NM_002527	NTF3	1.43776	0.857968	0.812448	0.853939	1.39975	1.82355	0.837393	0.818621	0.990528	1.21983	0.298861	0.484448	0.419797
HRlib_B_168	NM_005103	RNF167	0.823587	0.726899	1.21343	1.11924	0.834932	0.995713	1.11244	1.38347	0.970789	1.08164	0.232424	0.231157	0.317948
HRlib_B_11481	NM_152597	FSIP1	0.884258	1.15268	0.684759	0.471898	0.636649	1.31818	0.836192	1.42633	0.798399	1.05434	0.290061	0.378613	0.384185
HRlib_B_555	NM_001024598	MAP7D2	0.711333	1.32943	1.17417	0.765578	0.98997	1.27714	1.86168	0.968795	0.995128	1.27439	0.303889	0.416011	0.166233
HRlib_B_968	NM_001004483	FRS3	0.959288	1.11299	1.14275	0.577592	0.858793	0.972694	1.44513	1.18844	0.948157	1.11626	0.259795	0.25837	0.415225
HRlib_B_4115	NM_004507	HUS1	1.13882	0.627483	0.991776	0.874463	1.37337	1.11699	0.827553	0.686535	0.908137	1.00111	0.216112	0.306099	0.610188
HRlib_B_9976	NM_178356	LCE4A	0.987244	0.73254	0.827239	0.822623	1.54272	1.13671	1.11447	1.39464	0.842412	1.29713	0.10594	0.2073	0.00665178
HRlib_B_6566	NM_001009881	ZCCHC11	0.529515	0.851342	0.532488	0.345588	0.373477	1.36833	0.326498	2.99765	0.564733	1.26649	0.210118	1.25011	0.37228
HRlib_B_627	NM_174942	GRASP	0.731971	3.75858	0.568147	1.41455	0.746719	0.666974	0.942518	1.6424	1.61831	0.999652	1.47317	0.44386	0.509008
HRlib_B_9873	NM_007002	ADRM1	1.21927	0.929938	0.962677	1.39861	0.993128	0.918652	0.863229	1.22159	1.12762	0.99915	0.222202	0.157554	0.0716175
HRlib_B_9496	NM_152435	AMDHD1	0.494294	1.48114	1.15278	2.34417	0.433484	1.73769	0.561569	1.26172	1.3681	0.998615	0.769284	0.6126	0.299215
HRlib_B_1284	NM_145006	SUSD3	1.44317	1.25269	1.99535	0.842392	0.941846	0.59425	1.21525	1.24264	1.3834	0.998498	0.478827	0.301781	0.246281
HRlib_B_3832	NM_014876	JOSD1	2.73983	0.618617	0.588525	1.487	1.67465	0.722478	0.642944	0.953853	1.35849	0.998481	1.01075	0.469674	0.283162
HRlib_B_175	NM_194252	STRC	0.831517	1.25518	1.43325	1.71283	0.976846	0.937727	1.21316	0.865181	1.30819	0.998229	0.369415	0.150572	0.227802
HRlib_B_2553	NM_025009	CEP135	1.1922	1.35855	1.37539	1.94546	0.959253	0.828856	0.855932	1.34744	1.4679	0.997869	0.328932	0.239722	0.0101603
HRlib_B_1759	NM_000065	JMY	0.857852	1.29261	1.71123	0.911757	0.874221	1.35413	0.937624	0.825487	1.19336	0.997866	0.395772	0.241907	0.390305
HRlib_B_135	NM_001080458	ATXN1L	1.83633	2.49962	8.48963		0.364649	1.36228	1.26411		4.27519	0.997015	3.66485	0.54984	0.238987
HRlib_B_1439	NM_012158	FBXL3	0.876816	0.973866	3.58845	1.14453	0.825955	1.6145	0.756929	0.789613	1.64592	0.996748	1.29974	0.412796	0.454015
HRlib_B_5681	NM_080747	KRT72	1.82517	1.51817	0.885785	1.87773	1.23969	0.9855	0.462982	1.29847	1.52672	0.99666	0.455761	0.380828	0.000775741
HRlib_B_2324	NM_014171	CRIPT	1.25993	0.945858	1.22772	4.39873	0.51538	1.17439	0.628486	1.66749	1.95806	0.996437	1.63322	0.531909	0.222986
HRlib_B_1422	NM_015901	NUDT13	1.81853	1.53688	0.942518	3.49287	0.575684	1.76753	0.829125	0.812175	1.9477	0.996128	1.09292	0.527118	0.243177
HRlib_B_233	NM_001031693	COLQ	1.57175	1.1816	2.16456	0.764485	1.28576	0.866318	1.3125	0.515991	1.4206	0.995142	0.595521	0.37919	0.0586828
HRlib_B_8952	NM_001009921	VPS8	0.649812	0.937112	2.23198	0.694278	0.668633	1.13668	1.94778	0.227288	1.1283	0.995094	0.746545	0.735698	0.438469
HRlib_B_978	NM_014292	ALG2	1.35637	1.36754	1.59363	1.73559	1.55277	0.747956	0.521154	1.15847	1.51328	0.995087	0.184155	0.455847	0.143667
HRlib_B_1572	NM_014915	ANKRD26	1.21812	0.798528	1.17143	1.23673	0.616768	0.979427	0.749162	1.63494	1.1062	0.995075	0.206946	0.452131	0.67284
HRlib_B_9827	NM_014631	SH3PXD2A	1.56955	1.69732	1.17787	0.456789	0.466994	1.76855	0.385544	1.35842	1.22538	0.994877	0.558024	0.6784	0.645046
HRlib_B_2622	NM_032447	FBN3	0.551284	0.737338	0.416579	3.87695	1.49853	0.351616	0.142578	1.98595	1.39554	0.994667	1.6595	0.88996	0.539961
HRlib_B_255	NM_003836	DLK1	0.391429	1.74423	1.81178	0.587841	0.643371	1.19399	1.54148	0.598974	1.13382	0.994454	0.748659	0.454134	0.480847
HRlib_B_6886	NM_172366	FBXO16	2.32969	0.884615	1.29199	0.973392	1.82937	0.544892	0.675765	0.927249	1.36992	0.994318	0.663323	0.578867	0.0559037
HRlib_B_5639	NM_020184	CNNM4	0.955592	1.18582	1.57848	1.31311	0.656777	0.975589	0.887387	1.45747	1.25825	0.994307	0.259746	0.336765	0.22158
HRlib_B_3495	NM_145296	CADM4	1.52454	0.979332	1.11265	1.16611	0.928454	0.824586	1.68663	0.536992	1.19566	0.994165	0.232896	0.490437	0.524018
HRlib_B_1117	NM_002365	FAM32A	0.861999	1.3126	1.48832	0.691438	0.469147	1.41563	1.21245	0.879278	1.08859	0.994125	0.373736	0.413973	0.552454
HRlib_B_695	NM_152898	TMEM154	0.965738	0.611757	1.37487	1.45553	0.462533	0.622668	1.45669	1.43399	1.10197	0.993969	0.390874	0.525361	0.477677
HRlib_B_2417	NM_080878	ITLN2	1.51819	1.21983	1.18984	0.875361	1.33837	0.624182	0.739724	1.27319	1.20081	0.993866	0.262762	0.364214	0.414825
HRlib_B_25	NM_001083585	SLC25A47	0.677537	0.622983	1.88234	1.37832	0.486696	1.14798	0.921717	1.41719	1.14029	0.993398	0.602506	0.393864	0.667539
HRlib_B_5575	NM_182547	TMED4	1.83985	0.637745	0.731871	0.984876	1.24485	1.34787	0.793726	0.585458	1.04859	0.992976	0.547498	0.362933	0.860182
HRlib_B_1811	NM_194293	SLC43A1	0.488764	1.36636	1.51138	0.817713	0.628267	1.22647	1.18753	0.929254	1.04605	0.99288	0.476736	0.276552	0.661738
HRlib_B_871	NM_015289	ARPC2	1.84989	0.69935	0.319929	1.26596	1.5129	0.463357	1.15283	0.841952	1.03378	0.99276	0.668674	0.446907	0.897813
HRlib_B_32	NM_152637	PLOD2	1.15126	1.49628	1.34574	0.786937	0.82715	1.18736	1.43124	0.523931	1.19505	0.992422	0.306551	0.398901	0.127691
HRlib_B_4471	NM_012134	LMOD1	2.3682	0.252242	1.247	3.18259	1.81142	0.722392	0.845644	0.589331	1.76251	0.992198	1.28194	0.556089	0.320252
HRlib_B_415	NM_015122	TBX1	1.93634	0.647568	1.16523	1.46354	0.981823	0.777717	0.95734	1.24935	1.30317	0.991557	0.540203	0.194465	0.266629
HRlib_B_515	NM_001524	TECPR1	0.597364	1.31945	1.62148	1.36591	0.614942	0.973795	0.997854	1.37936	1.22605	0.991489	0.439657	0.312297	0.227723
HRlib_B_7456	NM_001033930	UBA52	1.24337	0.956443	0.916349	1.91781	1.21294	0.852382	1.1169	0.782682	1.25849	0.991225	0.463043	0.206332	0.433772
HRlib_B_263	NM_138477	FBXW2	1.84486	1.16617	1.54235	1.13738	1.22195	0.836895	0.949462	0.956119	1.42269	0.991108	0.336525	0.16333	0.0269752
HRlib_B_3579	NM_173529	C18orf54	0.752373	1.65837	1.85425	1.18994	0.554197	1.48357	1.33176	0.594813	1.36373	0.991085	0.493755	0.485285	0.0414979
HRlib_B_8339	XM_011522610	UNKL	1.33648	1.11486	1.27248	1.62426	1.33	0.798559	0.853376	0.981847	1.33702	0.990945	0.212939	0.238732	0.0789981
HRlib_B_6772	NM_138819	FAM122C	0.734675	0.995144	1.81949	0.923126	0.837783	1.25375	1.17831	0.692918	1.11811	0.99069	0.480313	0.268607	0.568084
HRlib_B_11618	NM_152775	CCDC11	0.352863	1.27763	1.17169	1.87282	0.641129	0.913419	1.48528	0.921972	1.16875	0.990451	0.625366	0.354734	0.595908
HRlib_B_9263	NM_031430	RILP	1.29473	1.28549	0.154244	3.29658	1.19338	1.19318	1.33433	0.239844	1.50776	0.990183	1.30724	0.504626	0.604884
HRlib_B_2565	NM_019117	KLHL4	0.68984	1.75286	1.35476	0.96493	0.681655	1.29712	1.13753	0.843123	1.1906	0.989858	0.463599	0.278531	0.125356
HRlib_B_23	NM_001083585	SLC25A47	1.38534	1.28871	1.32894	0.643612	1.15692	0.981267	1.19822	0.622387	1.16165	0.989698	0.347625	0.262318	0.0690901
HRlib_B_9565	NM_138573	NRG4	1.52138	0.912745	1.17536	1.15754	1.3612	0.758369	0.877529	0.961578	1.19175	0.989668	0.25029	0.261341	0.00891413
HRlib_B_981	NM_006634	ALG2	1.66878	1.46188	1.19289	0.863544	0.539226	0.929724	1.31332	1.17539	1.29678	0.989414	0.348392	0.339477	0.418158
HRlib_B_5841	NM_014358	CLEC4E	0.842983	1.89742	1.1356	1.29485	0.713536	0.622722	1.82761	0.793777	1.29271	0.989412	0.444453	0.563152	0.511762
HRlib_B_8335	NM_005318	H1F	1.15434	0.735833	0.697951	2.99925	0.945157	0.935288	0.862842	1.21433	1.39685	0.989404	1.0881	0.154376	0.448375
HRlib_B_522	NM_015493	PRKAR2B	0.53113	0.443843	2.11723		0.658332	0.814295	1.49513		1.03073	0.989253	0.941944	0.44499	0.902266
HRlib_B_1688	NM_001001664	NXPH4	0.883476	0.987856	1.78693	0.864669	0.72183	0.963349	1.44898	0.822837	1.13073	0.98925	0.440806	0.322093	0.145051
HRlib_B_529	NM_024771	PRKAR2B	0.822694	1.73264	1.49319	0.953415	1.43263	0.757451	1.11236	0.653626	1.25049	0.989017	0.433065	0.355018	0.482602
HRlib_B_9629	NM_015313	ARHGEF12	1.35649	1.77795	0.817883	1.26962	0.743625	1.11324	0.776512	1.32193	1.30549	0.988827	0.393645	0.277873	0.189417
HRlib_B_4597	NM_138283	CSTL1	1.76177	1.14934	1.15998	1.367	1.55937	0.785513	0.748315	0.859436	1.35952	0.988159	0.286271	0.383599	0.0100792
HRlib_B_98	NM_015124	LRRC6	1.62628	1.98136	0.788245	1.55378	0.581859	0.741337	0.133462	2.49589	1.48742	0.988136	0.502164	1.03759	0.38796
HRlib_B_555	NM_001024598	TBC1D8B	0.71984	2.71636	0.912733	0.716286	0.833216	2.31117	0.166143	0.641474	1.2663	0.988	0.97105	0.925611	0.237951
HRlib_B_4118	NM_152990	PXT1	0.767618	1.15112	1.52223	1.51853	0.61783	0.858916	1.35249	1.11952	1.23987	0.987189	0.359758	0.318243	0.0224
HRlib_B_138	NM_001080458	MON1B	0.673645	1.64123	1.35446	0.819223	0.839429	1.22294	1.32954	0.556626	1.12214	0.987135	0.453258	0.355905	0.371613
HRlib_B_5812	NM_152517	TTC3B	0.599917	3.15878	1.59186	0.176722	0.482525	1.99228	0.92968	0.543143	1.38182	0.986906	1.32481	0.698896	0.319919
HRlib_B_2	NM_152587	NUDT8	0.632549	0.875526	1.54815	1.88457	0.711117	0.728582	1.29326	1.21126	1.2352	0.986055	0.580855	0.309288	0.211893
HRlib_B_3569	NM_000977	RPL13	1.21198	1.4765	1.34617	1.24839	1.24259	1.18656	0.817845	0.69654	1.32076	0.985883	0.118281	0.269645	0.0898526
HRlib_B_842	NM_001042784	DSP	1.16324	1.6312	0.827218	1.81398	0.852224	0.966657	0.591622	1.52965	1.35891	0.985038	0.448038	0.39554	0.0317969
HRlib_B_351	NM_173079	CLYBL	2.32835	0.747828	0.979159	0.977599	1.33197	0.854662	0.991659	0.761818	1.25823	0.985028	0.721642	0.249823	0.355009
HRlib_B_6127	NM_014929	FASTKD2	1.34958	1.52777	2.53914	0.744922	0.424992	0.998554	1.78139	0.73472	1.54035	0.984914	0.745394	0.580422	0.0683464
HRlib_B_9382	NM_012110	CHIC2	1.35235	1.24474	0.716333	1.73829	0.922597	0.923629	0.797757	1.29542	1.26293	0.98485	0.421532	0.215313	0.108663
HRlib_B_316	NM_019040	FAM168A	0.711314	1.61578	2.13494	0.874667	1.12231	0.97946	0.837741	0.998693	1.33418	0.984552	0.663233	0.116558	0.43126
HRlib_B_11531	NM_006717	SPIN1	1.12256	3.85453	0.155439	0.345167	1.63669	1.57276	0.113424	0.614575	1.36942	0.98436	1.70876	0.745433	0.591144
HRlib_B_8751	NM_012166	FBXO1	1.42563	1.3465	1.31162	0.659986	1.28759	1.1983	0.92657	0.522345	1.18593	0.983699	0.353861	0.343759	0.0451894
HRlib_B_687	NM_078483	SLX4	1.31971	0.634476	1.25716	1.28779	0.962566	0.574659	0.812443	1.5839	1.12478	0.983392	0.327868	0.431017	0.460554
HRlib_B_769	NM_001026	RPS24	1.47724	0.754488	3.78981	0.699538	0.814418	0.94177	0.862792	1.31381	1.68027	0.983199	1.45032	0.226574	0.442182
HRlib_B_5598	NM_006422	AKAP3	1.23899	1.67165	2.91859	0.777279	1.13571	1.18919	0.839725	0.764882	1.65163	0.982377	0.920207	0.211295	0.258158
HRlib_B_5468	NM_021922	FANCE	1.56314	1.66654	1.21117	1.12142	0.88246	0.889825	1.63129	0.525468	1.39057	0.982262	0.264929	0.464904	0.239012
HRlib_B_6232	NM_006065	SIRPB1	1.14338	1.62881	1.14255	1.35755	0.765183	0.922678	1.25496	0.985295	1.31807	0.982029	0.230537	0.204162	0.140276
HRlib_B_11739	NM_002954	RPS27A	0.995877	0.992393	1.19728	1.32754	0.869316	0.759772	0.948248	1.34823	1.12827	0.981391	0.16377	0.256478	0.0989294
HRlib_B_227	NM_001031693	HIST1H2BF	0.285262	0.958145	8.34434	0.71643	2.26544	0.438959	0.774493	0.445945	2.57604	0.981209	3.85559	0.870348	0.497044
HRlib_B_5455	NM_015065	EXPH5	1.79116	2.27812	1.97425	1.52845	0.745731	0.758681	0.859642	1.55958	1.893	0.980908	0.315267	0.389126	0.0705735
HRlib_B_5417	NM_020225	STOX2	2.17744	0.495815	0.859862	1.71287	1.15712	0.532515	0.955715	1.27536	1.3115	0.980179	0.770338	0.326315	0.29053
HRlib_B_8246	NM_181790	GPR142	0.275753	1.65848	1.45747	1.65733	0.675759	0.67337	0.743358	1.82115	1.26226	0.978409	0.664424	0.562762	0.458801
HRlib_B_486	NM_031481	SLC25A18	1.96752	1.48958	0.954517	1.33269	0.593749	0.822677	1.23356	1.26298	1.43608	0.978242	0.419479	0.325729	0.295755
HRlib_B_815	NM_001289	FAM151A	1.78619	1.29198	1.18638	1.26626	1.25552	0.99724	0.77882	0.87849	1.3827	0.977517	0.272728	0.20572	0.00360097
HRlib_B_5741	NM_006819	STIP1	1.52416	1.16253	0.954935	1.67983	0.842743	0.687342	1.21541	1.16453	1.33036	0.977507	0.331058	0.254253	0.190343
HRlib_B_3252	NM_012155	EML2	0.592151	1.83947	2.44188	1.49259	1.3263	0.782262	1.19929	0.599377	1.59152	0.976807	0.773116	0.342512	0.269758
HRlib_B_6958	NM_018668	VPS33B	0.852872	1.64899	2.25232	1.12638	0.345968	1.77693	1.18552	0.597618	1.47014	0.976507	0.617248	0.639138	0.136595
HRlib_B_8432	NM_152596	EXD1	1.19425	1.43214	0.919566	1.12359	0.487221	0.927565	0.57625	1.9149	1.16739	0.976484	0.211462	0.653855	0.609412
HRlib_B_578	NM_000136	OR1A3	1.61322	1.14913	1.44592	1.16391	0.992886	0.764672	1.39858	0.749776	1.34304	0.976479	0.22603	0.302597	0.0537158
HRlib_B_519	NM_015493	ST6GALNAC3	0.444955	1.19954	0.969959	1.76199	0.557139	1.16725	0.963655	1.21695	1.09411	0.976249	0.545894	0.300128	0.478084
HRlib_B_217	NM_031952	CYP4F12	0.843949	1.94282	2.51214	0.628283	1.17593	0.779546	1.27546	0.672448	1.4818	0.975845	0.896194	0.294609	0.300414
HRlib_B_154	NM_001005235	SERPINF1	0.932919	0.598372	1.12369	1.92344	0.476399	0.295524	0.552436	2.57867	1.14461	0.975757	0.562793	1.07403	0.589201
HRlib_B_11186	NM_138456	BATF2	0.91362	1.29648	0.978925	1.66643	0.933287	0.972265	0.863673	1.13316	1.21386	0.975597	0.344957	0.114245	0.143866
HRlib_B_6323	NM_014320	HEBP2	1.75176	0.976876	0.682495	1.12196	0.45648	1.25695	0.91266	1.26965	1.13327	0.973936	0.451042	0.382563	0.702937
HRlib_B_7157	NM_181783	TMTC3	1.56854	1.77673	0.917598	1.8697	0.784169	0.964289	0.997881	1.14728	1.53314	0.973404	0.429244	0.149135	0.0794412
HRlib_B_1328	NM_015528	RNF167	3.43769	0.871942	1.19139	0.772731	2.21739	0.595199	0.438635	0.642316	1.56844	0.973384	1.2589	0.833892	0.0952189
HRlib_B_6773	NM_138819	FAM122C	0.495662	5.33364	3.14316	3.63863	0.976587	0.849173	0.929392	1.13694	3.15277	0.973022	2.00438	0.121276	0.122306
HRlib_B_4657	NM_147198	WFDC9	1.26495	1.54863	1.1267	0.468246	1.14527	1.34211	0.834926	0.566582	1.10213	0.972224	0.457633	0.341643	0.218874
HRlib_B_379	NM_001003398	CXorf61	1.27859	2.86148	3.77778	2.33495	0.468426	1.28865	0.353799	1.77616	2.5632	0.971758	1.04347	0.678895	0.0911267
HRlib_B_172	NM_194252	FBXO7	4.33129	1.11685	1.86656	0.98929	2.43493	0.386833	0.565247	0.498547	2.076	0.971388	1.55253	0.978465	0.0389586
HRlib_B_786	NM_153370	CNNM3	0.954718	1.55111	1.12872	0.858644	0.924555	1.45832	0.829258	0.672858	1.1233	0.971249	0.30633	0.340892	0.0808107
HRlib_B_2551	NM_000302	PLOD1	1.55528	1.1178	0.998239	1.33931	1.37561	0.782588	0.746738	0.978752	1.25266	0.970923	0.24631	0.288424	0.00641631
HRlib_B_242	NM_001031800	ITLN2	0.719179	1.21845	1.56523	0.927845	0.795536	0.756373	0.885436	1.44599	1.10768	0.970834	0.367378	0.321347	0.647225
HRlib_B_294	NM_014315	ZC3H4	1.18693	0.855622	1.15834	0.846892	1.89262	0.712589	0.794164	0.481246	1.01194	0.970156	0.185947	0.629098	0.880057
HRlib_B_878	NM_003194	OR4C11	2.6672	1.54748	0.844988	1.32139	0.932124	0.989974	1.24512	0.7122	1.59526	0.969855	0.772278	0.219079	0.247481
HRlib_B_247	NM_152729	NT5DC1	1.34628	0.738176	0.944639	1.39558	1.23845	0.862688	0.629173	1.14319	1.10617	0.968375	0.317765	0.276723	0.253002
HRlib_B_143	NM_001012456	UBE2T	1.24541	0.862383	1.91262	0.856697	0.799334	0.919434	0.974829	1.17984	1.21928	0.968359	0.496737	0.158879	0.434785
HRlib_B_119	NM_012183	ZNF8	0.848452	0.818984	1.97328	1.19568	1.17139	0.669864	0.885767	1.14184	1.2091	0.967213	0.537404	0.2361	0.478712
HRlib_B_3116	NM_032737	LMNB2	1.29784	0.919618	1.39747	1.34496	1.27551	0.643667	0.835318	1.11152	1.23997	0.966504	0.217412	0.281631	0.0906819
HRlib_B_764	NM_012177	KLHL4	1.32128	1.2712	0.8948	2.47161	0.848867	0.856167	0.778136	1.38152	1.48972	0.966173	0.681705	0.279127	0.0830317
HRlib_B_141	NM_001080458	EVX2	1.11594	1.22614	1.28564	1.2742	1.15834	0.712392	0.85639	1.13596	1.22548	0.96577	0.0774399	0.217724	0.137287
HRlib_B_5266	NM_014290	TDRD7	0.923238	0.813769	2.695	0.726886	0.468138	0.759241	1.79992	0.835445	1.28972	0.965685	0.940289	0.578238	0.244086
HRlib_B_282	NM_012115	LRCH1	0.163975	1.89678	2.52675	0.635169	0.126114	1.98885	0.919179	0.828552	1.30567	0.965675	1.09445	0.768705	0.482365
HRlib_B_1292	NM_005823	MSLN	0.747553	1.65749	1.12968	0.72282	0.744542	0.876882	0.716254	1.52492	1.06439	0.965649	0.437069	0.379362	0.79024
HRlib_B_7614	NM_145052	UPRT	1.58568	0.936436	1.52364	1.55626	0.689887	0.884453	1.15773	1.12842	1.40051	0.965123	0.310416	0.220625	0.0876818
HRlib_B_11451	NM_152759	LRRC43	0.92448	1.51919	1.68793	1.19264	1.25954	0.475989	1.27645	0.848329	1.33106	0.965077	0.340204	0.381445	0.284786
HRlib_B_5691	NM_152748	KIAA1324L	1.41878	0.596472	1.56526	0.697425	0.879553	0.647824	1.65647	0.673478	1.06949	0.964331	0.493279	0.472939	0.525127
HRlib_B_2981	NM_012431	SEMA3E	0.914726	1.25586	1.33376	1.21265	1.28152	0.968576	0.837715	0.76724	1.17925	0.963763	0.18333	0.227672	0.358394
HRlib_B_8687	NM_198149	SHISA4	1.43339	0.347168	2.41119	0.895234	1.64944	0.417743	0.156127	1.62934	1.27175	0.963162	0.879595	0.788154	0.673892
HRlib_B_4685	NM_032501	ACSS1	1.26467	1.33686	1.76853	1.12637	1.46174	0.773364	0.761524	0.852259	1.37411	0.962222	0.277073	0.33544	0.201758
HRlib_B_1252	NM_014752	EPB41L3	0.891997	0.637156	3.77794	0.499184	1.6493	0.566118	0.814462	0.817655	1.45157	0.961883	1.55943	0.473183	0.601577
HRlib_B_926	NM_024922	UNC5	1.2224	1.19887	1.18613	1.24553	0.938484	0.658136	1.62336	0.627154	1.21323	0.961783	0.0262546	0.462746	0.372476
HRlib_B_457	NM_015180	SCFD2	1.36991	0.84232	0.915179	1.43647	1.22223	0.657742	0.811843	1.15355	1.14097	0.961343	0.305456	0.270513	0.0182292
HRlib_B_116	NM_012183	CYTIP	1.35857	0.746178	1.24445	1.51698	0.791954	0.943896	1.25936	0.849957	1.21654	0.96129	0.332895	0.208339	0.316898
HRlib_B_1821	NM_006832	FERMT2	1.32386	0.984629	1.52358	0.636614	0.923867	0.842842	0.693965	1.37963	1.11717	0.960076	0.390039	0.295463	0.668276
HRlib_B_2692	NM_003766	BECN1	4.21862	0.472863	1.14683	0.198724	1.51726	0.269341	1.53615	0.516758	1.50926	0.959875	1.84965	0.662307	0.506046
HRlib_B_4746	NM_015658	NOC2L	0.797464	4.4516	2.29366	0.462627	0.943694	0.984959	1.68562	0.219742	2.00134	0.958505	1.81716	0.598719	0.294292
HRlib_B_11137	NM_001031748	C12orf4	0.685975	1.76127	1.55184	0.951457	0.4855	1.44936	1.4595	0.439195	1.23764	0.958388	0.503039	0.573105	0.0527179
HRlib_B_35	NM_152637	RUNDC1	2.36256	0.594779	1.31653	1.29939	1.11365	0.476286	1.11887	1.12452	1.39332	0.95833	0.728427	0.321393	0.207846
HRlib_B_7374	NM_015042	ZNF69	1.22714	1.33728	0.984885	1.74173	1.67415	1.11978	0.863268	0.172875	1.32276	0.957518	0.315728	0.623012	0.45538
HRlib_B_362	NM_004915	ABCG1	0.281666	1.56537	2.54752	1.12744	0.417629	1.25944	0.452118	1.69963	1.3805	0.957204	0.942971	0.629495	0.521959
HRlib_B_3539	NM_144725	TTC23L	1.18735	1.22295	0.795139	0.981818	1.21775	0.949791	0.915749	0.744753	1.04681	0.95701	0.198609	0.195611	0.424863
HRlib_B_26	NM_001083585	FANCC	1.74852	0.881265	0.983784	1.31243	1.56269	0.884954	0.565742	0.814446	1.2315	0.956959	0.390678	0.426404	0.095067
HRlib_B_311	NM_019040	GIMAP2	0.855898	1.42312	0.8644	1.42535	0.726749	0.926822	0.835569	1.33782	1.14219	0.95674	0.325697	0.266892	0.17743
HRlib_B_9331	NM_001004485	OR13F1	1.8348	0.651927	0.671878	1.14177	1.19656	0.677634	0.624898	1.32492	1.07509	0.956004	0.554752	0.356412	0.554657
HRlib_B_1775	NM_001017361	C9orf72	1.84399	0.777963	0.514973	1.43597	0.898953	0.716994	0.685873	1.52193	1.14322	0.955939	0.606872	0.388857	0.519028
HRlib_B_4443	NM_152415	VPS37A	1.71422	1.64882	1.16492	1.88986	0.844787	0.817723	0.821324	1.33946	1.60446	0.955823	0.310196	0.256038	0.0136177
HRlib_B_2673	NM_000979	RPL18	1.53357	1.36574	1.24527	1.14129	1.47349	0.819274	0.895478	0.629872	1.32147	0.954529	0.168542	0.363549	0.0454239
HRlib_B_1371	NM_000999	RPL38	1.25937	0.689662	0.758987	1.89341	0.931924	0.666626	0.858114	1.36133	1.15036	0.954498	0.556605	0.293361	0.265749
HRlib_B_8535	NM_145865	ANKS4B	1.23356	1.62138	0.769753	2.61664	0.868885	0.699826	0.672363	1.57636	1.56034	0.95436	0.78556	0.423677	0.073875
HRlib_B_38	NM_001007553	FN3KRP	0.463265	2.47717	1.39284	5.26542	0.144586	1.97643	0.114525	1.58139	2.39967	0.954234	2.08021	0.965895	0.158899
HRlib_B_11297	NM_173551	ANKS6	1.46287	1.42352	0.682185	1.23572	1.26288	1.11991	0.558816	0.874485	1.20107	0.954023	0.359845	0.308451	0.0186634
HRlib_B_1252	NM_014752	SPCS2	0.859675	1.85812	2.16587	0.754778	0.644617	0.832383	1.61861	0.719828	1.40961	0.953861	0.708127	0.449836	0.127252
HRlib_B_1223	NM_001012758	NUDT17	1.64566	0.577895	0.942146	1.77998	1.26565	0.339323	0.638318	1.56929	1.23642	0.953148	0.572475	0.563677	0.0048812
HRlib_B_3943	NM_000986	RPL24	1.33818	1.56899	1.13184	1.3936	0.761767	0.849663	0.85213	1.34698	1.35815	0.952635	0.180117	0.266235	0.0742938
HRlib_B_256	NM_003836	RDH8	1.32112	0.727423	0.747162	2.21678	0.442952	2.68814	0.397176	0.279849	1.25312	0.952028	0.698954	1.15944	0.738741
HRlib_B_7998	NM_006854	KDELR2	1.89279	0.64748	1.56828	1.13953	0.687557	0.569588	1.37222	1.17845	1.31202	0.951954	0.539855	0.384722	0.296785
HRlib_B_5548	NM_017752	TBC1D8B	2.1896	0.964484	0.854238	0.78246	1.21791	0.75759	0.37327	1.45884	1.1977	0.951904	0.665493	0.483158	0.528387
HRlib_B_4815	NM_001080394	KIAA146	1.35139	0.613113	0.433133	1.7814	1.25787	0.886722	0.466682	1.19542	1.04476	0.951675	0.631681	0.361758	0.642675
HRlib_B_1142	NM_145693	ZNF828	1.47285	0.788774	1.76317	3.36641	0.381281	0.768542	1.27138	1.38514	1.8478	0.951587	1.09171	0.465114	0.124292
HRlib_B_482	NM_031481	LSM6	1.94234	1.46374	0.98275	1.41176	0.516617	0.721263	1.43566	1.1326	1.45015	0.951534	0.392586	0.412043	0.296068
HRlib_B_9593	NM_004484	GPC3	1.47724	1.12177	1.21915	1.16113	1.31843	0.814394	0.759197	0.91322	1.24482	0.95131	0.160024	0.252903	0.0189203
HRlib_B_11128	NM_147686	TRAF3IP2	1.45966	0.999793	0.914551	1.19557	1.4196	0.815668	0.896212	0.672474	1.14239	0.950988	0.242027	0.32582	0.198999
HRlib_B_1173	NM_015596	FAM131A	0.79332	0.975131	0.846647	2.21477	0.671483	0.867422	0.597732	1.66687	1.20747	0.950878	0.675856	0.49071	0.0868133
HRlib_B_1924	NM_198841	FAM12AOS	0.852889	0.744624	1.85354	2.6912	0.242277	0.763372	0.849859	1.94772	1.53556	0.950807	0.918011	0.716745	0.0741927
HRlib_B_3776	NM_001048210	CLCC1	1.69859	0.662163	1.83656	0.181397	0.486869	0.588974	1.4568	1.2697	1.09468	0.950585	0.803379	0.484383	0.781893
HRlib_B_4644	NM_152553	RNF217	0.843715	1.64652	1.36777	0.823399	0.672339	0.924625	1.22658	0.977439	1.17035	0.950247	0.405287	0.227296	0.314593
HRlib_B_1175	NM_007058	CAPN11	1.18735	1.12833	0.841917	1.31255	0.772825	0.733374	0.526757	1.76799	1.11754	0.950238	0.199155	0.555748	0.481365
HRlib_B_838	NM_001005489	OR9A4	1.91583	1.85555	1.86116	2.29789	0.567418	0.934863	0.975797	1.32176	1.98261	0.949959	0.211938	0.308474	0.00235516
HRlib_B_11566	NM_012466	TSPAN16	1.4834	1.63267	0.848542	0.743864	1.51458	0.798128	0.667168	0.819296	1.17712	0.949794	0.446097	0.382491	0.35832
HRlib_B_3718	NM_006573	TNFSF13B	0.652317	1.55614	2.22144	1.87275	0.546849	1.61547	0.199684	1.43643	1.57566	0.949607	0.672866	0.68434	0.280339
HRlib_B_2899	NM_006096	NDRG1	1.63863	0.945832	1.84354	3.76194	1.35659	0.377471	0.547417	1.51634	2.04749	0.949454	1.20578	0.570355	0.0871909
HRlib_B_6683	NM_002527	NTF3	0.584397	0.895876	1.99955	0.593762	0.793432	0.494183	1.79288	0.714518	1.0184	0.948753	0.669913	0.576822	0.658068
HRlib_B_673	XM_017006016	MOSPD2	1.13968	1.38465	0.849936	1.71363	0.285518	0.787159	1.15323	1.56799	1.27197	0.948474	0.366685	0.545055	0.29429
HRlib_B_11125	NM_014312	VSIG2	1.43395	1.44596	1.31123	1.24879	1.54254	0.475167	0.943418	0.832214	1.35998	0.948336	0.0959237	0.443651	0.159196
HRlib_B_11646	NM_006226	PLCL1	0.979174	3.34212	1.44536	0.463943	1.43287	1.15422	0.854388	0.349925	1.55765	0.94785	1.25536	0.463351	0.361469
HRlib_B_4648	NM_001079911	DMP1	0.711476	2.18679	1.24542	0.593113	0.635552	1.41384	1.42247	0.319512	1.1842	0.947844	0.726128	0.558196	0.324933
HRlib_B_6931	NM_001042749	STAG2	0.77454	1.64323	1.99298	1.49366	0.946887	1.64381	0.773175	0.427336	1.47611	0.947803	0.51238	0.511798	0.236534
HRlib_B_159	NM_014607	SPAG5	0.869688	1.32569	0.598244	1.39253	0.419765	1.38875	0.419778	1.56266	1.04654	0.947738	0.378542	0.613763	0.525405
HRlib_B_1967	NM_012250	RPL21	1.4422	0.865164	1.1333	0.771685	1.47592	0.586325	0.761789	0.966227	1.05309	0.947565	0.301299	0.38493	0.48357
HRlib_B_689	NM_078483	FAM168B	0.343636	2.63299	0.993539	0.34723	0.895942	0.732233	0.237766	1.92343	1.07935	0.947342	1.07988	0.70832	0.872918
HRlib_B_739	NM_145313	MTMR8	1.61558	1.227	0.733679	0.971565	1.37153	0.782925	0.715985	0.918684	1.13696	0.94728	0.37735	0.295134	0.149243
HRlib_B_9246	NM_003011	SET	2.18665	1.61458	1.91816	1.35759	1.36743	0.731155	0.768663	0.921641	1.76925	0.947223	0.360451	0.292004	0.0113415
HRlib_B_6884	NM_172366	FBXO16	0.726128	3.58354	2.46186	1.49713	0.166988	2.21352	0.893396	0.513952	2.06717	0.946965	1.23538	0.894968	0.0152031
HRlib_B_42	NM_001007553	AADACL2	0.972978	3.87812	0.332795	1.25974	0.729616	1.87743	0.439286	0.741482	1.61091	0.946953	1.56035	0.635862	0.247474
HRlib_B_8228	NM_001014977	BANF2	1.19483	1.44885	1.53819	1.36799	0.842792	0.75343	0.711838	1.47826	1.38747	0.946579	0.146031	0.358638	0.125634
HRlib_B_1973	NM_020719	PRR12	1.46863	1.35736	1.23229	0.586629	1.33742	0.828341	0.863813	0.75413	1.16123	0.945926	0.395044	0.264967	0.250434
HRlib_B_3485	NM_004968	ICA1	2.71949	0.441362	0.827996	0.79515	0.84555	0.222155	0.18159	2.53363	1.196	0.945731	1.03063	1.10135	0.760564
HRlib_B_5866	NM_006551	SCGB1D2	0.736848	0.591325	0.388143	3.22616	0.77327	0.34224	0.311694	2.35524	1.23562	0.945611	1.33471	0.963096	0.247226
HRlib_B_821	NM_001289	XG	1.21819	1.48967	1.29946	1.28477	0.798195	0.698976	1.13493	1.14929	1.32302	0.945347	0.116591	0.230857	0.0886232
HRlib_B_7275	NM_006681	NMU	1.9464	1.22146	1.36819	0.714118	1.77883	0.774247	0.761981	0.466331	1.31254	0.945346	0.507042	0.573598	0.0340741
HRlib_B_3294	NM_014956	CEP164	1.5269	0.912545	1.95469	3.95647	0.779639	0.847239	0.784584	1.36473	2.08765	0.944048	1.31725	0.282138	0.121518
HRlib_B_4822	NM_007080	LSM6	0.738642	1.22697	1.25554	2.37324	0.546952	1.19915	0.847522	1.18228	1.3986	0.943974	0.691708	0.310285	0.17565
HRlib_B_4838	NM_005828	DCAF7	0.715848	2.82132	2.11555	0.614257	0.152929	0.846158	1.65344	1.12297	1.56674	0.943874	1.08111	0.624687	0.310305
HRlib_B_433	NM_014565	KCNJ14	1.89787	1.2854	1.17827	1.75148	1.22117	0.966323	0.428219	1.15787	1.52826	0.943394	0.350196	0.360133	0.00841557
HRlib_B_5557	NM_005199	CHRNG	1.35143	0.977923	0.988419	0.974637	0.994414	0.779354	0.854982	1.14466	1.0731	0.943351	0.185644	0.161075	0.324673
HRlib_B_9585	NM_015635	GAPVD1	0.786397	1.75519	0.618215	1.39863	0.625142	0.556499	0.814378	1.77498	1.13961	0.942751	0.529981	0.565437	0.61515
HRlib_B_5438	NM_001200	BMP2	1.49425	0.679999	1.18977	1.12293	0.958266	0.659677	1.32328	0.82715	1.12174	0.942094	0.335919	0.28198	0.312477
HRlib_B_197	NM_024513	C1orf38	0.914194	1.39675	1.95114	0.993133	0.794466	0.862999	1.32362	0.7868	1.31381	0.94197	0.474553	0.256726	0.0569948
HRlib_B_9134	NM_014907	FRMPD1	0.353864	1.41124	0.668357	2.48736	0.423999	2.4613	0.757228	0.124544	1.23021	0.941767	0.948132	1.04546	0.718568
HRlib_B_3449	XM_024450497	#N/A	1.25846	0.894691	3.6787	0.829167	0.934398	0.588957	1.54575	0.696878	1.66525	0.941495	1.35551	0.427899	0.222505
HRlib_B_2544	NM_000302	PLOD1	3.85619	0.728219	0.857546	0.56886	1.54668	1.28586	0.279149	0.653626	1.5027	0.941329	1.57342	0.579198	0.436947
HRlib_B_54	NM_199336	FANCM	1.51636	2.34247	2.67966	1.36356	0.716284	0.527489	2.22444	0.296517	1.97551	0.941182	0.636603	0.872557	0.0372413
HRlib_B_3834	NM_014876	JOSD1	1.23428	1.47272	1.14912	0.445847	0.744549	1.36896	0.985714	0.665457	1.07549	0.94117	0.441542	0.316051	0.42345
HRlib_B_6712	NM_145173	DIRAS1	1.11226	1.44189	1.37918	0.89819	0.798438	0.967183	1.23276	0.766297	1.20788	0.941169	0.251101	0.213427	0.0455471
HRlib_B_8712	NM_152704	FAM123A	0.963815	1.93987	0.68286	2.18464	1.11816	0.814728	0.433899	1.39693	1.4428	0.940928	0.731286	0.413259	0.174866
HRlib_B_11341	NM_005483	CHAF1A	1.21377	1.16556	1.42442	0.988557	0.786875	0.916485	1.12629	0.932419	1.19808	0.940518	0.179288	0.139955	0.0440841
HRlib_B_8722	NM_001013630	AADACL4	2.33949	1.35519	1.46217	0.192457	2.28598	0.175486	0.738552	0.561646	1.33733	0.940415	0.88147	0.927338	0.33277
HRlib_B_6837	NM_001038707	CDC42SE1	1.44664	0.887126	0.611289	1.99365	0.849966	0.732572	0.514912	1.6634	1.23468	0.940212	0.613833	0.501709	0.0789101
HRlib_B_225	NM_001031693	ANKRD35	1.16966	1.25352	0.836438	1.23429	1.14562	0.866194	0.785359	0.962676	1.12348	0.939961	0.194692	0.155084	0.127434
HRlib_B_16	NM_138493	FBXL13	1.79267	1.79384	1.27394	0.771423	0.831675	1.29819	0.893124	0.734983	1.40797	0.939492	0.489913	0.247831	0.091428
HRlib_B_8978	XM_017024430	TANC2	1.48997	1.86143	0.982955	1.99945	1.49118	0.714148	0.578256	0.972421	1.58345	0.939002	0.454482	0.402789	0.0968687
HRlib_B_216	NM_031952	RASGEF1C	1.11299	0.993287	1.13673	0.831479	1.18855	0.931374	0.9889	0.646752	1.01862	0.938894	0.139665	0.223779	0.261644
HRlib_B_7764	NM_001008743	SULT1C3	1.41748	1.41197	1.1259	0.74727	0.747763	1.72449	0.457149	0.824628	1.17566	0.938507	0.316394	0.547365	0.419421
HRlib_B_3787	NM_001082486	ACD	1.84592	0.616333	1.48926	1.4342	1.32948	0.658553	0.197947	1.56777	1.34643	0.938439	0.519819	0.626003	0.301422
HRlib_B_3734	NM_173854	SLC41A1	1.14379	1.17528	0.788967	1.61266	1.13839	0.99573	0.853264	0.766247	1.18017	0.938408	0.337358	0.163471	0.329102
HRlib_B_3596	NM_003408	ZFP37	0.622158	1.17815	0.962319	2.73641	0.36298	0.14837	0.544417	2.69697	1.37476	0.938185	0.936176	1.18365	0.132087
HRlib_B_2714	NM_005726	TSFM	0.93695	0.797595	1.34868	1.61753	0.893593	0.638382	1.29427	0.926463	1.17519	0.938176	0.376433	0.270063	0.220467
HRlib_B_367	NM_181719	RRP1B	1.18816	1.62259	1.34129	0.959685	0.838865	0.663892	0.475248	1.77439	1.27793	0.938099	0.278172	0.576962	0.46553
HRlib_B_129	NM_173728	MSLN	1.12349	1.32229	1.6297	0.556464	0.971761	1.22916	0.432456	1.11693	1.15798	0.937579	0.451858	0.352849	0.587014
HRlib_B_9394	NM_031423	NUF2	1.34414	0.917172	1.34459	1.49563	1.73725	0.766122	0.519421	0.725975	1.27538	0.937191	0.249227	0.544211	0.324565
HRlib_B_697	NM_152898	SMG5	1.15463	1.51132	1.1569	0.419862	0.712641	0.763819	1.42326	0.848548	1.06068	0.937067	0.458914	0.328938	0.689804
HRlib_B_8	NM_144661	THBS2	2.68312	1.88386	1.33682	1.61226	0.872978	0.847788	0.37725	1.64825	1.87901	0.936567	0.580733	0.52639	0.0884975
HRlib_B_334	NM_152718	VWCE	1.66365	1.68645	1.46158	0.992825	0.614426	0.869361	0.865685	1.39535	1.45113	0.936206	0.321815	0.328531	0.205442
HRlib_B_3214	NM_016426	GTSE1	1.8844	2.17673	2.81288	1.51296	0.624583	1.32668	0.669526	1.12284	2.09674	0.935907	0.549287	0.344252	0.0526466
HRlib_B_5922	NM_032506	KIAA1841	0.916113	1.68151	1.92662	1.72791	0.49475	0.867684	0.513685	1.86613	1.56304	0.935562	0.444192	0.64365	0.150501
HRlib_B_1627	NM_145658	WNT5B	0.558977	1.54159	1.53712	0.827439	0.763444	0.616962	1.77216	0.589397	1.11628	0.935492	0.500669	0.562987	0.551708
HRlib_B_2497	NM_001039355	SLC25A29	1.43622	1.5727	1.24553	0.575736	0.88273	1.65445	0.521438	0.679596	1.20755	0.934554	0.442062	0.502198	0.29206
HRlib_B_11278	NM_178827	IQUB	2.45465	0.764431	0.965519	0.875668	1.46477	0.711443	0.769581	0.792238	1.26507	0.934508	0.797309	0.355141	0.233098
HRlib_B_277	NM_198540	B3GNT8	1.55145	4.62564	4.16528	0.592536	0.963139	1.24596	0.14112	1.38544	2.73373	0.933913	1.96733	0.556962	0.212927
HRlib_B_3367	NM_020937	FANCM	1.87313	1.27467	0.815684	0.928785	0.923939	1.47158	0.566299	0.773273	1.22307	0.933773	0.475328	0.387356	0.314502
HRlib_B_5721	NM_173479	WDR88	2.53842	0.985367	0.836422	0.132262	2.12795	0.315226	0.792231	0.497532	1.12312	0.933236	1.01424	0.820367	0.4611
HRlib_B_1414	NM_198476	C19orf54	0.765589	0.444358	3.23985	0.691331	0.532666	0.974733	1.36199	0.863353	1.28528	0.933187	1.31026	0.342002	0.555338
HRlib_B_1444	NM_015484	DEFB1	0.815717	1.98116	3.33411	0.415437	0.522614	1.27668	0.648768	1.27935	1.63661	0.931853	1.31217	0.403019	0.410595
HRlib_B_1219	NM_001012758	NUDT17	1.57133	1.29969	1.25259	0.913183	0.458214	1.34295	0.981798	0.939436	1.2592	0.9306	0.270083	0.363264	0.312474
HRlib_B_1175	NM_007058	COG1	1.81319	1.3425	1.41378	0.684357	1.8462	0.495835	0.382786	0.996723	1.31346	0.930385	0.467764	0.666286	0.327297
HRlib_B_152	NM_001005235	ICAM3	0.789325	0.765889	0.841917	2.24934	0.388697	1.26365	0.842812	1.22635	1.16162	0.930379	0.725843	0.40815	0.524036
HRlib_B_3232	NM_005848	DENND4A	0.497264	0.576738	4.45569	0.327136	1.63975	0.352178	0.742413	0.985564	1.46421	0.929976	1.99704	0.540339	0.659576
HRlib_B_11595	NM_182760	SUMF1	1.73317	0.221273	0.724489	1.63474	2.19737	0.292879	0.22788	0.997493	1.07842	0.928906	0.729878	0.914637	0.599649
HRlib_B_767	NM_012177	UPRT	1.12543	1.32129	0.944153	1.65363	0.835342	0.934188	0.712582	1.23322	1.26112	0.928834	0.303625	0.222252	0.00465423
HRlib_B_1178	NM_007058	FAM131A	0.831334	0.765842	1.91589	1.36943	0.987498	0.924468	0.554677	1.24817	1.22063	0.928703	0.536631	0.286024	0.479482
HRlib_B_1224	NM_001012758	NUDT17	1.51429	0.676321	0.796762	1.43168	1.13334	0.736863	1.38889	0.454998	1.10476	0.928523	0.429345	0.414265	0.633098
HRlib_B_4655	NM_147198	WFDC9	1.34659	1.18574	1.33222	0.839656	0.831877	1.37562	0.581137	0.925269	1.17605	0.928476	0.235746	0.331625	0.358142
HRlib_B_3132	NM_015633	FGFR1OP2	0.613739	1.54545	1.76977	1.22177	0.543617	1.19332	0.86132	1.11455	1.28768	0.928201	0.502458	0.292912	0.16001
HRlib_B_837	NM_001005489	DIP2C	1.23981	1.54759	0.656275	0.891558	1.17537	1.26172	0.879347	0.395347	1.08381	0.927948	0.391229	0.391003	0.386104
HRlib_B_111	NR_051988	FBXW1	0.931279	1.55674	1.1652	1.3756	0.516113	0.758423	0.59666	1.83751	1.2572	0.927177	0.269833	0.615198	0.316917
HRlib_B_491	NM_152415	CAMLG	0.916246	2.23688	1.16834	1.68475	1.24975	1.43553	0.674938	0.348452	1.50156	0.927166	0.585344	0.50366	0.198494
HRlib_B_1119	NM_002365	MAGEB3	0.956668	0.914126	1.21432	1.39548	0.645973	0.772145	0.863978	1.42571	1.12015	0.926952	0.226456	0.344307	0.113251
HRlib_B_7696	NM_002614	PDZK1	0.545311	3.44998	1.26417	0.987944	0.719112	1.84894	0.319595	0.819526	1.56185	0.926792	1.2931	0.651581	0.208851
HRlib_B_1169	NM_015596	CYTIP	0.874266	0.128844	2.39758		0.681513	0.175247	1.9232		1.13356	0.926652	1.15638	0.89939	0.302959
HRlib_B_11338	NM_005483	CHAF1A	1.44978	1.48745	0.772129	1.15243	1.93362	0.676532	0.559829	0.535818	1.21545	0.926448	0.33136	0.674252	0.38697
HRlib_B_1266	NM_012127	UBC	1.4932	1.29621	0.954173	0.849712	1.19253	0.771112	0.898615	0.84144	1.14832	0.925924	0.298705	0.185228	0.159724
HRlib_B_7426	NM_153756	FNDC5	1.18492	0.768537	1.13712	1.48755	1.44113	0.867524	0.794582	0.5999	1.14453	0.925785	0.294798	0.36166	0.456385
HRlib_B_4246	NM_001001955	OR4C13	0.714352	1.22784	1.33948	0.766694	0.656489	1.15697	1.11164	0.777579	1.01209	0.925671	0.317594	0.246628	0.185131
HRlib_B_123	NM_207370	RNF146	0.884496	1.85481	1.29729	1.13985	0.661257	0.743694	0.822285	1.47482	1.29411	0.925513	0.410682	0.372057	0.306564
HRlib_B_2444	NM_001039650	ZMYM5	0.753372	0.883852	1.23572	1.57999	0.599882	0.585437	0.763923	1.75251	1.11323	0.925439	0.371925	0.557293	0.26287
HRlib_B_72	NM_012106	ARL2BP	1.29842	0.737412	2.39864	1.32767	1.29496	0.593254	0.352749	1.45892	1.44054	0.92497	0.694091	0.535246	0.389098
HRlib_B_6179	NM_004466	GPC5	0.827436	1.29382	0.476886	2.44353	1.14248	0.885911	1.35949	0.311958	1.26042	0.92496	0.856789	0.452191	0.643551
HRlib_B_5313	NM_001011	RPS7	1.29926	1.11894	1.31165	0.791523	0.948249	1.18873	0.989988	0.57185	1.13034	0.924704	0.242441	0.257573	0.121676
HRlib_B_34	NM_152637	FAM47A	1.13578	1.45778	1.42548	1.54743	0.556951	0.83928	1.5713	0.729762	1.39162	0.924322	0.178186	0.4467	0.113543
HRlib_B_4424	NM_001012	RPS8	1.13517	1.8885	2.63637	0.6594	0.683779	0.749129	1.29796	0.96382	1.57986	0.923671	0.867271	0.276715	0.176217
HRlib_B_5826	NM_015631	TCTN3	1.21236	1.63749	0.455296	2.34134	1.47745	0.896453	0.541567	0.778484	1.41162	0.923489	0.78944	0.397699	0.329151
HRlib_B_1368	NM_172369	C1QC	1.69756	1.84243	0.697362	2.18476	0.386899	1.52343	0.644755	1.13717	1.60553	0.923062	0.638974	0.507019	0.105013
HRlib_B_9141	NM_005323	HIST1H1T	1.47325	1.39642	1.55642	0.655483	0.978484	1.32986	0.865264	0.518463	1.27039	0.923018	0.415114	0.334463	0.100637
HRlib_B_616	NM_000274	RABL3	0.472226	0.893253	1.17446	2.17975	0.599825	0.894862	1.41246	0.784252	1.17992	0.922851	0.726337	0.348358	0.549696
HRlib_B_7283	NM_018475	TMEM165	0.795744	0.445761	2.41823	1.23634	1.44138	1.44718	0.258436	0.538621	1.22402	0.921405	0.859341	0.61451	0.702204
HRlib_B_3527	NM_006808	SEC61B	0.695551	0.925753	0.99915	1.89397	0.651634	0.688271	1.11251	1.23273	1.1286	0.921288	0.526377	0.294717	0.303748
HRlib_B_11375	NM_181621	KRTAP13-2	0.832277	2.45146	1.52825	0.692183	0.814882	1.49349	0.478447	0.897939	1.37604	0.921189	0.804783	0.422449	0.251236
HRlib_B_2816	NM_015116	LRCH1	0.773254	1.19966	1.31754	0.948996	0.746719	0.795589	1.71874	0.423492	1.05986	0.921135	0.245207	0.556777	0.554264
HRlib_B_3576	NM_173529	C18orf54	1.15555	1.29446	2.15945	0.943563	0.551837	1.29388	1.17568	0.662214	1.38825	0.920904	0.53399	0.3684	0.114345
HRlib_B_4217	NM_001144994	C2orf72	0.537859	1.21826	1.84949	1.89874	0.632516	0.822247	0.956459	1.27189	1.37609	0.920777	0.638959	0.269167	0.118161
HRlib_B_1462	NM_000059	BRCA2	0.836195	0.676222	1.83966	2.11723	0.727632	0.25797	0.937266	1.75953	1.36733	0.9206	0.717676	0.62727	0.0743569
HRlib_B_397	NM_020201	C1orf46	1.23457	1.22896	0.54337	2.13133	0.581424	0.583146	0.595764	1.92153	1.28456	0.920466	0.651145	0.667407	0.126381
HRlib_B_428	NM_007024	TMEM115	2.17659	0.798279	1.24635	0.932659	0.96969	0.626849	1.16132	0.923876	1.28847	0.920434	0.621135	0.221101	0.28237
HRlib_B_2638	NM_015710	GLTSCR2	1.58599	0.886381	1.26394	1.46753	0.715888	0.996314	0.72764	1.24147	1.30096	0.920327	0.306722	0.250219	0.167324
HRlib_B_152	NM_001005235	SPRYD4	0.871199	1.81142	3.14112	1.65326	0.176517	0.776373	2.33913	0.388122	1.86925	0.920036	0.942293	0.978132	0.00496341
HRlib_B_1735	NM_000310	PPT1	0.937288	1.56165	0.587811		0.771742	1.43118	0.555685		1.02892	0.919537	0.493343	0.456078	0.11144
HRlib_B_3885	NM_001023	RPS2	1.48574	0.969532	1.48471	1.13167	1.46818	0.846197	0.649693	0.712429	1.26791	0.919125	0.259516	0.375098	0.152755
HRlib_B_633	NM_001018053	MEI1	1.34299	1.34235	1.64221	1.84216	1.47177	0.84426	0.632588	0.727319	1.54243	0.918984	0.244677	0.378556	0.116212
HRlib_B_5712	NM_002563	P2RY1	2.63595	3.6587	2.2596	0.46876	1.47742	1.59792	0.419437	0.179483	2.25575	0.918565	1.32993	0.723237	0.0439058
HRlib_B_228	NM_001031693	ANKRD35	1.43114	1.66294	3.9582	0.443388	0.248985	1.18868	1.65437	0.582175	1.87392	0.918552	1.48674	0.626062	0.165949
HRlib_B_3694	NM_000514	GDNF	3.38165	1.49555	1.28924	0.894664	1.46383	0.646452	0.781885	0.781699	1.76528	0.918466	1.10604	0.36913	0.116696
HRlib_B_2328	NM_000609	CXCL12	1.77112	1.12247	0.772745	2.25672	0.768983	0.953539	0.774127	1.17523	1.48076	0.91797	0.662341	0.191777	0.137229
HRlib_B_5975	NM_003803	MYOM1	0.729247	1.38117	0.862864	2.71275	0.968796	1.12535	0.61748	0.959926	1.42151	0.917887	0.90558	0.214199	0.328085
HRlib_B_781	NM_021034	C9orf135	0.736576	3.34416	0.887118	1.99339	0.382827	1.56633	0.525116	1.19541	1.74031	0.917421	1.20718	0.559183	0.0910381
HRlib_B_4234	NM_003126	SPTA1	0.568465	0.562828	1.21815	2.48555	1.57194	0.57228	0.784856	0.739167	1.20875	0.917061	0.905074	0.446044	0.644351
HRlib_B_1635	XR_428517	SEC24A	2.1626	4.12623	2.35119	2.79214	0.974374	1.18883	0.863477	0.639445	2.85804	0.916532	0.885659	0.228827	0.0153974
HRlib_B_1712	NM_001032409	HCRT	1.67595	0.659831	1.25439	1.96863	1.18744	0.921146	0.912717	0.64244	1.3897	0.915937	0.568072	0.222527	0.243449
HRlib_B_6167	NM_203444	ABCB9	1.89859	1.34241	0.915997	1.32328	0.753117	0.769665	0.62189	1.51817	1.37007	0.91571	0.403516	0.407043	0.202758
HRlib_B_419	NM_001017975	HUS1	1.53151	0.915774	4.44792	0.865554	1.76185	0.615553	0.915541	0.369428	1.94019	0.915594	1.69902	0.606761	0.314403
HRlib_B_1237	NM_172004	SF3B4	1.74182	1.27968	0.795995	0.846354	1.38934	0.786412	0.912557	0.573532	1.16596	0.915461	0.441046	0.345515	0.150848
HRlib_B_2349	NM_015547	ACOT11	1.8669	1.45895	0.636556	1.29545	1.34717	0.987729	0.613987	0.712788	1.31446	0.915419	0.511853	0.328411	0.0521234
HRlib_B_157	NM_001005235	STOML1	1.98449	0.755287	1.13755	1.3348	1.67553	0.714956	0.734782	0.535985	1.30303	0.915312	0.514068	0.514635	0.0902072
HRlib_B_752	NM_016228	STRN	1.55951	0.635111	0.925433	3.49769	1.74849	0.198612	0.427673	1.28488	1.65444	0.914913	1.28803	0.726225	0.246543
HRlib_B_6158	NM_014268	MAPRE2	2.88196	1.628	1.24384	1.11364	1.64583	0.453839	0.673829	0.88514	1.71686	0.91466	0.806838	0.518279	0.0457784
HRlib_B_1732	NM_000310	TRAM1	1.19397	0.975692	1.21866	1.54962	0.945483	0.727699	0.595488	1.38952	1.23448	0.914548	0.236766	0.34798	0.0532765
HRlib_B_4913	NM_001745	CAMLG	1.48685	0.974489	0.872748	0.747217	1.34847	0.61198	0.781258	0.915955	1.02033	0.914415	0.32461	0.314961	0.402837
HRlib_B_7628	NM_020825	CRAMP1L	0.795866	2.74143	1.52461	0.8474	0.987234	1.48148	0.717979	0.464492	1.47733	0.912797	0.905796	0.435077	0.165277
HRlib_B_374	NM_001003398	RPL39	1.58793	1.6199	0.982525	1.2262	0.615583	1.28784	1.18611	0.559749	1.35414	0.912322	0.305371	0.377862	0.177527
HRlib_B_231	NM_001031693	HHLA3	1.13162	1.39877	1.1665	1.37925	1.15695	0.771174	0.896383	0.824649	1.26903	0.91229	0.139493	0.170986	0.0962098
HRlib_B_1836	NM_001005473	VSTM2L	1.13198	0.935476	1.17278	1.17875	0.956118	0.633338	0.694633	1.3645	1.10475	0.912147	0.114745	0.332467	0.264051
HRlib_B_6751	NM_015507	EGFL6	1.26272	0.537136	0.642694	3.28376	1.41383	0.738698	0.656977	0.833925	1.43158	0.910858	1.2756	0.343024	0.478093
HRlib_B_9445	NM_015380	SAMM5	1.27631	1.35554	1.12972	1.35549	1.24338	0.926378	0.726892	0.741233	1.27926	0.909471	0.106459	0.24043	0.0559759
HRlib_B_32	NM_152637	METTL7B	0.951618	0.647325	6.47875	1.42159	0.429414	0.376828	2.6434	0.187139	2.37482	0.909195	2.75443	1.16081	0.170288
HRlib_B_75	NM_012106	AADAT	1.3466	0.779711	1.13999	1.15165	1.31697	0.377755	0.682254	1.25952	1.10449	0.909126	0.236348	0.455684	0.2538
HRlib_B_6173	NM_004466	GPC5	0.512118	2.75911	3.91764	1.56326	1.16213	0.417144	0.419958	1.6372	2.18803	0.909107	1.47385	0.598729	0.284297
HRlib_B_252	NM_003836	DLK1	1.1243	1.26685	1.24635	0.933865	0.798498	0.718134	0.881953	1.23699	1.14284	0.908894	0.152869	0.228728	0.296429
HRlib_B_9862	NM_018518	MCM1	1.37199	0.819572	1.25956	1.45567	1.24545	0.915952	0.919342	0.549739	1.2267	0.90762	0.283061	0.28426	0.23438
HRlib_B_447	NM_024046	MAGEB18	0.91843	1.14436	1.69378	0.914959	0.975455	0.396892	1.64376	0.613368	1.16788	0.907369	0.366661	0.545872	0.24131
HRlib_B_637	NR_045020	MON2	0.865363	1.63645	2.41794	1.13285	0.844443	0.313149	1.55742	0.911461	1.51315	0.906618	0.682666	0.509783	0.13513
HRlib_B_7493	NM_004828	NCR2	0.921395	1.64685	1.93797	0.756743	0.444374	0.765323	1.21536	1.19923	1.31574	0.906071	0.567095	0.37174	0.260325
HRlib_B_981	NM_006634	GON4L	0.969889	0.665364	1.36631	1.16125	0.871322	0.744874	1.11964	0.887948	1.0407	0.905945	0.29802	0.15613	0.1952
HRlib_B_7894	NM_020839	WDR48	1.21334	1.51272	0.946824	1.31424	0.814115	0.887884	0.984133	0.937555	1.24678	0.905922	0.235489	0.072736	0.0899856
HRlib_B_1427	NM_183062	PRSS38	0.377179	0.764162	2.25283	2.11723	0.377931	0.963858	1.29723	0.984617	1.37785	0.905909	0.946966	0.383599	0.253414
HRlib_B_11	NM_144661	OR1D4	2.46226	1.3672	6.95985	4.11787	0.413568	1.76163	0.983135	0.463819	3.7268	0.905539	2.43395	0.626118	0.126153
HRlib_B_2159	NM_004865	TBPL1	0.972599	0.725477	6.46593		0.82918	0.746822	0.756624	1.28923	2.72133	0.905465	3.24526	0.25847	0.410495
HRlib_B_1172	NM_015596	HIST2H3A	1.12723	1.92563	1.15121	1.23689	1.14911	0.586954	0.748311	1.13615	1.36024	0.905134	0.379854	0.282093	0.23573
HRlib_B_1943	NM_001136108	LYSMD4	1.37548	0.888468	0.987339	1.14822	0.311212	0.237287	1.43796	1.63332	1.09988	0.904944	0.212643	0.73324	0.653083
HRlib_B_164	NM_014607	LOC261	1.42916	1.17359	1.35579	1.47931	1.38899	0.783527	0.782484	0.663862	1.35946	0.904715	0.133895	0.327698	0.0687747
HRlib_B_6312	NM_021933	MIIP	0.545563	0.591685	4.24282	0.758542	0.578827	0.437883	1.9174	0.683368	1.53465	0.904369	1.80776	0.682802	0.346902
HRlib_B_172	NM_194252	EYA4	1.1969	0.976467	2.25189	0.825993	0.676272	0.921414	0.881172	1.13542	1.31281	0.903571	0.644317	0.188185	0.34129
HRlib_B_1477	NM_001348951	WDR49	1.17757	0.816494	1.27782	0.858455	1.47156	0.644785	0.98474	0.512424	1.03259	0.903377	0.229622	0.427848	0.440518
HRlib_B_9182	NM_002092	GRSF1	0.953273	1.36442	1.47769	0.822518	0.746726	1.21251	0.882978	0.767636	1.15447	0.902463	0.315817	0.215207	0.123314
HRlib_B_716	NM_001003936	TMTC3	1.66694	1.75634	1.34442	0.721696	1.12412	0.961974	0.596469	0.925938	1.37235	0.902125	0.468459	0.221252	0.135036
HRlib_B_2558	NM_001040134	PALM	0.816825	1.44723	1.49944	0.645476	0.661779	0.774698	1.35159	0.818966	1.10224	0.901758	0.434695	0.307103	0.335068
HRlib_B_3538	NM_144725	TTC23L	1.75535	1.18646	0.681541	1.94853	0.932582	0.853213	0.852723	0.966873	1.39297	0.901348	0.574092	0.0575918	0.155556
HRlib_B_9142	NM_005323	HIST1H1T	0.557324	1.4245	6.19915	1.49987	0.579725	1.22158	1.68562	0.117694	2.42021	0.901157	2.55533	0.691663	0.241865
HRlib_B_2256	NM_004588	SCN2B	0.729818	2.64523	0.679342	1.93686	0.818265	1.48397	0.787649	0.513667	1.49781	0.900888	0.960734	0.412139	0.236944
HRlib_B_6347	NM_003590	CUL3	0.847377	1.38412	0.667857	2.19149	0.524113	1.71742	1.14484	0.211779	1.27271	0.89954	0.683941	0.669095	0.554903
HRlib_B_7384	NM_001004059	OR4S2	0.43272	1.82412	1.87893	0.972196	0.75597	1.24695	0.947562	0.643896	1.27699	0.898595	0.699376	0.263921	0.248044
HRlib_B_9476	NM_004811	LPXN	1.82542	1.38577	1.54763	1.4726	1.12978	0.875847	0.954588	0.63372	1.55786	0.898483	0.190245	0.205958	0.00262853
HRlib_B_4697	NM_133496	SLC3A7	1.292	1.17124	1.46348	0.378172	0.418359	0.979444	1.92634	0.268227	1.07622	0.898092	0.480566	0.750729	0.561665
HRlib_B_1149	NM_006646	OIT3	0.752829	0.948427	2.44882	0.681753	0.699658	0.752696	1.25396	0.883942	1.20796	0.897564	0.834892	0.249905	0.385237
HRlib_B_977	NM_014292	FAM124A	1.31515	1.24364	0.946752	1.72873	0.874862	0.912691	0.822587	0.978773	1.30857	0.897228	0.322337	0.0657275	0.0512055
HRlib_B_362	NM_004915	C3orf33	1.71321	0.945383	0.681988	1.13132	1.35776	0.386636	0.388119	1.45438	1.11798	0.896723	0.437553	0.589463	0.328528
HRlib_B_8486	NM_080739	C2orf141	0.874582	1.61773	1.52494	1.2263	1.44579	0.742262	0.815699	0.58163	1.31089	0.896345	0.335404	0.379113	0.300559
HRlib_B_942	NM_001737	C9	1.92985	1.64187	0.255815	1.82228	0.954248	1.29586	0.182964	1.14986	1.41245	0.895734	0.780193	0.495361	0.0778977
HRlib_B_4461	NM_207351	PRRT3	1.71512	2.31587	0.784537	0.464147	0.674723	1.68268	0.647642	0.577177	1.31992	0.895555	0.849918	0.526357	0.19767
HRlib_B_2128	NM_014713	LAPTM4A	0.752428	1.7997	1.69822	0.929212	1.36554	0.612247	0.756562	0.845388	1.29489	0.894935	0.530876	0.328119	0.403565
HRlib_B_7713	NM_005475	SH2B3	0.782718	1.41223	0.629348	2.36186	0.735783	1.11656	1.27372	0.451555	1.29654	0.894405	0.786859	0.371713	0.510936
HRlib_B_495	NM_152405	JMY	1.49486	1.53395	0.853512	1.17688	1.11798	0.864143	0.697589	0.897385	1.2648	0.894275	0.317417	0.172867	0.042996
HRlib_B_1646	NM_182919	WDR74	1.44494	1.21616	0.948685	0.961875	1.52723	0.854715	0.672985	0.518316	1.14291	0.893311	0.235996	0.444411	0.120122
HRlib_B_5638	NM_020184	CNNM4	1.85192	1.39334	1.35442	1.2436	0.985841	0.891897	0.979586	0.715593	1.46082	0.893229	0.268343	0.125951	0.0123988
HRlib_B_1125	NM_153228	TGOLN2	0.577499	0.894449	1.36856	5.32497	0.257181	0.988364	0.528593	1.79676	2.04137	0.892725	2.21307	0.674027	0.253897
HRlib_B_3335	NM_032827	ATOH8	1.3637	1.45774	2.53234	1.43629	0.746924	0.831357	0.829115	1.16339	1.69752	0.892697	0.558001	0.184689	0.0809603
HRlib_B_592	NM_003584	TOMM4	1.157	1.45251	1.45618	1.72333	0.941193	0.931774	0.585956	1.11113	1.44726	0.892514	0.231355	0.220366	0.0261217
HRlib_B_774	NM_001026	SH2B1	0.746987	1.12134	1.19694	1.46563	0.612585	0.627299	0.457613	1.87256	1.13272	0.892513	0.296577	0.657855	0.405722
HRlib_B_1429	NM_183062	OR9Q2	1.41551	1.24589	1.24194	1.65598	1.1339	0.844315	0.649312	0.942419	1.38983	0.892486	0.195006	0.201847	0.0141258
HRlib_B_9969	NM_004368	CNN2	1.13578	1.34942	1.91636		2.24189	0.1656	0.268937		1.46719	0.892142	0.403399	1.17006	0.568942
HRlib_B_383	NM_000994	FN3KRP	0.866537	1.37966	1.82963	0.885576	0.726113	0.613661	1.38199	0.846777	1.24035	0.892137	0.459077	0.340162	0.124028
HRlib_B_457	NM_015180	OR6C3	1.56551	1.26554	1.46365	1.31785	0.828991	0.891656	0.979832	0.866657	1.40314	0.891784	0.136912	0.0641009	0.00735322
HRlib_B_6511	NM_001255	CDC2	1.16737	1.29256	0.589477	1.19583	0.643538	1.44715	0.554797	0.919124	1.06131	0.891152	0.319087	0.401814	0.33158
HRlib_B_2511	NM_153261	TMEM188	1.28176	1.27581	1.17612	0.986658	0.795791	0.549791	0.577139	1.64152	1.18009	0.89106	0.137756	0.512274	0.430967
HRlib_B_575	XM_017028541	NTHL1	1.73566	1.31266	1.11693	1.81165	0.911892	0.734924	0.966442	0.948212	1.49422	0.890368	0.33385	0.106081	0.0345997
HRlib_B_5478	NM_021922	FANCE	0.342624	4.82676	6.69792	0.793884	0.697689	0.556139	0.893646	1.41337	3.1653	0.89021	3.10005	0.375221	0.256266
HRlib_B_3771	NM_001048210	CLCC1	0.965959	1.42723	1.49279	0.795882	1.19716	0.871621	0.546966	0.944185	1.17047	0.889983	0.342519	0.26789	0.395339
HRlib_B_887	NM_022111	TTC21A	1.41549	1.78722	1.55515	1.91826	1.13774	0.796651	0.836976	0.787395	1.66903	0.889689	0.226077	0.166759	0.02545
HRlib_B_1813	NM_194293	SLC43A1	1.11718	1.41134	0.612752	1.42953	0.528415	0.874732	0.728199	1.42725	1.1427	0.889649	0.381196	0.385483	0.255881
HRlib_B_4	NM_144661	CSDE1	3.58881	1.21346	2.26875	0.727727	0.911537	0.456319	1.35458	0.835172	1.94969	0.889402	1.26804	0.368502	0.167017
HRlib_B_2425	NM_145052	UPRT	0.524161	0.595627	1.42335	2.47389	0.392467	0.234826	0.483215	2.44594	1.25426	0.889112	0.90975	1.04295	0.171228
HRlib_B_1415	NM_198476	C19orf54	1.87783	1.36635	1.39873	1.84462	0.768467	0.667866	0.772589	1.34554	1.62188	0.888616	0.277019	0.308444	0.0114979
HRlib_B_5148	NM_007003	PAGE4	1.38694	1.57457	0.752946	1.59159	0.293787	1.75467	0.866999	0.638594	1.32651	0.888513	0.393459	0.623659	0.287189
HRlib_B_7922	NM_015332	NUDCD3	0.541914	0.845796	0.398148	2.74597	0.293749	1.3113	1.5848	0.361777	1.13296	0.887905	1.09142	0.65695	0.771405
HRlib_B_248	NM_003836	DEFB128	1.65552	1.47647	2.15791	1.19521	0.998338	0.541244	1.42548	0.585233	1.62128	0.887574	0.404826	0.413507	0.00199341
HRlib_B_119	NM_012183	FAM185A	0.871673	0.726335	1.866	0.745263	1.35625	0.793785	0.999258	0.39934	1.05232	0.887158	0.546276	0.399707	0.607493
HRlib_B_649	NM_153367	TRIML2	0.792417	1.27479	0.731394	2.46528	1.16542	0.59796	0.259373	1.5248	1.31597	0.886887	0.803833	0.566204	0.228034
HRlib_B_7171	NM_022786	ARV1	4.93271	0.382812	0.491984	0.445322	2.55137	0.293348	0.226852	0.473635	1.56321	0.886301	2.24678	1.11493	0.321412
HRlib_B_9722	NM_001006635	MTX2	0.558498	1.65239	2.59665	0.436765	0.636966	0.851285	1.77598	0.279547	1.31107	0.885943	1.01653	0.638505	0.158957
HRlib_B_114	NR_051988	KANK3	1.48892	0.987932	1.13464	1.14674	1.13797	0.815745	0.719159	0.868854	1.18956	0.885431	0.212224	0.179398	0.0100675
HRlib_B_96	NM_015934	NOP58	1.89153	0.7779	1.58697	1.32785	0.79927	0.565215	1.36276	0.814125	1.39606	0.885343	0.472127	0.338077	0.0893087
HRlib_B_7174	NM_022786	ARV1	0.635619	3.19696	1.24836	0.947256	0.673643	1.19528	0.526943	1.14522	1.50705	0.885272	1.15405	0.335095	0.303397
HRlib_B_6877	NM_012417	PITPNC1	0.966195	0.988978	1.48779	1.49267	0.721318	0.715897	0.933535	1.16968	1.23391	0.885107	0.296127	0.215086	0.0157595
HRlib_B_736	NM_145313	RASGEF1A	0.944556	0.926835	0.795478	1.41186	1.11953	0.839633	0.918647	0.661347	1.01968	0.88479	0.269773	0.189927	0.571339
HRlib_B_914	NM_020225	C1orf131	0.768118	2.98317	1.23615		0.665779	0.412452	1.57574		1.66248	0.884658	1.16745	0.611754	0.480851
HRlib_B_55	NM_199336	UBXN7	0.937457	2.45518	0.712642	0.763669	0.621438	1.14357	1.18654	0.586827	1.21724	0.884592	0.830887	0.32463	0.433717
HRlib_B_185	NM_000946	LRRC34	2.55137	0.179267	0.114938	2.38545	1.4657	0.142997	0.64497	1.28365	1.30776	0.884328	1.34218	0.606716	0.371501
HRlib_B_7239	NM_012311	KIN	1.53742	0.918239	1.38315	0.482928	1.28541	0.436147	0.928948	0.886759	1.08043	0.884317	0.477422	0.348201	0.412214
HRlib_B_545	NM_173628	FANCM	1.73989	0.851463	0.894952	0.617465	1.53559	0.346713	0.356285	1.29712	1.02594	0.883927	0.491319	0.622468	0.65142
HRlib_B_977	NM_014292	CBX6	1.37563	1.71364	0.999698	1.52734	0.287814	1.85429	0.674353	0.718186	1.40408	0.883661	0.302958	0.675364	0.150439
HRlib_B_5832	NM_173821	C2orf85	0.338568	1.18115	1.65377	1.32915	0.235213	0.535399	0.77827	1.98572	1.12566	0.883651	0.560627	0.767554	0.528472
HRlib_B_1436	NM_012158	FBXO25	1.43922	1.26751	1.27914	0.792955	1.14248	0.865862	0.846557	0.677511	1.19471	0.883102	0.279059	0.192506	0.0223741
HRlib_B_6778	NM_138819	FAM122C	0.637526	1.41262	1.42931	0.919455	0.841234	0.924175	1.14573	0.621161	1.09973	0.883076	0.38844	0.216816	0.23865
HRlib_B_951	NM_031440	RTP3	1.33973	1.12923	0.486574	2.1157	0.69954	0.765692	0.598393	1.46843	1.26781	0.883015	0.671719	0.396296	0.119693
HRlib_B_281	NM_198540	TRAFD1	1.32567	1.71394	1.34919	1.36195	1.24833	0.851247	0.736189	0.695788	1.43769	0.882889	0.184779	0.252374	0.0456305
HRlib_B_4582	NM_006825	CKAP4	2.52989	0.959538	0.781265	0.77859	1.56562	0.465816	0.711765	0.787579	1.26232	0.882696	0.84928	0.47555	0.18867
HRlib_B_277	NM_198540	TSFM	1.35576	1.36913	1.35345	1.19149	1.49262	0.755858	0.742758	0.539262	1.31746	0.882625	0.0842618	0.41858	0.107035
HRlib_B_8326	NM_014962	BTBD3	1.14714	1.54873	1.76393	0.851411	0.928189	1.24479	0.582423	0.774867	1.3278	0.882566	0.407675	0.279864	0.172787
HRlib_B_339	NM_152718	BHLHA15	0.432597	0.946683	2.55325	0.939862	0.52118	0.93213	1.83824	0.236997	1.2181	0.882136	0.922086	0.698361	0.218318
HRlib_B_1642	NM_153365	WDR74	0.753776	2.2645	1.54432	0.711262	0.516522	1.65145	0.884927	0.474998	1.31846	0.881975	0.737914	0.545066	0.0326091
HRlib_B_4546	NM_001039380	C1orf25	0.636819	2.39576	1.73187	0.773262	0.586375	1.36779	0.857873	0.715228	1.38443	0.881817	0.831858	0.342433	0.149549
HRlib_B_594	NM_003584	DUSP11	0.778719	0.694654	1.13594	1.426	1.33435	0.519913	0.859256	0.813656	1.00883	0.881792	0.337562	0.337101	0.64123
HRlib_B_123	NM_207370	PLIN	1.25738	1.38696	0.661566	1.15372	0.856685	1.11547	0.635897	0.918757	1.11491	0.881703	0.316931	0.197541	0.057747
HRlib_B_2712	NM_005726	TSFM	1.16638	3.56888	0.441464	0.381743	0.556466	0.667367	0.731158	1.57152	1.38962	0.881628	1.49597	0.465558	0.603591
HRlib_B_6985	NM_001013622	FAM53A	1.39868	0.644443	1.76857	1.46583	0.591473	0.469229	1.26955	1.19414	1.31938	0.881099	0.477859	0.409232	0.0524607
HRlib_B_11221	NM_152515	CKAP2L	1.18437	1.19548	2.46128	0.731643	0.738839	0.879625	1.2363	0.669377	1.39319	0.881035	0.74412	0.252477	0.133547
HRlib_B_2221	NM_080879	RAB4A	0.792629	1.56291	0.663456	1.84995	1.35433	0.882114	0.368179	0.918788	1.21724	0.880851	0.579306	0.403506	0.378896
HRlib_B_8676	NM_001002926	TWISTNB	0.916745	0.457266	3.27145	1.14771	0.18262	0.577954	0.612786	2.14925	1.44829	0.880653	1.24886	0.867943	0.52036
HRlib_B_127	NM_173728	ARHGEF15	2.67647	1.31881	1.99352	1.47856	1.1877	0.875936	0.558843	0.898496	1.86684	0.880244	0.61173	0.25702	0.0374157
HRlib_B_238	NM_001031800	H2BW2	0.929929	1.29493	1.57398	0.997466	0.821196	0.962243	1.17317	0.563843	1.19908	0.880113	0.295988	0.255685	0.0223048
HRlib_B_7418	NM_213599	ANO5	0.954232	0.973845	2.37185	0.415693	0.613754	0.727693	1.81612	0.362547	1.17891	0.880028	0.83629	0.642433	0.0644731
HRlib_B_3254	NM_012155	EML2	0.925358	1.37863	0.817144	0.891242	0.942695	1.43546	0.551448	0.589821	1.00309	0.879857	0.2544	0.41013	0.277839
HRlib_B_737	NM_145313	RASGEF1A	2.39874	0.531638	1.11752	1.59814	0.634822	0.857544	1.25992	0.765889	1.41151	0.879545	0.789529	0.269554	0.351104
HRlib_B_3399	NM_144702	C1orf92	1.35612	1.12382	1.29897	0.968983	0.752133	0.877366	0.986542	0.898545	1.18697	0.878646	0.175747	0.0966862	0.0691218
HRlib_B_712	NM_000065	C9orf43	0.963122	1.93434	0.521245	2.37956	0.687882	0.961779	0.58957	1.27148	1.44957	0.877678	0.85602	0.30615	0.134443
HRlib_B_286	NM_012115	CASP8AP2	0.928978	0.624293	1.98565	1.17896	0.688814	0.734119	0.91556	1.16876	1.17947	0.876813	0.58335	0.217898	0.337716
HRlib_B_6271	NM_001032731	OAS2	1.23234	0.349297	2.26813	0.676948	1.97993	0.398428	0.488177	0.638933	1.13168	0.876368	0.840743	0.742373	0.667377
HRlib_B_1332	NM_007009	ZPBP	0.846729	2.89446	1.57158	0.847797	0.579959	1.34225	0.619299	0.962846	1.54014	0.876088	0.965288	0.355184	0.17001
HRlib_B_6324	NM_014320	HEBP2	1.21866	1.1952	1.1898	1.26837	0.955241	0.819865	0.852312	0.876769	1.21801	0.876047	0.0358356	0.057712	0.00124914
HRlib_B_4646	NM_152553	RNF217	1.37641	1.44984	0.795798	0.836958	0.439974	1.4116	1.15218	0.499586	1.11475	0.875834	0.346242	0.481299	0.445115
HRlib_B_1866	NM_130766	INPP5K	1.75488	1.31153	1.68536	1.31167	0.75576	0.78835	0.794392	1.16456	1.51586	0.875766	0.237561	0.193277	0.045365
HRlib_B_7617	NM_014453	CHMP2A	0.49727	0.687123	1.23522	3.76729	0.564698	0.642488	1.5672	0.727627	1.54673	0.875503	1.51308	0.465906	0.459698
HRlib_B_314	NM_019040	KCNK4	0.641584	1.22249	0.941614	1.52918	1.48525	0.827298	0.566978	0.622382	1.08372	0.875476	0.380076	0.42165	0.614347
HRlib_B_9255	NM_173822	FAM126B	0.511682	1.54282	1.96352	0.685126	1.45723	0.768934	0.911389	0.364339	1.17579	0.875474	0.692104	0.45179	0.545404
HRlib_B_1446	NM_015484	SYF2	0.892462	1.46362	2.65399	0.567499	0.772573	0.419747	1.13567	1.1735	1.39439	0.875372	0.9178	0.353457	0.353784
HRlib_B_5535	NM_015104	ATG2A	1.42669	0.566436	0.431364	2.46219	1.21233	0.738757	0.626556	0.922297	1.22167	0.874986	0.937167	0.255811	0.458594
HRlib_B_2933	NM_138809	CMBL	1.93776	1.72556	1.29266	1.23585	1.29373	0.635336	0.656462	0.914193	1.54796	0.874929	0.339645	0.30663	0.0237429
HRlib_B_11772	NM_005621	S1A12	1.69227	1.57394	1.11339	1.23627	0.172885	1.52583	1.15992	0.639489	1.40397	0.874531	0.273597	0.592506	0.236892
HRlib_B_967	NM_001004483	FBXL4	1.15635	1.62258	0.977498	0.913852	0.976876	0.954884	0.713293	0.852298	1.16757	0.874337	0.320239	0.120309	0.112103
HRlib_B_9457	NM_012455	PSD4	0.246376	1.65389	1.79355	1.77789	0.893871	0.333774	1.28685	0.981477	1.36792	0.873993	0.750304	0.397591	0.320582
HRlib_B_1461	NM_021115	DMC1	0.553197	0.849143	0.951715	2.66365	0.832424	1.36284	0.429923	0.86766	1.25443	0.873213	0.954556	0.382072	0.517396
HRlib_B_8935	NM_014881	DCLRE1A	1.52763	1.21251	1.18145	0.778183	1.31268	0.764515	0.764796	0.644196	1.17495	0.871546	0.307278	0.299519	0.0286579
HRlib_B_1978	NM_020719	HDGF	1.42633	1.19112	0.642732	1.82149	0.913	0.922993	0.525289	1.12357	1.27042	0.871212	0.492702	0.250182	0.0532404
HRlib_B_2552	NM_000302	PLOD1	0.593115	3.1456	0.916753	1.33584	0.692981	0.54295	1.52597	0.722385	1.49783	0.871072	1.13981	0.443614	0.439334
HRlib_B_1844	NM_001005473	PLCXD3	3.17573	1.75614	1.84974	1.18342	2.15416	0.264577	0.816189	0.248578	1.99126	0.870877	0.842791	0.895297	0.00297638
HRlib_B_5771	NM_001008660	PICALM	0.484265	3.16697	0.947937	0.387181	0.493881	1.32838	1.28892	0.371196	1.24659	0.870595	1.30343	0.508554	0.502154
HRlib_B_6326	NM_014320	HEBP2	1.26899	1.15412	1.31836	0.738189	1.53555	0.49842	0.766336	0.678512	1.11991	0.869705	0.263621	0.457692	0.330183
HRlib_B_5221	NM_006391	IPO7	1.38612	0.996186	1.2916	0.787197	1.16394	0.691283	1.13958	0.483642	1.11528	0.869613	0.274629	0.336793	0.00681337
HRlib_B_8555	NM_182762	MACC1	1.49813	2.34385	0.23668		0.639693	1.74518	0.222853		1.35955	0.869241	1.0604	0.786693	0.188621
HRlib_B_5495	NM_015002	FBXO21	1.23515	2.27288	1.13847	1.78989	0.886487	0.877378	0.42895	1.28398	1.6091	0.8692	0.527451	0.349395	0.0490512
HRlib_B_524	NM_024721	CYP2R1	1.16963	1.13993	1.89625	1.15968	0.937778	0.666713	0.678558	1.19363	1.34137	0.86917	0.370124	0.249869	0.177706
HRlib_B_8332	NM_005318	H1F	4.26315	1.4362	4.24646		1.34659	0.762482	0.497316		3.31527	0.868796	1.62735	0.434503	0.116751
HRlib_B_11576	NM_022347	IFRG15	0.872695	1.25825	1.87717	0.834163	0.59323	0.986246	1.17549	0.712856	1.21057	0.866956	0.483897	0.263373	0.070535
HRlib_B_1257	NM_012170	FBXO22	0.441795	1.29564	3.98838	2.17136	0.645639	0.724743	1.5634	0.53372	1.97429	0.866875	1.51707	0.470914	0.151784
HRlib_B_91	NM_015934	MAPRE3	1.17862	1.11844	1.25164	1.43448	0.449565	0.93229	1.14682	0.938822	1.2458	0.866874	0.137074	0.295507	0.0781174
HRlib_B_67	NM_012106	PLCXD3	1.67149	0.655429	0.811621	1.53847	1.46664	0.538894	0.522527	0.93913	1.16925	0.866798	0.510057	0.443879	0.0635657
HRlib_B_6562	XM_011517512	NKAIN3	1.15172	1.19878	0.957935	2.51328	1.12548	1.11196	0.568759	0.654988	1.45543	0.865298	0.712896	0.294791	0.263642
HRlib_B_9341	NM_015500	C2CD2	1.28244	2.12259	0.674639	0.749119	0.528579	1.28638	0.664917	0.978223	1.2072	0.864526	0.667598	0.338425	0.288343
HRlib_B_5459	NM_015065	EXPH5	0.787477	1.79177	0.977984	1.4852	0.576126	0.587624	0.577314	1.71624	1.26061	0.864325	0.460544	0.567965	0.278312
HRlib_B_5928	NM_001007467	SFI1	0.592649	0.486234	3.58776	0.564323	0.925153	0.829918	0.812678	0.888587	1.30774	0.864084	1.52068	0.0520887	0.608045
HRlib_B_967	NM_001004483	VASH1	0.62936	1.81282	2.12194	1.58777	0.263769	0.783645	1.26342	1.14319	1.53797	0.863506	0.644104	0.448782	0.024473
HRlib_B_5339	XM_011531717	TMEM192	1.11164	1.25862	1.15399	1.98366	1.39986	0.643515	0.676791	0.733526	1.37698	0.863422	0.409145	0.359549	0.202418
HRlib_B_4388	NM_006606	RBBP9	1.12616	2.45575	0.729226		0.526376	1.163	0.899199		1.43704	0.862858	0.904271	0.319864	0.307057
HRlib_B_132	NM_173801	NRSN1	1.28258	0.989117	0.958672	1.49777	1.2193	0.959945	0.578258	0.691658	1.18204	0.862289	0.256195	0.286809	0.174405
HRlib_B_5786	NM_001003745	OR1A3	1.52266	1.22874	1.91983	0.835382	0.953176	0.848557	0.846438	0.799983	1.37666	0.862038	0.458699	0.0647611	0.097977
HRlib_B_8883	NM_002245	KCNK1	1.92283	0.888698	0.696513	0.768368	1.58941	0.623251	0.547312	0.687382	1.0691	0.86184	0.574646	0.488416	0.0354024
HRlib_B_469	NM_021149	WSCD1	0.955938	0.793619	1.78973	2.27433	0.916855	0.526845	0.218344	1.78394	1.4534	0.861497	0.699958	0.678137	0.179363
HRlib_B_799	NM_018062	FAM189B	1.34729	2.14976	1.53484	0.315811	0.355231	1.67822	0.571675	0.839666	1.33693	0.861199	0.762158	0.579604	0.271538
HRlib_B_12	NM_144661	PLIN	0.334688	0.484832	3.32987	0.974345	0.125176	0.95718	2.14475	0.216748	1.28093	0.860963	1.39299	0.93341	0.325685
HRlib_B_7891	NM_020839	WDR48	0.752916	0.989177	1.21256	1.91121	0.372648	0.772685	1.15615	1.14211	1.21647	0.860901	0.499742	0.370778	0.102536
HRlib_B_1693	NM_182508	C13orf3	1.46589	0.762126	0.893272	1.75849	1.48332	0.692843	0.398471	0.868489	1.21995	0.86078	0.471466	0.458092	0.18477
HRlib_B_111	NR_051988	SYNE1	0.884888	1.33369	1.62979	1.24412	0.376137	1.1224	1.46293	0.478487	1.27312	0.859989	0.306836	0.520274	0.0598554
HRlib_B_9578	NM_015635	GAPVD1	1.78115	1.75598	1.16734	1.24427	0.841527	0.797946	0.924853	0.872118	1.48719	0.859111	0.326582	0.053359	0.0438374
HRlib_B_3236	NM_005828	DCAF7	0.843442	1.85525	0.84457	0.737249	0.639469	1.14654	1.12338	0.52385	1.07013	0.85831	0.525827	0.323055	0.370561
HRlib_B_755	NM_016228	STRN	2.67564	3.18769	0.663935	1.68417	1.19432	1.35363	0.354623	0.52632	2.05286	0.857223	1.11665	0.490632	0.03509
HRlib_B_15	NM_138477	CDAN1	0.626688	0.732935	0.883646	1.86416	1.22933	0.377968	0.837897	0.982219	1.02686	0.856854	0.568068	0.35784	0.621637
HRlib_B_7574	NM_178569	C5orf38	0.912753	1.17979	0.985318	1.25888	0.699538	0.739482	1.39493	0.589988	1.08419	0.855985	0.162093	0.364813	0.397938
HRlib_B_173	NM_194252	MAMDC2	1.1254	1.45719	0.528849	1.29149	0.711198	1.65495	0.784422	0.269727	1.10073	0.855073	0.404605	0.579689	0.472593
HRlib_B_4969	NM_178844	NLRC3	2.93548	0.183424	3.18869		0.554622	0.493543	1.51563		2.10253	0.8546	1.66681	0.573287	0.261384
HRlib_B_631	NM_001018053	GRASP	1.26914	2.36815	1.33488	0.443632	1.11982	1.56279	0.548318	0.187456	1.35395	0.854596	0.788425	0.608487	0.0629134
HRlib_B_9693	NM_144708	ANKAR	1.23337	1.48617	1.14926	1.36385	1.38445	0.732899	0.627177	0.672971	1.30816	0.854374	0.147911	0.356025	0.116532
HRlib_B_5121	NM_001164462	MUC12	1.85959	0.994199	1.18569	1.43252	0.884946	0.771424	0.913811	0.84475	1.368	0.853733	0.373624	0.0617497	0.0593189
HRlib_B_7769	NM_001008743	SULT1C3	0.943195	2.18198	1.45855	0.916949	0.564197	1.43616	1.15558	0.253366	1.37517	0.852326	0.592862	0.539938	0.0165822
HRlib_B_1375	NM_000999	RPL38	1.39243	0.964559	1.15142	0.947364	1.15796	0.716522	0.659958	0.873515	1.11394	0.851988	0.207383	0.223091	0.0557968
HRlib_B_6795	NM_182548	LHFPL5	1.37192	1.37233	1.65497	1.31146	0.525486	0.552879	0.462143	1.86479	1.42767	0.851324	0.154207	0.676711	0.23227
HRlib_B_4862	NM_144675	GSG1L	1.22215	1.42476	3.15239	2.26214	1.45314	0.649138	0.324264	0.978166	2.01536	0.851178	0.881613	0.481991	0.165413
HRlib_B_5439	NM_001200	BMP2	0.944548	0.35883	0.492695	7.74455	0.593437	0.468627	0.155715	2.18592	2.38516	0.850925	3.58171	0.908843	0.337035
HRlib_B_7951	NM_015506	MMACHC	1.49422	1.19821	1.23233	1.66987	1.4612	0.681646	0.64198	0.618543	1.39866	0.850841	0.224003	0.407736	0.0784399
HRlib_B_995	NM_173849	RPL12	0.746358	0.955652	1.92723	1.25239	0.987498	0.787186	0.863297	0.76525	1.22041	0.850808	0.514923	0.100346	0.27195
HRlib_B_3112	NM_182546	VSTM2A	3.31526	0.834838	1.46852	1.62359	0.727158	0.653546	0.669875	1.35185	1.81055	0.850607	1.05958	0.335649	0.184735
HRlib_B_8478	NM_004980	KCND3	1.5296	1.54779	1.34341	1.53992	0.744423	1.25358	0.63979	0.763585	1.49018	0.850344	0.0981283	0.274274	0.0119185
HRlib_B_8659	NM_001012	RPS8	1.12456	1.25516	0.855168	1.27553	0.654627	0.915292	0.878832	0.948357	1.12761	0.849277	0.19355	0.132837	0.0781208
HRlib_B_11457	NM_052832	SLC26A7	1.72752	1.54279	0.922346	1.29792	0.723634	0.64856	0.793798	1.22957	1.37264	0.84889	0.347965	0.260623	0.123999
HRlib_B_163	NM_014607	GMFG	0.975624	1.26948	1.17283	1.54845	0.565776	0.667334	0.798564	1.3636	1.2416	0.848818	0.238335	0.35617	0.0193753
HRlib_B_3319	NM_002871	RABIF	0.988886	1.26418	0.991345	0.786611	1.24149	0.712794	0.453351	0.985866	1.00776	0.848374	0.19603	0.340522	0.525936
HRlib_B_683	NM_078483	SLX4	1.19537	1.11288	1.29497	1.15793	1.1378	0.643137	0.874393	0.738146	1.19029	0.848369	0.0775064	0.215032	0.0372782
HRlib_B_1819	NM_006832	SLC43A1	1.34939	1.68299	1.97735	1.47398	0.91289	1.22448	0.911768	0.342864	1.62093	0.848001	0.274603	0.367505	0.0262119
HRlib_B_923	NM_024922	UNC5	0.935858	1.23819	1.36812	0.783425	1.23567	0.556424	1.14475	0.454247	1.0814	0.847772	0.268799	0.399335	0.333242
HRlib_B_366	NM_181719	TMCO4	1.58697	1.39269	0.942263	0.615873	1.68667	0.843373	0.423946	0.436859	1.13445	0.847711	0.43868	0.592239	0.158965
HRlib_B_9721	NM_173351	OR6B3	1.14539	1.98957	0.843844	0.916153	1.16497	0.715174	0.632194	0.875827	1.22374	0.84704	0.526486	0.234843	0.302373
HRlib_B_7439	NM_000997	RPL37	1.44755	1.5869	1.14468	0.879544	0.891793	0.86982	0.7117	0.912762	1.26467	0.846519	0.316225	0.0915732	0.0809179
HRlib_B_159	NM_014607	UBXN4	1.15848	2.16223	1.7119	0.575784	0.754339	0.996	0.357458	1.2776	1.4021	0.846349	0.687003	0.389808	0.319467
HRlib_B_8841	NM_138326	ACMSD	1.62989	0.927955	0.796259	1.58456	1.73434	0.532832	0.283984	0.833965	1.23466	0.84628	0.433934	0.633305	0.120048
HRlib_B_9651	NM_006839	IMMT	1.77322	1.14152	1.34316	1.36492	1.31466	0.716848	0.473951	0.878226	1.40571	0.845922	0.264847	0.353923	0.0125331
HRlib_B_318	NM_019040	WDR3	1.74823	0.895267	1.93525	0.924653	1.18513	0.685832	0.795239	0.714898	1.37585	0.845274	0.543487	0.231245	0.0944692
HRlib_B_762	NM_012265	RHBDD3	1.41442	1.33153	0.514127	1.79947	0.946352	1.62123	0.366865	0.445425	1.26489	0.844967	0.540438	0.57766	0.313972
HRlib_B_5359	NM_001001414	NCCRP1	2.14656	1.11289	1.33126	1.48192	1.52636	0.544979	0.156733	1.14634	1.51815	0.843602	0.445486	0.610675	0.0321212
HRlib_B_9522	NM_003795	SNX3	1.75612	0.722215	2.24918	1.33149	0.932567	0.945444	0.912247	0.583549	1.51475	0.843452	0.647903	0.173806	0.13129
HRlib_B_994	NM_173849	MAPRE3	0.734798	1.84789	2.16697	0.514885	1.24596	0.878997	0.662967	0.585382	1.31613	0.843325	0.813763	0.295775	0.382366
HRlib_B_2997	NM_003602	FKBP6	2.392	1.48925	1.78469	0.962679	1.23589	0.518262	0.364716	1.25232	1.65715	0.842796	0.596307	0.467658	0.121085
HRlib_B_1833	NM_152474	C19orf18	1.48618	0.858228	0.716298	1.44518	0.951796	0.634336	0.55254	1.23132	1.12647	0.842499	0.3963	0.311201	0.0437119
HRlib_B_3473	NM_144673	CMTM2	1.95436	1.85223	1.74193	0.79746	0.99835	0.714389	0.982697	0.673693	1.5865	0.842282	0.53313	0.172097	0.0433893
HRlib_B_3188	NM_003524	HIST1H2BH	0.834756	0.637652	0.529125	2.95527	0.898714	0.459524	0.387995	1.62267	1.2392	0.842226	1.15102	0.567179	0.298434
HRlib_B_5693	NM_152748	KIAA1324L	1.32434	0.769924	0.543562	1.57775	1.44144	0.679684	0.652532	0.595167	1.0539	0.842205	0.479112	0.401039	0.477308
HRlib_B_1696	NM_153267	NXPH4	1.21411	0.874249	0.975947	1.12724	1.4119	0.764837	0.564285	0.62762	1.04789	0.84216	0.151937	0.38894	0.2847
HRlib_B_132	NM_173801	AAMP	1.14662	2.29933	0.681849		0.469612	1.37135	0.684252		1.37594	0.841738	0.832768	0.471047	0.194515
HRlib_B_12	NM_144661	CMTM4	0.73249	0.917952	2.47635	1.83343	0.633232	1.59337	0.89247	0.245999	1.49005	0.841267	0.814838	0.567421	0.333053
HRlib_B_5988	NM_138289	ACTRT1	1.3934	4.98138	2.16952	0.397334	0.417896	0.762753	1.99872	0.183951	2.23541	0.840829	1.96911	0.807705	0.241995
HRlib_B_8639	NM_001004728	OR5A1	1.62744	0.987292	1.65194	0.941364	1.1744	0.786814	0.513611	0.885931	1.30201	0.840189	0.390498	0.272818	0.150008
HRlib_B_3916	NM_152250	DEFB15A	0.675617	1.28979	0.927195	1.32211	0.589563	0.981764	0.621296	1.16786	1.05368	0.84012	0.309158	0.281743	0.0312695
HRlib_B_2819	NM_015116	LRCH1	0.649569	2.48789	0.655652	0.94575	0.668368	0.885879	0.645323	1.1586	1.18471	0.839542	0.879706	0.238723	0.473179
HRlib_B_8623	NM_133456	SHROOM1	0.471897	3.66639	1.67924	1.63269	0.529175	0.696924	0.548954	1.58247	1.86255	0.839382	1.32592	0.501018	0.241032
HRlib_B_118	NM_012183	C19orf54	0.969179	1.38649	1.52726	0.728713	0.586282	1.13523	0.83598	0.798393	1.15291	0.838971	0.368961	0.226036	0.140494
HRlib_B_1428	NM_183062	OR9Q2	1.71796	0.865819	0.546574	1.42784	1.24632	0.468328	0.484225	1.15482	1.13955	0.838423	0.530477	0.419887	0.0436092
HRlib_B_1468	NM_000059	KCNA4	0.883463	0.871369	0.293888	2.25644	1.24822	0.691768	0.989297	0.423878	1.07629	0.838292	0.833485	0.357797	0.70012
HRlib_B_11459	NM_052832	SLC26A7	1.84959	1.79693	1.27655	1.62236	0.418264	0.584292	1.13432	1.21616	1.63636	0.838259	0.258782	0.396383	0.0824382
HRlib_B_4669	NM_020877	DNAH2	1.74156	2.16223	0.715979	0.378973	0.212525	2.54626	0.335117	0.256976	1.24968	0.83772	0.840169	1.14015	0.383764
HRlib_B_2728	NM_001105569	MSGN1	0.81644	1.54694	1.87533	1.24512	0.744222	1.18587	0.775369	0.642715	1.37096	0.837043	0.450439	0.239347	0.0913711
HRlib_B_2873	NM_024691	ZNF419	1.16665	1.21298	1.44166	1.13893	0.792758	0.843283	0.782591	0.927587	1.24005	0.836555	0.137832	0.0662379	0.0227318
HRlib_B_3629	NM_015617	PYGO1	0.638118	0.859182	0.522197	3.37674	0.266612	0.777817	0.579877	1.7214	1.34906	0.836425	1.359	0.626395	0.281407
HRlib_B_7966	NM_173552	C3orf58	2.53276	0.459473	0.237886	1.66411	1.26636	0.344314	0.7347	0.99768	1.22356	0.835763	1.07447	0.393008	0.37944
HRlib_B_1178	NM_007058	HSD11B1L	1.71179	2.1137	2.61442	0.863259	1.15137	0.776855	0.824938	0.576716	1.82579	0.832471	0.740336	0.23823	0.0641212
HRlib_B_4793	NM_001080546	TMEM218	2.65339	1.25548	1.51649	2.13423	1.72297	0.444236	0.444528	0.716879	1.8899	0.832154	0.628367	0.607613	0.00398452
HRlib_B_11189	NM_138456	BATF2	1.41796	0.838775	1.48476	0.823752	0.985597	0.57516	0.96942	0.795183	1.14131	0.83134	0.359103	0.191309	0.063252
HRlib_B_5229	NM_012383	OSTF1	1.39198	1.25259	1.878	1.413	0.637325	0.769649	0.787248	1.12699	1.48389	0.830304	0.272207	0.208804	0.0332371
HRlib_B_3868	NM_005347	HSPA5	0.822756	1.17147	1.65617	1.48883	0.613813	0.731241	0.794934	1.17798	1.28481	0.829493	0.367818	0.244139	0.0502333
HRlib_B_1729	NM_002923	RGS2	1.27649	1.7965	1.78138	1.51778	0.185666	1.12787	1.28519	0.716724	1.59303	0.828864	0.246803	0.49123	0.00889621
HRlib_B_5694	NM_152748	KIAA1324L	0.529346	0.511739	3.5432	1.15984	1.31468	0.987733	0.374863	0.637884	1.43603	0.828791	1.43676	0.409817	0.547414
HRlib_B_9336	NM_001004485	OR13F1	1.82623	0.738519	0.783343	1.96852	0.867239	0.741988	0.789139	0.914196	1.32916	0.82814	0.65895	0.0771959	0.185347
HRlib_B_4877	NM_001034996	RPL14	0.542336	1.85476	0.428948	2.56613	0.542859	0.964978	1.41647	0.385464	1.34804	0.827444	1.03833	0.462676	0.495668
HRlib_B_3548	NM_018073	TRIM68	0.569715	2.11388	0.971142	1.76993	0.524149	1.49636	0.711354	0.577832	1.35617	0.827425	0.709951	0.452852	0.125397
HRlib_B_11417	NM_001008220	CPLX2	1.32745	0.938752	1.28511	1.47653	0.819399	0.815728	0.542467	1.13137	1.25696	0.827241	0.22747	0.240683	0.0462315
HRlib_B_2843	NM_030824	ZNF442	1.74279	1.18133	1.6352	1.24886	0.688416	0.765567	1.52218	0.331854	1.45204	0.827003	0.27848	0.500473	0.0648928
HRlib_B_7916	NM_015153	PHF3	0.871999	1.53618	0.691887	1.28379	1.28152	0.984959	0.623474	0.417793	1.09596	0.826937	0.38406	0.383151	0.406621
HRlib_B_869	NM_015289	DEDD	2.83129	6.67382	1.27225		0.957574	0.956654	0.563372		3.59245	0.825867	2.78007	0.227328	0.209001
HRlib_B_5489	NM_000607	ORM1	1.29824	0.97765	1.35275	1.14679	0.849164	0.814941	0.841617	0.795894	1.19386	0.825404	0.168428	0.0245474	0.0168082
HRlib_B_2617	XR_001748592	TSPAN19	0.769559	1.15379	1.19536	1.38342	0.849862	0.626745	0.667358	1.15496	1.12553	0.824732	0.257485	0.24059	0.130185
HRlib_B_526	NM_024721	PKD2L1	0.957368	1.23182	0.964667	3.82859	0.596769	1.48372	0.364228	0.849917	1.74561	0.823658	1.39451	0.482674	0.284177
HRlib_B_4827	NM_018704	CTTNBP2NL	1.48824	0.721464	1.95833	1.42848	0.623979	0.496928	0.699336	1.47172	1.39913	0.82299	0.510145	0.440477	0.147475
HRlib_B_154	NM_001005235	C11orf66	0.739377	1.56246	1.33894	0.516697	1.72715	0.639521	0.569487	0.353494	1.03937	0.822412	0.49212	0.615318	0.651349
HRlib_B_1152	NM_006646	MTIF3	1.34172	2.39985	3.41845	0.494888	0.734487	0.349887	0.632426	1.57256	1.91373	0.82234	1.27027	0.525936	0.290681
HRlib_B_6889	NM_172366	FBXO16	0.656573	0.572924	0.975367	2.87312	0.686124	0.51975	0.382673	1.69584	1.2695	0.821096	1.08306	0.596215	0.206859
HRlib_B_7758	NM_017559	FNDC8	1.43272	1.47562	1.98337	0.893634	1.45551	0.794632	0.317738	0.714887	1.44634	0.820693	0.44532	0.471818	0.195521
HRlib_B_613	NM_000274	UNC5B	0.657786	1.39699	0.138873	2.97184	0.446486	1.67787	0.386939	0.771348	1.29137	0.820662	1.23353	0.595921	0.481553
HRlib_B_5513	NM_015272	RPGRIP1L	1.37471	0.819842	0.673534	2.78357	0.846672	0.356377	0.498428	1.57612	1.41291	0.819399	0.962387	0.54491	0.0728152
HRlib_B_4272	NM_001001663	TMEM211	1.37672	1.34425	1.52531	1.99693	0.952442	0.845988	0.696467	0.782683	1.56081	0.819395	0.301247	0.107808	0.0261193
HRlib_B_763	NM_012265	RPRM	0.766594	1.7112	1.38968	1.75287	0.562259	0.868465	0.878572	0.967967	1.40509	0.819316	0.455547	0.177109	0.027924
HRlib_B_546	NM_173628	DNAH17	1.67824	5.35883	1.95118	0.168662	0.66573	0.788639	0.931635	0.888898	2.28923	0.818726	2.19141	0.118301	0.277579
HRlib_B_5878	NM_001037288	CMTM5	2.28628	1.26446	1.31895	1.37255	1.13934	0.772799	0.626964	0.734788	1.56056	0.818473	0.485825	0.222652	0.0134784
HRlib_B_1839	NM_001005473	PLCXD3	1.91895	0.973657	0.924568	1.11678	2.14665	0.296925	0.346158	0.482293	1.23349	0.818007	0.464192	0.889226	0.149248
HRlib_B_1715	NM_001033024	HCRT	1.62944	0.972454	1.82748	1.61546	0.968318	0.795169	0.777949	0.728917	1.51121	0.817588	0.37199	0.104332	0.0353042
HRlib_B_9586	NM_015635	GAPVD1	0.612562	0.897334	1.16381	1.86868	1.16743	0.335947	0.472834	1.29279	1.1356	0.81725	0.538065	0.482714	0.35607
HRlib_B_5749	NM_005558	LAD1	1.33918	0.998995	1.22541	1.63777	0.953276	0.619377	0.963342	0.732564	1.30034	0.81714	0.265701	0.169481	0.0435161
HRlib_B_6275	NM_001032731	OAS2	1.14719	1.67986	1.56372	1.86753	0.847185	0.643977	0.919776	0.856769	1.56457	0.816927	0.305117	0.119712	0.0231978
HRlib_B_787	NM_153370	C6	1.41569	0.84834	0.937415	0.956269	0.552577	0.855599	0.698372	1.16114	1.03943	0.816922	0.255221	0.260712	0.408335
HRlib_B_4715	NM_004580	RAB27A	1.52593	0.975732	2.39563	0.892174	0.383812	0.843489	0.666611	1.37299	1.44737	0.816724	0.691868	0.416369	0.293162
HRlib_B_8861	NM_005489	SH2D3C	1.51872	0.957513	1.12456	1.43457	1.29112	0.632753	0.659869	0.682861	1.25884	0.816652	0.262835	0.316976	0.0303967
HRlib_B_8612	NM_001039707	SDCCAG3	1.48452	1.75519	0.125788	2.92776	0.241836	1.92857	0.456752	0.637688	1.57331	0.816211	1.15048	0.759017	0.310232
HRlib_B_1142	NM_145693	KANK3	1.47824	0.957947	1.61749	0.892972	0.942154	1.2387	0.392444	0.691226	1.23666	0.81613	0.364781	0.36035	0.275683
HRlib_B_8822	NM_175068	KRT73	1.13927	0.65933	1.16476	1.9684	1.19618	0.413538	0.377864	1.2748	1.23294	0.815594	0.542631	0.48613	0.124766
HRlib_B_5631	NM_001037804	DEFB13	1.23354	0.876964	1.24266	1.1867	0.854522	0.761397	0.78973	0.855786	1.13496	0.815359	0.173738	0.0473877	0.0216483
HRlib_B_8945	NM_014900	COBLL1	0.882743	1.13482	1.78127	0.799744	0.538844	0.755633	1.2148	0.751786	1.14964	0.815265	0.444535	0.284969	0.05255
HRlib_B_9572	NM_138573	NRG4	0.721962	2.25667	0.34838	0.937872	0.691266	1.45452	0.959719	0.154941	1.06622	0.815111	0.83015	0.541884	0.512539
HRlib_B_5191	XM_017024006	SLFN12L	1.35181	0.835344	0.5483	2.71157	0.445142	0.375565	0.52445	1.915	1.36176	0.815039	0.959327	0.735825	0.0705109
HRlib_B_1286	NM_005823	PARP15	1.58791	0.164277	2.58413	0.342666	1.89421	0.342132	0.786439	0.235748	1.16975	0.814632	1.13584	0.75821	0.519886
HRlib_B_1789	NM_006997	TACC2	1.19249	1.75767	1.17225	1.29428	0.82359	0.694718	0.877157	0.861929	1.35417	0.814349	0.274249	0.0828767	0.0551467
HRlib_B_197	NM_024513	RRAS2	0.296343	0.986593	1.58998	1.78114	0.233986	0.438374	0.984475	1.59897	1.16351	0.813951	0.669979	0.61176	0.0797797
HRlib_B_1149	NM_006646	WASF3	0.872926	1.49998	1.21424	1.37991	0.775647	0.877767	0.965232	0.636488	1.24177	0.813784	0.272373	0.141326	0.0673659
HRlib_B_1287	NM_005823	PARP15	2.69797	1.55785	0.941239	1.18465	1.48563	0.562948	0.446634	0.758995	1.59542	0.813553	0.77754	0.466226	0.026543
HRlib_B_3419	NM_005118	TNFSF15	1.34327	0.732662	2.13219	0.454629	1.23321	0.51844	0.951813	0.547889	1.16569	0.812839	0.743592	0.342976	0.301131
HRlib_B_1398	NM_020925	UBE2T	1.36418	0.714755	3.32111	0.648266	0.43669	0.495657	1.44795	0.866577	1.51208	0.811719	1.24852	0.464882	0.22267
HRlib_B_9114	NM_006493	CLN5	1.86247	1.2698	0.888766	0.658577	1.29955	0.948846	0.479974	0.518334	1.1699	0.811676	0.526031	0.388548	0.0269147
HRlib_B_145	NM_001012456	GALNTL6	0.867195	1.38455	0.972137	0.885953	0.921665	1.18243	0.493877	0.644763	1.02746	0.810684	0.242409	0.304635	0.14103
HRlib_B_1885	NM_181806	CEP25	1.87512	1.32995	1.35495	0.858523	1.48868	0.539571	0.665355	0.546555	1.35464	0.810041	0.415388	0.456094	0.0181366
HRlib_B_11622	NM_015179	RRP12	1.35897	1.24343	1.19375	0.812289	0.937137	0.7267	0.811298	0.762587	1.15211	0.80943	0.236883	0.0919258	0.0433663
HRlib_B_5992	NM_138289	ACTRT1	1.74294	0.822199	0.889183	2.57834	0.647262	0.693886	0.624376	1.27123	1.50816	0.809188	0.827461	0.309382	0.0982586
HRlib_B_8456	NM_152548	FAM81B	1.75893	1.39296	1.57262	0.622946	0.746339	1.13295	0.561958	0.793455	1.33687	0.808676	0.49885	0.238148	0.168828
HRlib_B_262	NM_138477	ZAR1	0.963976	1.42263	1.59456	1.78794	0.631954	0.667585	0.767473	1.16689	1.44228	0.808476	0.352057	0.245733	0.0101989
HRlib_B_11735	NM_002954	RPS27A	1.16526	1.44585	0.937182	1.23243	1.17354	0.543778	0.574993	0.941174	1.19518	0.808371	0.209508	0.303018	0.134014
HRlib_B_11365	NM_005645	TAF13	1.49669	0.824772	0.969261	1.35775	0.895699	0.599297	0.753752	0.98239	1.16212	0.807784	0.316865	0.167931	0.0291779
HRlib_B_987	NM_006634	GON4L	0.621426	1.88682	0.756434	1.68977	0.553866	1.4399	0.618678	0.617974	1.23861	0.807604	0.642167	0.422623	0.156286
HRlib_B_7441	NM_000997	RPL37	1.39881	1.34379	1.23977	0.451929	1.43544	0.739437	0.522886	0.531114	1.10858	0.807218	0.442704	0.430631	0.244769
HRlib_B_2148	NM_032506	KIAA1841	1.16135	1.17517	0.87252	1.99559	0.812375	1.16295	0.427235	0.825676	1.30116	0.807059	0.483522	0.300721	0.135615
HRlib_B_6763	NM_005440	RND2	0.535169	3.37536	0.537815	0.966654	0.432818	1.34263	0.453362	0.999418	1.35375	0.807058	1.36291	0.443095	0.35107
HRlib_B_11254	NM_001007467	SFI1	1.53144	1.3214	1.15153	1.21417	1.14342	0.394892	0.691855	0.99768	1.30463	0.806961	0.16668	0.332981	0.0464596
HRlib_B_6824	NM_021063	HIST1H2BD	0.991824	1.79878	1.36588	0.939853	0.76448	0.874612	0.737882	0.848872	1.27409	0.806461	0.397961	0.0655968	0.0908987
HRlib_B_13	NM_138477	PLAC1L	1.71749	1.47612	2.1259	1.27849	0.888194	0.638961	1.36849	0.324942	1.6495	0.805145	0.364821	0.440629	0.00024281
HRlib_B_636	NM_001018053	MIER3	1.46654	1.15327	1.53997	1.21889	1.33823	0.47525	0.973467	0.433114	1.34467	0.805016	0.187482	0.431954	0.0333115
HRlib_B_165	NM_014607	TICAM1	0.992992	1.72255	1.23135	1.21916	0.857298	0.669254	0.843524	0.846632	1.29151	0.804177	0.30755	0.0901415	0.0900451
HRlib_B_9395	NM_031423	NUF2	0.541658	1.81184	1.57559	1.99354	0.187537	0.389159	2.39427	0.241276	1.48066	0.803061	0.648966	1.06423	0.327936
HRlib_B_1653	NM_006574	CSPG5	0.941298	1.96865	1.94126	0.285874	0.949431	0.249742	1.65375	0.354725	1.28427	0.801912	0.819438	0.646079	0.333527
HRlib_B_1272	NM_012121	CDC42EP4	0.889596	1.46698	1.23843	1.53229	0.693558	0.555655	0.515315	1.44285	1.28182	0.801845	0.290254	0.434099	0.0955204
HRlib_B_9636	NM_178448	C9orf14	0.898999	0.332737	2.22266		0.259868	0.321154	1.82337		1.15147	0.801465	0.969927	0.885529	0.195669
HRlib_B_668	NM_005725	AXIN2	1.36796	0.765186	1.59142	1.22375	0.893993	0.737418	0.785244	0.788733	1.23708	0.801347	0.349069	0.0660519	0.0717862
HRlib_B_1511	NM_173535	CLEC4F	0.948337	1.91569	0.676165	1.56576	1.53331	0.667821	0.477542	0.525147	1.27649	0.800956	0.565782	0.494887	0.339894
HRlib_B_4946	NM_006675	TSPAN9	1.79566	0.671428	1.23581	0.897768	0.9522	0.127118	0.196593	1.92666	1.15017	0.800643	0.488838	0.838531	0.511527
HRlib_B_11654	NM_007031	HSF2BP	0.875725	0.866554	1.31215	1.18959	0.649625	0.662642	0.975875	0.914327	1.06101	0.800617	0.224908	0.168801	0.00302313
HRlib_B_5752	NM_005558	LAD1	1.53448	1.31859	1.81394	1.19476	0.758422	0.952983	0.716632	0.771154	1.46544	0.799798	0.271446	0.104745	0.0296491
HRlib_B_6929	NM_001042749	STAG2	1.34456	0.846315	1.8758	0.622889	1.53596	0.49936	0.246356	0.914958	1.17239	0.799158	0.557584	0.563249	0.460091
HRlib_B_746	NM_015344	LEPROTL1	0.872436	0.692979	1.57598	1.4886	0.632733	0.61758	0.691149	1.25421	1.1575	0.798919	0.440375	0.305183	0.139657
HRlib_B_6526	NM_005202	COL8A2	1.27915	0.934534	1.29136	1.46172	0.586881	0.685568	1.23376	0.688714	1.24169	0.798732	0.221078	0.29385	0.0826844
HRlib_B_4915	NM_001745	CAMLG	1.51122	0.788249	0.783499	1.43849	0.552316	0.815673	0.481474	1.34418	1.13037	0.798411	0.398896	0.391227	0.22809
HRlib_B_2578	NM_015379	BRI3	2.87956	0.461133	0.55237		1.26942	0.557727	0.567394		1.29769	0.798181	1.3707	0.408135	0.463661
HRlib_B_9997	NM_181537	KRT27	2.64157	1.33855	1.39113	0.358925	0.762718	0.984488	0.794225	0.649628	1.43254	0.797765	0.935405	0.139105	0.257336
HRlib_B_1648	NM_182919	TICAM1	0.975287	1.22668	1.34742	1.4179	0.768563	0.898856	0.728673	0.794494	1.24182	0.797646	0.194443	0.0727014	0.0242212
HRlib_B_379	NM_001003398	BICD1	0.935548	1.19866	1.38329	0.649681	0.372728	0.823834	0.992898	0.997918	1.04179	0.796844	0.319512	0.294092	0.312581
HRlib_B_9236	NM_030882	APOL2	0.623519	2.79481	0.725396	1.23626	0.294494	1.23981	0.385213	1.26669	1.345	0.796553	1.00303	0.528764	0.211504
HRlib_B_5763	NM_181789	GLDN	1.21752	1.56165	0.974111	0.396263	0.693737	1.4973	0.359787	0.635192	1.03739	0.796504	0.490695	0.489359	0.315149
HRlib_B_46	NM_199336	SYNE2	1.81823	0.993386	1.19667	0.469284	0.942379	0.59898	0.648978	0.995267	1.11939	0.796401	0.557634	0.201301	0.360892
HRlib_B_957	NM_006416	SLAMF8	0.793429	0.861967	1.64892	1.54149	0.657269	0.159256	0.452788	1.91441	1.21145	0.795932	0.446165	0.773161	0.309548
HRlib_B_2286	NM_001012503	KRTAP5-7	1.15737	1.18561	1.22785	1.53535	1.28668	0.654569	0.575322	0.666817	1.27654	0.795847	0.17495	0.329726	0.111372
HRlib_B_3315	NM_015278	SASH1	0.86544	0.722565	0.791772	2.5124	0.465436	0.389918	0.591181	1.73594	1.22304	0.79562	0.861547	0.632356	0.0406081
HRlib_B_1865	NM_130766	LSM6	1.62344	2.83345	0.515553	0.582783	1.17863	1.25582	0.583447	0.153528	1.38881	0.792856	1.08847	0.521456	0.185519
HRlib_B_9844	NM_198153	TREML4	2.37212	1.18745	3.58363		0.784226	0.279236	1.31255		2.38106	0.792003	1.19811	0.516699	0.0561818
HRlib_B_742	NM_015344	LEPROTL1	1.16346	1.11864	1.57532	0.815533	0.698464	0.848477	0.854214	0.763755	1.16824	0.791228	0.312304	0.0743966	0.0771564
HRlib_B_175	NM_194252	OAS1	0.549675	0.478595	0.329566	3.49973	0.455842	0.878514	0.437434	1.39232	1.21439	0.791026	1.52632	0.449659	0.511798
HRlib_B_646	NR_045020	LETMD1	0.866643	0.994644	1.5814	0.747861	1.14397	0.594775	0.489217	0.933732	1.04764	0.790423	0.369836	0.30251	0.475487
HRlib_B_3	NM_152587	C11orf65	0.861117	1.11278	1.21742	1.12846	0.422686	0.682728	1.16365	0.892517	1.07995	0.790395	0.152989	0.314404	0.0506377
HRlib_B_4783	NM_001846	COL4A2	0.865652	0.937374	0.823335	1.48714	0.925284	1.12254	0.549842	0.559278	1.02838	0.789236	0.309446	0.282718	0.407926
HRlib_B_4974	NM_001029865	DBX1	0.122215	1.41579	1.83384	1.11422	0.473877	0.941631	0.424197	1.31644	1.12152	0.789036	0.728618	0.421849	0.46833
HRlib_B_8242	NM_139247	ADCY4	0.946634	1.2756	0.873967	0.948312	1.11265	0.612468	0.784337	0.646586	1.01113	0.78901	0.179688	0.228193	0.294698
HRlib_B_1336	NM_015079	TBC1D2B	1.84778	1.25998	1.52248	1.31712	0.985176	0.753845	0.697952	0.714644	1.48684	0.787904	0.265716	0.133585	0.00391281
HRlib_B_6656	NM_207172	NPSR1	0.743162	1.19976	1.96417	0.937812	1.13937	0.883292	0.558657	0.568344	1.21123	0.787415	0.53569	0.278919	0.336093
HRlib_B_864	NM_001005185	OR6N1	1.64513	0.531874	1.95224	0.732816	0.316651	0.948937	1.16972	0.711625	1.21551	0.786735	0.689852	0.364971	0.350875
HRlib_B_481	NM_031481	TBC1D3	0.989972	1.22253	3.66713	0.828175	0.724851	0.622745	0.673386	1.12592	1.67695	0.786725	1.33662	0.229939	0.307155
HRlib_B_9346	NM_015500	C2CD2	0.897625	1.21254	1.68934	1.89267	0.712693	0.58484	1.36198	0.48533	1.42305	0.78621	0.451606	0.394965	0.101822
[truncated: 370 more rows]

## Sheet: 1247 candidates and controls
Candidates			Controls
RefSeq Accession Number	Gene Symbol		RefSeq Accession Number	Gene Symbol
NM_015308	FNBP4		NM_000059	BRCA2
NM_000065	C6		NM_007294	BRCA1
NM_000135	FANCA		NM_133487	RAD51
NM_000136	FANCC		NM_001707	BCL7B
NM_000192	TBX5		NM_006854	KDELR2
NM_000232	SGCB		NM_005645	TAF13
NM_000274	OAT		NM_002893	RBBP7
NM_000302	PLOD1		NM_001037290	BCO2
NM_000310	PPT1		NM_003458	BSN
NM_000319	PEX5		NM_052960	RBP7
NM_000320	QDPR		NM_023944	CYP4F12
NM_000333	ATXN7		NM_012112	TPX2
NM_000335	SCN5A		NM_017559	FNDC8
NM_000342	SLC4A1		NM_002630	PGC
NM_000360	TH		NM_018938	PCDHB4
NM_000363	TNNI3		NM_002603	PDE7A
NM_000440	PDE6A		NM_020415	RETN
NM_000449	RFX5		NM_016538	SIRT7
NM_000514	GDNF		NM_001771	CD22
NM_000551	VHL		NM_181783	TMTC3
NM_000560	CD53		NM_005850	SF3B4
NM_000605	IFNA2		NM_198540	B3GNT8
NM_000607	ORM1		NM_021175	HAMP
NM_000609	CXCL12		NM_030963	RNF146
NM_000619	IFNG		NM_012259	HEY2
NM_000661	RPL9		NM_015725	RDH8
NM_000729	CCK		NM_015596	KLK13
NM_000906	NPR1		NM_004632	DAP3
NM_000935	PLOD2		NM_001005212	OR9Q1
NM_000946	PRIM1		NM_005153	USP10
NM_000955	PTGER1		XM_374912	XRRA1
NM_000970	RPL6		NM_001343	DAB2
NM_000975	RPL11		NM_058244	WNT8A
NM_000976	RPL12		NM_015934	NOP58
NM_000977	RPL13		NM_021982	SEC24A
NM_000978	RPL23		NM_001040134	PALM
NM_000979	RPL18		NM_003602	FKBP6
NM_000980	RPL18A
NM_000981	RPL19
NM_000982	RPL21
NM_000986	RPL24
NM_000987	RPL26
NM_000988	RPL27
NM_000989	RPL30
NM_000994	RPL32
NM_000995	RPL34
NM_000997	RPL37
NM_000999	RPL38
NM_001000	RPL39
NM_001001342	BLOC1S2
NM_001001414	NCCRP1
NM_001001479	SLC35E4
NM_001001656	OR9A4
NM_001001663	TMEM211
NM_001001664	SPOPL
NM_001001954	OR5A2
NM_001001955	OR4C13
NM_001002254	AWAT2
NM_001002909	GPATCH8
NM_001002926	TWISTNB
NM_001003	RPLP1
NM_001003398	BICD1
NM_001003690	MAD2L1BP
NM_001003745	OR10A3
NM_001003790	ERLIN2
NM_001003800	BICD2
NM_001003936	TXNDC8
NM_001004	RPLP2
NM_001004059	OR4S2
NM_001004195	OR4F4
NM_001004431	METRNL
NM_001004459	OR1S2
NM_001004471	OR10Q1
NM_001004483	OR13C8
NM_001004485	OR13F1
NM_001004700	OR4C11
NM_001004704	OR4C6
NM_001004706	OR4D11
NM_001004708	OR4D6
NM_001004728	OR5A1
NM_001004730	OR5AR1
NM_001005181	OR56B4
NM_001005185	OR6N1
NM_001005186	OR6Q1
NM_001005195	OR8B12
NM_001005199	OR8H1
NM_001005202	OR8K3
NM_001005204	OR8U1
NM_001005211	OR9I1
NM_001005235	OR1L4
NM_001005245	OR5M11
NM_001005283	OR9Q2
NM_001005339	RGS10
NM_001005413	ZWINT
NM_001005464	HIST2H3A
NM_001005465	OR10G3
NM_001005471	OR2T6
NM_001005473	PLCXD3
NM_001005489	OR5B17
NM_001005490	OR6C74
NM_001005567	OR51B5
NM_001006	RPS3A
NM_001006109	C3orf37
NM_001006624	PDPN
NM_001006635	MTX2
NM_001006947	UHRF1BP1L
NM_001007467	SFI1
NM_001007534	C3orf56
NM_001007553	CSDE1
NM_001008220	CPLX2
NM_001008393	C4orf46
NM_001008660	PICALM
NM_001008661	CCBL2
NM_001008693	CST9
NM_001008726	WDR89
NM_001008743	SULT1C3
NM_001008844	DSP
NM_001008949	ITPRIPL1
NM_001009	RPS5
NM_001009881	ZCCHC11
NM_001009921	VPS8
NM_001009993	FAM168B
NM_001010	RPS6
NM_001010872	FAM83B
NM_001010874	SRD5A2L2
NM_001010939	LIPJ
NM_001010940	C9orf135
NM_001011	RPS7
NM_001011544	MAGEA11
NM_001011546	DSTN
NM_001011705	LECT1
NM_001012	RPS8
NM_001012416	KRTAP5-6
NM_001012456	SEC61G
NM_001012503	KRTAP5-7
NM_001012750	ABI1
NM_001012758	NUDT17
NM_001013406	KRIT1
NM_001013622	FAM53A
NM_001013630	AADACL4
NM_001014839	NCDN
NM_001014977	BANF2
NM_001015055	RTKN
NM_001017361	C6orf221
NM_001017415	USP1
NM_001017434	PGBD2
NM_001017975	HFM1
NM_001017978	CXorf61
NM_001018	RPS15
NM_001018037	VPS13A
NM_001018053	PFKFB2
NM_001018090	GCOM1
NM_001018111	PODXL
NM_001018113	FANCB
NM_001018115	FANCD2
NM_001018116	MURC
NM_001023	RPS20
NM_001024598	HES3
NM_001024607	C7orf66
NM_001024808	BCL7A
NM_001024843	TNRC6B
NM_001025068	ARPP21
NM_001025070	RPS14
NM_001025252	TPD52
NM_001025598	ARHGAP30
NM_001026	RPS24
NM_001029858	SLC35F1
NM_001029865	DBX1
NM_001031693	HHLA3
NM_001031698	PRPF40B
NM_001031748	C12orf40
NM_001031800	TIPRL
NM_001032283	TMPO
NM_001032409	OAS1
NM_001032731	OAS2
NM_001033024	FBXO7
NM_001033504	TMEM98
NM_001033518	WIPI2
NM_001033576	UNC45B
NM_001033930	UBA52
NM_001034845	GALNTL6
NM_001034996	RPL14
NM_001035230	RABGAP1L
NM_001037	SCN1B
NM_001037132	NRCAM
NM_001037288	CMTM5
NM_001037290	BCO2
NM_001037497	DEFB110
NM_001037498	DEFB112
NM_001037499	DEFB114
NM_001037668	DEFB107A
NM_001037730	DEFB115
NM_001037763	COL28A1
NM_001037804	DEFB130
NM_001038707	CDC42SE1
NM_001039211	ATAD3C
NM_001039355	SLC25A29
NM_001039380	C10orf25
NM_001039396	MPEG1
NM_001039397	TBC1D28
NM_001039464	C1orf175
NM_001039476	NPRL3
NM_001039477	C1orf38
NM_001039508	SIRPG
NM_001039573	SEC14L1
NM_001039592	SPAG8
NM_001039650	ZMYM5
NM_001039707	SDCCAG3
NM_001039711	DEDD
NM_001039886	ZNF808
NM_001039887	C19orf55
NM_001039958	MESP2
NM_001040020	FAM3C
NM_001040032	C8orf74
NM_001040057	FAM133B
NM_001040134	PALM
NM_001040152	PEG10
NM_001040272	ADAMTSL1
NM_001040274	SYCP2L
NM_001040410	C9orf131
NM_001040455	SIDT2
NM_001042469	SUMF2
NM_001042549	NSL1
NM_001042552	TATDN3
NM_001042555	FRS2
NM_001042635	NGDN
NM_001042685	LGALS9B
NM_001042749	STAG2
NM_001042784	CCDC158
NM_001048	SST
NM_001048205	REC8
NM_001048210	CLCC1
NM_001061	TBXAS1
NM_001070	TUBG1
NM_001077206	SEC31A
NM_001077239	RNF214
NM_001077503	TAC4
NM_001077621	VPS37D
NM_001079520	DACT1
NM_001079559	HNRNPUL2
NM_001079911	DMP1
NM_001080394	KIAA0146
NM_001080401	PPM1N
NM_001080410	FBXO41
NM_001080413	NOBOX
NM_001080442	SLC38A8
NM_001080458	EVX2
NM_001080546	TMEM218
NM_001081492	KRT80
NM_001082486	ACD
NM_001083585	RABEP1
NM_001083963	TDRKH
NM_001087	AAMP
NM_001102657	#N/A
NM_001105569	#N/A
NM_001113434	#N/A
NM_001135	ACAN
NM_001136108	#N/A
NM_001137675	#N/A
NM_001144994	#N/A
NM_001145113	#N/A
NM_001145373	#N/A
NM_001164416	#N/A
NM_001164462	#N/A
NM_001200	BMP2
NM_001255	CDC20
NM_001256	CDC27
NM_001265615	#N/A
NM_001272046	#N/A
NM_001277313	#N/A
NM_001277333	#N/A
NM_001282860	#N/A
NM_001289	CLIC2
NM_001343	DAB2
NM_001348951	#N/A
NM_001353554	#N/A
NM_001406	EFNB3
NM_001424	EMP2
NM_001448	GPC4
NM_001456	FLNA
NM_001481	GAS8
NM_001524	HCRT
NM_001620	AHNAK
NM_001646	APOC4
NM_001707	BCL7B
NM_001737	C9
NM_001745	CAMLG
NM_001757	CBR1
NM_001771	CD22
NM_001839	CNN3
NM_001844	COL2A1
NM_001846	COL4A2
NM_001937	DPT
NM_001983	ERCC1
NM_002032	FTH1
NM_002081	GPC1
NM_002092	GRSF1
NM_002105	H2AFX
NM_002139	RBMX
NM_002162	ICAM3
NM_002175	IFNA21
NM_002233	KCNA4
NM_002245	KCNK1
NM_002365	MAGEB3
NM_002519	NPAT
NM_002527	NTF3
NM_002563	P2RY1
NM_002603	PDE7A
NM_002614	PDZK1
NM_002615	SERPINF1
NM_002630	PGC
NM_002664	PLEK
NM_002666	PLIN
NM_002670	PLS1
NM_002709	PPP1CB
NM_002725	PRELP
NM_002727	SRGN
NM_002736	PRKAR2B
NM_002791	PSMA6
NM_002871	RABIF
NM_000993	RPL31
NM_002893	RBBP7
NM_002911	UPF1
NM_002923	RGS2
NM_002924	RGS7
NM_002954	RPS27A
NM_002999	SDC4
NM_003011	SET
NM_003023	SH3BP2
NM_003126	SPTA1
NM_003162	STRN
NM_003175	XCL2
NM_003194	TBP
NM_003200	TCF3
NM_003247	THBS2
NM_003281	TNNI1
NM_003296	CRISP2
NM_003408	ZFP37
NM_003418	CNBP
NM_003458	BSN
NM_003471	KCNAB1
NM_003492	TMEM187
NM_003518	HIST1H2BG
NM_003522	HIST1H2BF
NM_003524	HIST1H2BH
NM_003527	HIST1H2BO
NM_003534	HIST1H3G
NM_003552	OR1D4
NM_003584	DUSP11
NM_003590	CUL3
NM_003602	FKBP6
NM_003627	SLC43A1
NM_003645	SLC27A2
NM_003661	APOL1
NM_003748	ALDH4A1
NM_003753	EIF3D
NM_003766	BECN1
NM_003775	S1PR4
NM_003789	TRADD
NM_003795	SNX3
NM_003803	MYOM1
NM_003836	#N/A
NM_003857	GALR2
NM_003877	SOCS2
NM_004100	EYA4
NM_004155	SERPINB9
NM_004161	RAB1A
NM_004255	COX5A
NM_004264	MED21
NM_004288	CYTIP
NM_004368	CNN2
NM_004466	GPC5
NM_004483	GCSH
NM_004484	GPC3
NM_004494	HDGF
NM_004507	HUS1
NM_004580	RAB27A
NM_004583	RAB5C
NM_004588	SCN2B
NM_004615	TSPAN7
NM_004620	TRAF6
NM_004632	DAP3
NM_004655	AXIN2
NM_004678	BPY2
NM_004722	AP4M1
NM_004760	STK17A
NM_004773	ZNHIT3
NM_004791	ITGBL1
NM_004798	KIF3B
NM_004809	STOML1
NM_004811	LPXN
NM_004828	NCR2
NM_004865	TBPL1
NM_004870	MPDU1
NM_004877	GMFG
NM_004884	IGDCC3
NM_004891	MRPL33
NM_004907	IER2
NM_004915	ABCG1
NM_004952	EFNA3
NM_004968	ICA1
NM_004980	KCND3
NM_005095	ZMYM4
NM_005103	FEZ1
NM_005105	RBM8A
NM_005117	FGF19
NM_005118	TNFSF15
NM_005128	DOPEY2
NM_005153	USP10
NM_005199	CHRNG
NM_005202	COL8A2
NM_005218	DEFB1
NM_005227	EFNA4
NM_005318	H1F0
NM_005323	HIST1H1T
NM_005347	HSPA5
NM_005440	RND2
NM_005475	SH2B3
NM_005478	INSL5
NM_005480	TROAP
NM_005483	CHAF1A
NM_005489	SH2D3C
NM_005558	LAD1
NM_005613	RGS4
NM_005621	S100A12
NM_005645	TAF13
NM_005671	UBXN8
NM_005677	COLQ
NM_005706	TSSC4
NM_005707	PDCD7
NM_005723	TSPAN5
NM_005725	TSPAN2
NM_005726	TSFM
NM_005731	ARPC2
NM_005735	ACTR1B
NM_005792	MPHOSPH6
NM_005823	MSLN
NM_005827	SLC35B1
NM_005828	DCAF7
NM_005848	DENND4A
NM_005850	SF3B4
NM_005886	KATNB1
NM_005895	GOLGA3
NM_005952	MT1X
NM_005982	SIX1
NM_005992	TBX1
NM_005993	TBCD
NM_006047	RBM12
NM_006058	TNIP1
NM_006062	SMYD5
NM_006063	KBTBD10
NM_006065	SIRPB1
NM_006096	NDRG1
NM_006098	GNB2L1
NM_006114	TOMM40
NM_006142	SFN
NM_006175	NRAP
NM_006179	NTF4
NM_006226	PLCL1
NM_006253	PRKAB1
NM_006260	DNAJC3
NM_006265	RAD21
NM_006290	TNFAIP3
NM_006303	AIMP2
NM_006336	ZER1
NM_006341	MAD2L2
NM_006344	CLEC10A
NM_006391	IPO7
NM_006416	SLC35A1
NM_006422	AKAP3
NM_006461	SPAG5
NM_006464	TGOLN2
NM_006469	IVNS1ABP
NM_006478	GAS2L1
NM_006479	RAD51AP1
NM_006493	CLN5
NM_006527	SLBP
NM_006551	SCGB1D2
NM_006552	SCGB1D1
NM_006553	SLMO1
NM_006566	CD226
NM_006568	CGRRF1
NM_006573	TNFSF13B
NM_006574	CSPG5
NM_006589	FAM189B
NM_006602	TCFL5
NM_006606	RBBP9
NM_006628	ARPP19
NM_006634	VAMP5
NM_006637	OR5I1
NM_006638	RPP40
NM_006645	STARD10
NM_006646	WASF3
NM_006651	CPLX1
NM_006653	FRS3
NM_006663	PPP1R13L
NM_006675	TSPAN9
NM_006681	NMU
NM_006685	SMR3B
NM_006688	C1QL1
NM_006694	JTB
NM_006700	TRAFD1
NM_006712	FASTK
NM_006717	SPIN1
NM_006784	WDR3
NM_006808	SEC61B
NM_006813	PNRC1
NM_006814	PSMF1
NM_006819	STIP1
NM_006824	EBNA1BP2
NM_006825	CKAP4
NM_006832	FERMT2
NM_006833	COPS6
NM_006839	IMMT
NM_006842	SF3B2
NM_006848	CCDC85B
NM_006851	GLIPR1
NM_006854	KDELR2
NM_006873	STON1
NM_006932	SMTN
NM_006992	LRRC23
NM_006997	TACC2
NM_007000	UPK1A
NM_007002	ADRM1
NM_007003	PAGE4
NM_007006	NUDT21
NM_007009	ZPBP
NM_007017	SOX30
NM_007022	CYB561D2
NM_007024	TMEM115
NM_007031	HSF2BP
NM_007033	RER1
NM_007042	RPP14
NM_007056	CLASRP
NM_007058	CAPN11
NM_007059	KPTN
NM_007062	PWP1
NM_007068	DMC1
NM_007080	LSM6
NM_007172	NUP50
NM_007186	CEP250
NM_007217	PDCD10
NM_007219	RNF24
NM_007224	NXPH4
NM_007234	DCTN3
NM_007241	SNF8
NM_007270	FKBP9
NM_007276	CBX3
NM_007286	SYNPO
NM_153610	CMYA5
NM_007351	MMRN1
NM_007364	TMED3
NM_007367	RALY
NM_007370	RFC5
NM_012083	FRAT2
NM_012099	CD3EAP
NM_012106	ARL2BP
NM_012110	CHIC2
NM_012112	TPX2
NM_012115	CASP8AP2
NM_012121	CDC42EP4
NM_012127	CIZ1
NM_012134	LMOD1
NM_012155	EML2
NM_012158	FBXL3
NM_012160	FBXL4
NM_012161	FBXL5
NM_012166	FBXO10
NM_012168	FBXO2
NM_012170	FBXO22
NM_012173	FBXO25
NM_012175	FBXO3
NM_012177	FBXO5
NM_012180	FBXO8
NM_012183	FOXD3
NM_012189	CABYR
NM_012197	RABGAP1
NM_012215	MGEA5
NM_012242	DKK1
NM_012244	SLC7A8
NM_012247	SEPHS1
NM_012250	RRAS2
NM_012259	HEY2
NM_012265	RHBDD3
NM_012282	KCNE1L
NM_012300	FBXW11
NM_012306	FAIM2
NM_012307	EPB41L3
NM_012311	KIN
NM_012325	MAPRE1
NM_012326	MAPRE3
NM_012339	TSPAN15
NM_012342	BAMBI
NM_012347	FBXO9
NM_012351	OR10J1
NM_012367	OR2B6
NM_012375	OR52A1
NM_012378	OR8B8
NM_012383	OSTF1
NM_012409	PRND
NM_012417	PITPNC1
NM_012431	SEMA3E
NM_012447	STAG3
NM_012451	SYNGR4
NM_012453	TBL2
NM_012455	PSD4
NM_012461	TINF2
NM_012466	TSPAN16
NM_012472	LRRC6
NM_013230	CD24
NM_013348	KCNJ14
NM_013939	OR10H2
NM_014011	SOCS5
NM_014042	C11orf51
NM_014043	CHMP2B
NM_014044	UNC50
NM_014077	FAM32A
NM_014171	CRIPT
NM_014176	UBE2T
NM_014208	DSPP
NM_014268	MAPRE2
NM_014282	HABP4
NM_014290	TDRD7
NM_014292	CBX6
NM_014294	TRAM1
NM_014312	VSIG2
NM_014313	TMEM50A
NM_014315	KLHDC2
NM_014320	HEBP2
NM_014325	CORO1C
NM_014344	FJX1
NM_014357	LCE2B
NM_014358	CLEC4E
NM_014363	SACS
NM_014367	FAM162A
NM_014453	CHMP2A
NM_014565	OR1A1
NM_014607	UBXN4
NM_014611	MDN1
NM_014612	FAM120A
NM_014614	PSME4
NM_014631	SH3PXD2A
NM_014678	PPP6R2
NM_014690	FAM131B
NM_014708	KNTC1
NM_014709	USP34
NM_014711	CP110
NM_014713	LAPTM4A
NM_014721	PHACTR2
NM_014732	KIAA0513
NM_014743	KIAA0232
NM_014747	RIMS3
NM_014749	KIAA0586
NM_014750	DLGAP5
NM_014752	SPCS2
NM_014755	SERTAD2
NM_014757	MAML1
NM_014760	TATDN2
NM_014765	TOMM20
NM_014766	SCRN1
NM_014773	KIAA0141
NM_014806	RUSC2
NM_014868	RNF10
NM_014869	IQSEC1
NM_014876	JOSD1
NM_014878	KIAA0020
NM_014881	DCLRE1A
NM_014882	ARHGAP25
NM_014886	NSA2
NM_014900	COBLL1
NM_014904	RAB11FIP2
NM_014907	FRMPD1
NM_014909	VASH1
NM_014913	ADNP2
NM_014915	ANKRD26
NM_014925	R3HDM2
NM_014929	FASTKD2
NM_014935	PLEKHA6
NM_014938	MLXIP
NM_014939	TRAPPC8
NM_014941	MORC2
NM_014942	ANKRD6
NM_014948	UBOX5
NM_014956	CEP164
NM_014957	DENND3
NM_014960	ARSG
NM_014961	RUFY3
NM_014962	BTBD3
NM_014963	SBNO2
NM_014969	WDR47
NM_014972	TCF25
NM_014974	DIP2C
NM_014982	PCNX
NM_014985	CEP152
NM_015002	FBXO21
NM_015008	TMCC1
NM_015009	PDZRN3
NM_015018	DOPEY1
NM_015020	PHLPP2
NM_015026	MON2
NM_015041	CLUAP1
NM_015042	ZNF609
NM_015051	ERP44
NM_015056	RRP1B
NM_015065	EXPH5
NM_015070	ZC3H13
NM_015075	IQSEC2
NM_015079	TBC1D2B
NM_015090	NFASC
NM_015092	SMG1
NM_015104	ATG2A
NM_015107	PHF8
NM_015114	#N/A
NM_015116	LRCH1
NM_015122	FCHO1
NM_015124	GRAMD4
NM_015135	NUP205
NM_015137	EFR3A
NM_015139	SLC35D1
NM_015150	RFTN1
NM_015153	PHF3
NM_015154	MESDC2
NM_015157	PHLDB1
NM_015159	FAM168A
NM_015161	ARL6IP1
NM_015168	ZC3H4
NM_015174	ZFR2
NM_015179	RRP12
NM_015180	SYNE2
NM_015185	ARHGEF9
NM_015198	COBL
NM_015202	KIAA0556
NM_015214	DDHD2
NM_015215	CAMTA1
NM_015226	CLEC16A
NM_015253	WSCD1
NM_015261	NCAPD3
NM_015263	DMXL2
NM_015272	RPGRIP1L
NM_015278	SASH1
NM_015289	VPS39
NM_015313	ARHGEF12
NM_015314	KIAA0895
NM_015324	RRP8
NM_015327	SMG5
NM_015330	SPECC1L
NM_015332	NUDCD3
NM_015335	MED13L
NM_015342	PPWD1
NM_015344	LEPROTL1
NM_015350	LRRC8B
NM_015354	NUP188
NM_015361	R3HDM1
NM_015364	LY96
NM_015370	C22orf31
NM_015374	SUN2
NM_015379	BRI3
NM_015380	SAMM50
NM_015388	YIPF3
NM_015391	ANAPC13
NM_015393	PARM1
NM_015395	TECPR1
NM_015397	WDR40A
NM_015414	RPL36
NM_015434	INTS7
NM_015435	RNF19A
NM_015444	TMEM158
NM_015469	NIPSNAP3A
NM_015475	FAM98A
NM_015483	KBTBD2
NM_015484	SYF2
NM_015485	RWDD3
NM_015488	PNKD
NM_015490	SEC31B
NM_015492	C15orf39
NM_015493	KANK2
NM_015497	TMEM87A
NM_015500	C2CD2
NM_015503	SH2B1
NM_015506	MMACHC
NM_015507	EGFL6
NM_015512	DNAH1
NM_015525	IBTK
NM_015527	TBC1D10B
NM_015528	RNF167
NM_015535	LOC26010
NM_015540	RPAP1
NM_015542	UPF2
NM_015547	ACOT11
NM_015551	#N/A
NM_015577	RAI14
NM_015584	POLDIP2
NM_015594	TBC1D29
NM_015596	KLK13
NM_015602	TOR1AIP1
NM_015617	PYGO1
NM_015621	CCDC69
NM_015631	TCTN3
NM_015633	FGFR1OP2
NM_015634	KIAA1279
NM_015635	GAPVD1
NM_015650	TRAF3IP1
NM_015658	NOC2L
NM_015660	GIMAP2
NM_015662	IFT172
NM_015710	GLTSCR2
NM_015901	NUDT13
NM_015934	NOP58
NM_016057	COPZ1
NM_016112	PKD2L1
NM_016128	COPG
NM_016192	TMEFF2
NM_016219	MAN1B1
NM_016228	AADAT
NM_016272	TOB2
NM_016282	AK3
NM_016333	SRRM2
NM_016426	GTSE1
NM_016456	TMEM9
NM_016538	SIRT7
NM_016932	SIX2
NM_017416	IL1RAPL2
NM_017444	CHRAC1
NM_017446	MRPL39
NM_017559	FNDC8
NM_017623	CNNM3
NM_017632	CDKN2AIP
NM_017677	MTMR8
NM_017752	TBC1D8B
NM_017926	C14orf118
NM_018031	WDR6
NM_018048	MAGOHB
NM_018055	NODAL
NM_018062	FANCL
NM_018073	TRIM68
NM_018101	CDCA8
NM_018103	LRRC8D
NM_018200	HMG20A
NM_018204	CKAP2
NM_018302	C4orf19
NM_018411	HR
NM_018429	BDP1
NM_018451	CENPJ
NM_018475	TMEM165
NM_018484	SLC22A11
NM_018518	MCM10
NM_018668	VPS33B
NM_018669	WDR4
NM_018685	ANLN
NM_018704	CTTNBP2NL
NM_018714	COG1
NM_018958	C15orf2
NM_018998	FBXW5
NM_019040	ELP4
NM_019117	KLHL4
NM_019845	RPRM
NM_019850	NGEF
NM_020125	SLAMF8
NM_020184	CNNM4
NM_020201	NT5M
NM_020212	WDR93
NM_020225	STOX2
NM_020335	VANGL2
NM_020349	ANKRD2
NM_020415	RETN
NM_020426	LYZL6
NM_020634	GDF3
NM_020719	#N/A
NM_020765	UBR4
NM_020825	CRAMP1L
NM_020839	WDR48
NM_020877	DNAH2
NM_020925	CACHD1
NM_020937	FANCM
NM_020964	KIAA1632
NM_021009	UBC
NM_021020	LZTS1
NM_021023	CFHR3
NM_021034	IFITM3
NM_021061	ZNF250
NM_021063	HIST1H2BD
NM_021115	SEZ6L
NM_021136	RTN1
NM_021137	TNFAIP1
NM_021149	COTL1
NM_021158	TRIB3
NM_021175	HAMP
NM_021198	CTDSP1
NM_021785	RAI2
NM_021803	IL21
NM_021922	FANCE
NM_021933	MIIP
NM_021966	TCL1A
NM_021982	SEC24A
NM_022044	SDF2L1
NM_022078	GPATCH3
NM_022111	CLSPN
NM_022163	MRPL46
NM_022171	TCTA
NM_022347	IFRG15
NM_022486	SUSD1
NM_022566	MESDC1
NM_022719	DGCR14
NM_022725	FANCF
NM_022767	AEN
NM_022786	ARV1
NM_022839	MRPS11
NM_022910	NDRG4
NM_023944	CYP4F12
NM_024046	CAMKV
NM_024100	WDR18
NM_024513	FYCO1
NM_024514	CYP2R1
NM_024619	FN3KRP
NM_024691	ZNF419
NM_024721	ZFHX4
NM_024771	NAT11
NM_024922	CES3
NM_025009	CEP135
NM_030775	WNT5B
NM_030824	ZNF442
NM_030882	APOL2
NM_030948	PHACTR1
NM_030957	ADAMTS10
NM_030963	RNF146
NM_030981	RAB1B
NM_031309	SCRT1
NM_031423	NUF2
NM_031430	RILP
NM_031440	RTP3
NM_031481	SLC25A18
NM_031952	SPATA9
NM_031956	TTC29
NM_032182	FAM175B
NM_032217	ANKRD17
NM_032436	ZNF828
NM_032444	SLX4
NM_032447	FBN3
NM_032501	ACSS1
NM_032506	KIAA1841
NM_032603	LOXL3
NM_032641	SPSB2
NM_032737	LMNB2
NM_032785	AGBL4
NM_032827	ATOH8
NM_033049	MUC13
NM_033087	ALG2
NM_033179	OR51B4
NM_033310	KCNK4
NM_033401	CNTNAP4
NM_033423	GZMH
NM_033506	FBXO24
NM_033631	LUZP1
NM_052832	SLC26A7
NM_052891	PGLYRP3
NM_052960	RBP7
NM_054104	OR6C3
NM_057174	PEX16
NM_058244	WNT8A
NM_078483	SLC36A1
NM_080476	PIGU
NM_080607	VSTM2L
NM_080610	CST9L
NM_080621	SAMD10
NM_080626	BRI3BP
NM_080723	NRSN1
NM_080738	EDARADD
NM_080739	C20orf141
NM_080745	TRIM69
NM_080747	KRT72
NM_080748	ROMO1
NM_080752	ZSWIM3
NM_080819	GPR78
NM_080833	C20orf151
NM_080872	UNC5D
NM_080875	MIB2
NM_080877	SLC34A3
NM_080878	ITLN2
NM_080879	RAB40A
NM_130387	ASB14
NM_130766	INPP5K
NM_130772	S100Z
NM_133265	AMOT
NM_133267	GSX2
NM_133337	MYOF
NM_133433	NIPBL
NM_133456	SHROOM1
NM_133496	SLC30A7
NM_133636	HELQ
NM_134444	NLRP4
NM_138283	CSTL1
NM_138289	ACTRT1
NM_138326	ACMSD
NM_138335	GNPDA2
NM_138456	BATF2
NM_138477	CDAN1
NM_138493	C6orf129
NM_138499	PWWP2B
NM_138573	NRG4
NM_138768	MYEOV
NM_138809	CMBL
NM_138811	C7orf31
NM_138819	FAM122C
NM_139017	IL31RA
NM_139244	STXBP5
NM_139247	ADCY4
NM_139285	GAS2L2
NM_139286	CDC26
NM_144600	C16orf63
NM_144616	JSRP1
NM_144635	FAM131A
NM_144649	TMEM71
NM_144652	LETM2
NM_144660	SAMD8
NM_144661	C10orf82
NM_144664	FAM76B
NM_144665	SESN3
NM_144666	DNHD1
NM_144671	FAM109A
NM_144672	OTOA
NM_144673	CMTM2
NM_144675	GSG1L
NM_144695	BROX
NM_144697	C1orf51
NM_144698	ANKRD35
NM_144701	IL23R
NM_144702	C1orf92
NM_144708	ANKAR
NM_144719	CCDC13
NM_144725	TTC23L
NM_144772	APOA1BP
NM_144973	DENND5B
NM_145000	RANBP3L
NM_145004	ADAM32
NM_145005	C9orf72
NM_145006	SUSD3
NM_145017	C11orf66
NM_145019	FAM124A
NM_145032	FBXL13
NM_145052	UPRT
NM_145080	NSMCE1
NM_145173	DIRAS1
NM_145175	FAM84A
NM_145296	CADM4
NM_145304	C7orf33
NM_145306	C10orf35
NM_145313	RASGEF1A
NM_145314	UCMA
NM_145658	SPESP1
NM_145659	IL27
NM_145693	LPIN1
NM_145719	TIGD3
NM_145755	TTC21A
NM_145865	ANKS4B
NM_147129	ALS2CL
NM_147198	WFDC9
NM_147686	TRAF3IP2
NM_152250	DEFB105A
NM_152362	TNFAIP8L1
NM_152379	C1orf131
NM_152393	KBTBD5
NM_152397	IQCF1
NM_152405	JMY
NM_152415	VPS37A
NM_152429	FGFBP3
NM_152430	OR51E1
NM_152435	AMDHD1
NM_152440	C12orf66
NM_152445	FAM161B
NM_152448	C15orf43
NM_152449	LYSMD4
NM_152453	TMCO5A
NM_152474	C19orf18
NM_152481	FAM187B
NM_152482	C19orf25
NM_152489	UBE2U
NM_152492	CCDC27
NM_152513	MEI1
NM_152515	CKAP2L
NM_152517	TTC30B
NM_152519	C2orf67
NM_152533	C3orf22
NM_152540	SCFD2
NM_152548	FAM81B
NM_152553	RNF217
NM_152559	WBSCR27
NM_152562	CDCA2
NM_152581	MOSPD2
NM_152587	C11orf65
NM_152596	EXD1
NM_152597	FSIP1
NM_152614	C2orf57
NM_152615	PARP15
NM_152620	TRIM60
NM_152622	MIER3
NM_152623	CDC20B
NM_152635	OIT3
NM_152637	METTL7B
NM_152680	TMEM154
NM_152686	DNAJC18
NM_152687	GAPT
NM_152688	KHDRBS2
NM_152701	ABCA13
NM_152704	FAM123A
NM_152710	C10orf27
NM_152716	PATL1
NM_152717	MS4A15
NM_152718	VWCE
NM_152719	SPERT
NM_152729	NT5DC1
NM_152731	BEND6
NM_152734	C6orf89
NM_152743	C7orf27
NM_152744	SDK1
NM_152748	KIAA1324L
NM_152759	LRRC43
NM_152764	C16orf73
NM_152765	C8orf46
NM_152766	C17orf61
NM_152775	CCDC110
NM_152780	MAP7D2
NM_152786	C9orf43
NM_152832	FAM89B
NM_152898	FERD3L
NM_152912	MTIF3
NM_152913	TMEM130
NM_152990	PXT1
NM_152996	ST6GALNAC3
NM_153038	CCDC140
NM_153184	CADM2
NM_153228	ANKFN1
NM_153253	SIPA1
NM_153254	TTLL10
NM_153261	TMEM188
NM_153264	COL29A1
NM_153265	EML3
NM_153267	MAMDC2
NM_153270	KLHL34
NM_153324	DEFB123
NM_153353	LRRC34
NM_153361	MGC42105
NM_153365	TAPT1
NM_153367	ZCCHC24
NM_153370	PI16
NM_153685	C12orf53
NM_153700	STRC
NM_153705	KDELC2
NM_153713	LIX1L
NM_153717	EVC
NM_153756	FNDC5
NM_153810	C10orf46
NM_153812	PHF13
NM_170743	IL28RA
NM_170744	UNC5B
NM_172004	CLECL1
NM_172366	FBXO16
NM_172369	C1QC
NM_173079	RUNDC1
NM_173351	OR6B3
NM_173353	TPH2
NM_173464	L3MBTL4
NM_173479	WDR88
NM_173491	LSM11
NM_173509	FAM163A
NM_173511	FAM117B
NM_173512	SLC38A11
NM_173514	SLC38A9
NM_173529	C18orf54
NM_173535	CLEC4F
NM_173550	C9orf93
NM_173551	ANKS6
NM_173552	C3orf58
NM_173553	TRIML2
NM_173554	C10orf107
NM_173557	RNF152
NM_173562	KCTD20
NM_173569	#N/A
NM_173576	MKX
NM_173593	B4GALNT3
NM_173600	#N/A
NM_173618	INO80E
NM_173628	DNAH17
NM_173633	TMEM145
NM_173653	SLC9A9
NM_173657	C3orf33
NM_173698	FAM133A
NM_173699	MAGEB18
NM_173728	ARHGEF15
NM_173801	PLAC1L
NM_173803	MPV17L
NM_173821	C2orf85
NM_173822	FAM126B
NM_173825	RABL3
NM_173834	YIPF6
NM_173848	RALYL
NM_173849	GSC
NM_173852	KRTCAP2
NM_173854	SLC41A1
NM_174896	C1orf162
NM_174942	GAS2L3
NM_175065	HIST2H2AB
NM_175066	DDX51
NM_175068	KRT73
NM_175569	XG
NM_175619	ZAR1
NM_175709	CBX7
NM_175735	LYG2
NM_175769	TCF23
NM_175858	KRTAP11-1
NM_175871	C19orf39
NM_175878	XKR3
NM_175883	OR7D2
NM_176782	FAM151A
NM_176811	NLRP8
NM_176814	ZNF800
NM_176818	GATC
NM_177454	FAM171B
NM_177455	BHLHA15
NM_177966	PDE12
NM_178012	TUBB2B
NM_178128	FADS6
NM_178169	RASSF3
NM_178232	HAPLN3
NM_178356	LCE4A
NM_178438	LCE5A
NM_178448	C9orf140
NM_178505	TMEM26
NM_178520	TMEM105
NM_178552	C22orf33
NM_178553	C2orf53
NM_178559	ABCB5
NM_178569	C5orf38
NM_178818	CMTM4
NM_178827	IQUB
NM_178842	LASS3
NM_178844	NLRC3
NM_178865	SERINC2
NM_181077	GOLGA8A
NM_181537	KRT27
NM_181581	DUS4L
NM_181621	KRTAP13-2
NM_181710	ZNRF4
NM_181711	GRASP
NM_181714	LCA5
NM_181718	ASPHD1
NM_181719	TMCO4
NM_181774	SLC36A3
NM_181781	ZNF326
NM_181783	TMTC3
NM_181789	GLDN
NM_181790	GPR142
NM_181806	AASDH
NM_181843	NUDT8
NM_182508	C13orf30
NM_182513	SPC24
NM_182532	TMEM61
NM_182536	GKN2
NM_182539	TCTE1
NM_182546	VSTM2A
NM_182547	TMED4
NM_182548	LHFPL5
NM_182552	WDR27
NM_182553	CNIH2
NM_182572	ZSCAN1
NM_182606	TMPRSS11A
NM_182616	C15orf38
NM_182705	FAM101B
NM_182760	SUMF1
NM_182762	MACC1
NM_182919	TICAM1
NM_182961	SYNE1
NM_183062	PRSS38
NM_194252	TTLL11
NM_194293	XIRP1
NM_194300	CCDC129
NM_198097	C7orf28B
NM_198149	SHISA4
NM_198153	TREML4
NM_198402	PTPLB
NM_198467	RSBN1L
NM_198468	MMS22L
NM_198471	KANK3
NM_198476	C19orf54
NM_198533	HSD11B1L
NM_198540	B3GNT8
NM_198549	FAM73A
NM_198841	FAM120AOS
NM_198990	NAPEPLD
NM_199285	PRR19
NM_199290	NACA2
NM_199336	FAHD2B
NM_199344	SFT2D2
NM_203406	MBLAC2
NM_203407	LOC340602
NM_203408	FAM47A
NM_203444	ABCB9
NM_205545	LYPD2
NM_205859	OR2K2
NM_207015	NAALADL2
NM_207117	SLC25A47
NM_207172	NPSR1
NM_207325	DPY19L3
NM_207339	PAGE2
NM_207351	PRRT3
NM_207365	AADACL2
NM_207370	GPR153
NM_213599	ANO5
NR_026707	CLEC4M
NR_027948	ERC1
NR_045020	LETMD1
NR_051988	FBXW10
NR_138600	SFTA3
XM_005245678	DENND4B
XM_005253858	SETD1B
XM_005256274	PRDM7
XM_006712870	GCC2
XM_006724171	TTC28
XM_011512670	UBXN7
XM_011515193	THSD7A
XM_011515245	DPY19L1
XM_011517512	NKAIN3
XM_011522610	UNKL
XM_011526902	VSTM2B
XM_011527258	CEACAM18
XM_011531717	TMEM192
XM_011539439	ANTXRL
XM_017002154	PCP4L1
XM_017005489	FRG2C
XM_017006016	NBEAL2
NM_032390	MKI67IP
XM_017018580	TP53I11
XM_017022400	LINS1
XM_017024006	SLFN12L
XM_017024430	TANC2
XM_017025684	SMCHD1
NM_012164	FBXW2
XM_017029281	ZFP92
XM_024446010	ANKRD31
NM_032936	TMEM60
XM_024448901	TBC1D30
XM_024450497	SEC14L5
XM_024453353	C3orf49
XR_001748592	TSPAN19
XR_002956415	NACAD
XR_002957542	PLEKHG3
NM_007294	PRUNE2
XR_935751	DPY19L3
