# Supplementary material for: Suppression of SHROOM1 Improves In Vitro and In Vivo Gene Integration by Promoting Homology-Directed Repair
Source: Int J Mol Sci. 2020 Aug 13;21(16):5821. doi: 10.3390/ijms21165821 (PMC7461567; doi:10.3390/ijms21165821)
Supplement: Supplementary file 1 [file ijms-21-05821-s001.zip › ijms-862174-supplementary/Table S6-All values used in figures.xlsx]

## Sheet: Sheet1
Figure 2c		siNC	siSLC36A3	siRABGAP1	siSHROOM1	siTNRC6B	siSIX1	siCSDE1	siHDGF	siSIRPB1			siNC	siSLC36A3	siRABGAP1	siSHROOM1	siTNRC6B	siSIX1	siCSDE1	siHDGF	siSIRPB1
	Relative HDR	0.9856	1.42234	1.2	1.63241	1.04487	1.07025	0.930121	1.09011	1.22457		AVERAGE	1	1.42229	1.26679	1.52607	0.980875	1.08238	0.981611	1.0559	1.2082
		0.9723	1.34435	1.23529	1.52055	0.941155	1.06252	0.990805	1.01839	1.23141		SD	0.0370612	0.117422	0.12687	0.0946468	0.0559559	0.027978	0.0475636	0.0359734	0.0233527
		1.0421	1.33425	1.17808	1.54794	0.956602	1.11438	1.02391	1.05921	1.18356		p-value		0.00314308	0.0195085	0.000474305	0.65119	0.051941	0.626865	0.134162	0.00268937
			1.58824	1.45378	1.40336					1.19328
Figure 2d			RABGAP1					SIRPB1					SLC36A3					SHROOM1					AAVS1
			R1	R2	R3	Average	SD	R1	R2	R3	Average	SD	R1	R2	R3	Average	SD	R1	R2	R3	Average	SD	R1	R2	R3	Average	SD
	Relative HDR ratio	day 20	1.28114	1.37554	1.38903	1.34857	0.0587828	1.27029	1.37726	1.36389	1.33714	0.0582847	1.33474	1.34783	1.24314	1.30857	0.0570393	1.31371	1.42434	1.41051	1.38286	0.0602773	0.951877	1.0524	0.995724	1	0.0503971
		day 22	1.33255	1.43074	1.44477	1.40268	0.0611416	1.25604	1.36181	1.34859	1.32215	0.0576311	1.31436	1.32725	1.22416	1.28859	0.0561684	1.24329	1.34799	1.3349	1.30873	0.057046	0.944825	1.07211	0.983061	1	0.0653132
		day 24	1.53089	1.64369	1.65981	1.61146	0.0702421	1.64013	1.51274	1.6242	1.59236	0.0694092	1.58522	1.60076	1.47643	1.55414	0.0677434	1.50064	1.62701	1.61121	1.57962	0.068854	0.950763	0.983963	1.06527	1	0.0589158
		day 26	1.37725	1.49323	1.47873	1.44973	0.0631925	1.52593	1.40741	1.51111	1.48148	0.0645763	1.42249	1.54228	1.5273	1.49735	0.0652682	1.3873	1.50413	1.48952	1.46032	0.0636537	0.945899	1.00363	1.05047	1	0.0523805
		day 30	1.3863	1.50304	1.48844	1.45926	0.0636076	1.47252	1.45822	1.35815	1.42963	0.0623161	1.51111	1.52593	1.40741	1.48148	0.0645763	1.37222	1.48778	1.47333	1.44444	0.0629619	0.960292	1.04243	0.997275	1	0.0411386
		day 32	1.32309	1.43451	1.42058	1.39273	0.0607076	1.48545	1.59491	1.61055	1.56364	0.0681573	1.55411	1.56935	1.44745	1.52364	0.0664138	1.42673	1.54687	1.53185	1.50182	0.0654627	0.949594	1.15025	0.900157	1	0.132446
		day 36	1.31611	1.42694	1.41309	1.38538	0.0603874	1.34767	1.44698	1.46116	1.41861	0.0618356	1.56219	1.57751	1.45498	1.53156	0.0667592	1.32558	1.43721	1.42326	1.39535	0.0608219	0.960849	1.06198	0.977169	1	0.0542941
Figure 2e	Relative fold change	AAVS1	RABGAP1	SHROOM1	SLC36A3	SIRPB1			AAVS1	RABGAP1	SHROOM1	SLC36A3	SIRPB1
		1.02153	1.61068	3.89937	1.49443	1.86981		average	1	2.07053	4.71349	1.62488	2.22029
		0.970416	2.64857	5.79639	1.84781	2.69734		SD	0.0603084	0.585546	1.07361	0.204499	0.469035
		1.07309	1.52358	3.68851	1.41361	1.7687		p-value		0.0108702	0.000455359	0.00108967	0.00209285
		0.934961	2.4993	5.4697	1.74367	2.54531
Figure S2c				average gray	min gray	max gray	gray value	edit ratio
	D28-R1	1	3000	157.202	98	168
		2	3000	97.728	40	153	59.474
		3	3000	143.989	121	162	13.213	0.181779
	D28-R2	4	3000	153.015	143	163
		5	3000	122.557	45	157	30.458
		6	3000	121.052	80	155	31.963	0.512055
	D0-R1	7	3000	146.686	135	158
		8	3000	98.444	41	150	48.242
		9	3000	145.971	135	158	0.715	0.0146047
	D0-R2	10	3000	141.921	129	152
		11	3000	41.058	0	141	100.863
		12	3000	137.748	124	155	4.173	0.0397292
Figure 3d		HR-GFP+ ratio
		siNC						siSHROOM1			siSHROOM1‘			AVERAGE(siNC)	AVERAGE(siSHROOM1)	AVERAGE(siSHROOM1')	SD(NC)	SD(siSHROOM1)	SD(siSHROOM1‘)	p-value(siSHROOM1)	p-value(siSHROOM1‘)
	ssdonor	2.42	2.33	2.37	1.79	2.55	2.26	3.54	3.37	3.65	3.2	3.23	3.86	2.37333	3.52	3.43	0.0450925	0.141067	0.372693	0.00064865	0.0081887
	dsdonor	2.49	2.19	2.43	2.39	1.92	2.28	6.19	5.77	6.66	6.55	5.88	5.39	2.37	6.20667	5.94	0.158745	0.445234	0.582323	0.000958177	0.00155806
	HMEJ	19.2	17.8	20.9	17.2	18.7	19.3	25.3	29.2	27.5	23.2	26.6	27.2	19.3	27.3333	25.6667	1.55242	1.95533	2.15716	0.00294231	0.00823836
Figure 3e-293T		HR-GFP+ ratio
		siNC						siSHROOM1			siSHROOM1‘			AVERAGE(siNC)	AVERAGE(siSHROOM1)	AVERAGE(siSHROOM1')	SD(NC)	SD(siSHROOM1)	SD(siSHROOM1‘)	p-Value(siSHROOM1)	p-Value(siSHROOM1‘)
	LMNA ds donor	27.5	29.4	31.5	31	31.3	32.2	36.5	35.2	38.6	36.4	35.9	39.5	29.4667	36.7667	37.2667	2.00083	1.71561	1.95021	0.0158173	0.00817477
	LMNA dc donor	44.3	45.2	42.4	39.4	40.1	41.2	51.1	53.7	49.2	51.2	49.8	48.9	43.9667	51.3333	49.9667	1.42945	2.25906	1.15902	0.00586515	0.00133166
Figure 3e-HCT116		HR-GFP+ ratio
		siNC						siSHROOM1			siSHROOM1‘			AVERAGE(siNC)	AVERAGE(siSHROOM1)	AVERAGE(siSHROOM1')	SD(NC)	SD(siSHROOM1)	SD(siSHROOM1‘)	p-Value(siSHROOM1)	p-Value(siSHROOM1‘)
	FBLds donor	2.25	2.15	2.11	2.06	1.72	2.33	2.82	2.94	2.69	3.15	3.03	2.88	2.17	2.81667	3.02	0.072111	0.125033	0.135277	0.0120796	0.0488868
	LMNAds donor	2.79	2.63	2.87	3.23	2.75	2.83	6.08	6.34	5.82	6.96	6.19	5.77	2.76333	6.08	6.30667	0.122202	0.26	0.603517	0.00436309	0.00465461
		HR-GFP+ ratio
Figure 3f		siNC						sishroom1			sishroom1'			AVERAGE(siNC)	AVERAGE(sishroom1)	AVERAGE(sishroom1')	SD(NC)	SD(sishroom1)	SD(sishroom1')	p-Value(sishroom1)	p-Value(sishroom1')
	Actbds donor	6.31	6.13	6.5	6.19	5.77	6.48	8.63	7.49	7.72	7.78	7.63	7.43	6.31333	7.94667	7.61333	0.185023	0.602854	0.175594	0.0109379	0.0322211
	Actbdc donor	12.5	11.9	12.3	10.5	11.2	11.7	14.6	15.5	16.1	17.8	16.2	14.2	12.2333	15.4	16.0667	0.305505	0.754983	1.8037	0.027519	0.045335
		NC							siRNA
Figure-S3a		R1	R2	R3	AVERAGE	SD			R1	R2	R3	AVERAGE	SD
	SLC36A3	1.05178	1.10544	0.842788	1	0.138769			0.430656	0.452628	0.409649	0.430978	0.0214913
	RABGAP1	0.973375	1.02304	1.00359	1	0.0250246			0.356937	0.375148	0.313561	0.348549	0.031639
	SHROOM1	1.04982	1.10338	0.846808	1	0.135345			0.467002	0.490828	0.35695	0.43826	0.0714169
	TNRC6B	0.997875	1.04879	0.953338	1	0.0477603			0.682065	0.716865	0.561486	0.653472	0.0815403
	SIX1	0.985135	1.0354	0.979468	1	0.0307856			0.772191	0.811589	0.678613	0.754131	0.0683031
	CSDE1	0.987095	1.03746	0.975448	1	0.0329575			0.54862	0.576611	0.507921	0.544384	0.0345401
	HDGF	0.980235	1.03025	0.989518	1	0.0266028			0.826457	0.868624	0.657855	0.784312	0.111526
	SIRPB1	0.964555	1.01377	1.02168	1	0.0309499			0.484034	0.50873	0.36326	0.452008	0.0778433
Figure-S3b		siNC	siSLC36A3	siRABGAP1	siSHROOM1	siTNRC6B	siSIX1	siCSDE1	siHDGF	siSIRPB1			siNC	siSLC36A3	siRABGAP1	siSHROOM1	siTNRC6B	siSIX1	siCSDE1	siHDGF	siSIRPB1
	Relative HDR	1.00218	1.21786	1.14597	1.60566	1.13072	0.997821	0.997821	1.13943	1.14161		AVERAGE	1	1.31155	1.18155	1.565	1.04503	1.1053	1.10966	1.04866	1.16921
		0.986928	1.48584	1.21786	1.62309	1.01961	1.18083	1.13072	1.01961	1.20261		SD	0.216849	0.214302	0.203953	0.422508	0.44252	0.496078	0.4652	0.411369	0.351064
		1.01089	1.23094	1.18083	1.46623	0.984749	1.13725	1.20044	0.986928	1.1634		p-value		0.0235819	0.00115735	0.000353104	0.369502	0.131339	0.140821	0.35798	0.0019097
Figure-S3c		siNC	siSLC36A3-1	siSLC36A3-2	siSLC36A3-3	siRABGAP1-1	siRABGAP1-2	siRABGAP1-3	siSHROOM1-1	siSHROOM1-2	siSHROOM1-3			siNC	siSLC36A3-1	siSLC36A3-2	siSLC36A3-3	siRABGAP1-1	siRABGAP1-2	siRABGAP1-3	siSHROOM1-1	siSHROOM1-2	siSHROOM1-3
	Relative HDR	0.98721	1.42234	1.53425	1.58824	1.14537	1.2	1.27222	1.23981	1.63241	1.25833		AVERAGE	1.00172	1.30613	1.32859	1.32034	1.22808	1.26679	1.20269	1.3466	1.40342	1.34758
		0.87453	1.22341	1.22341	1.22341	1.16807	1.23529	1.20168	1.2395	1.36695	1.19748		SD	0.1021	0.0947848	0.149579	0.178679	0.109247	0.12687	0.0785624	0.135066	0.173979	0.155092
		1.12179	1.23441	1.21233	1.23441	1.21233	1.17808	1.09315	1.52055	1.21096	1.54794		p-value		0.0395702	0.0047803	0.035671	0.0572289	0.0496851	0.0858822	0.00168163	0.00788132	0.00181114
		1.02337	1.34435	1.34435	1.23529	1.38655	1.45378	1.2437	1.38655	1.40336	1.38655
Figure-S3d			SLC36A3-Target2				RABGAP1-Target2				SHROOM1-Target1				SHROOM1-Target2				SIRPB1-Target1				AAVS1-Target1				AAVS1-Target2
			R1	R2	R3	SD	R1	R2	R3	SD	R1	R2	R3	SD	R1	R2	R3	SD	R1	R2	R3	SD	R1	R2	R3	SD	R1	R2	R3	SD
	Relative edit efficiency	day 24	63.9825	67.902	70.1655	3.12825	47.0725	50.4847	51.0928	2.16702	59.3655	63.1465	64.958	2.85348	39.767	42.96	42.853	1.81338	78.831	83.1959	86.9131	4.04536	59.945	63.7433	65.6117	2.88759	49.799	53.293	54.168	2.31164
		day 26	56.316	60.0055	61.5185	2.67606	48.754	52.2166	52.9894	2.25556	65.911	69.8883	72.3407	3.24484	37.677	40.8073	40.4957	1.72438	77.71	82.0413	85.6487	3.97485	64.5145	68.4499	70.7656	3.16032	52.3735	55.9447	57.0718	2.45282
		day 30	61.085	64.9176	66.8974	2.95502	52.6585	56.2383	57.3932	2.46869	62.377	66.2483	68.3547	3.03196	50.1885	53.6942	54.6073	2.33273	77.8525	82.1881	85.8094	3.9838	59.28	63.0584	64.8616	2.84845	48.906	52.3732	53.1608	2.26367
		day 32	62.1775	66.0428	68.1297	3.02005	54.378	58.0093	59.3327	2.56536	61.2655	65.1035	67.101	2.96574	43.4245	46.7272	46.9783	1.98328	79.2395	83.6167	87.3738	4.07109	69.692	73.7828	76.6052	3.47596	56.677	60.3773	61.9257	2.69687
		day 36	64.733	68.675	71.012	3.17351	50.331	53.8409	54.7681	2.34047	66.9845	70.994	73.5515	3.31013	35.625	38.6938	38.1812	1.64389	77.3015	81.6205	85.188	3.94919	56.43	60.1229	61.6471	2.68262	55.67	59.3401	60.7899	2.63897
		day 38	66.0725	70.0547	72.5228	3.25464	54.302	57.9311	59.2469	2.56106	62.662	66.5419	68.6761	3.049	39.311	42.4903	42.3387	1.79341	78.2705	82.6186	86.2809	4.01008	59.1185	62.8921	64.6794	2.83897	51.5945	55.1423	56.1932	2.40967
Figure S4b			HDR	Junction/Insertion	Deletion	No editing
	count	siNC-KI	15	0	0	0
		siNC-WT	0	0	3	12
		siSHROOM1-KI	15	0	0	0
		siSHROOM1-WT	0	0	4	11
Figure 5c		WT+dc			KO+dc			KO+YU238259+dc			KO+Scr7+dc			KO+SHROOM1+dc			AVERAGE(WT+dc)	AVERAGE(KO+dc)	AVERAGE(KO+YU238259+dc)	AVERAGE(KO+Scr7+dc)	AVERAGE(KO+SHROOM1+dc)	SD(WT+dc)	SD(KO+dc)	SD(KO+YU238259+dc)	SD(KO+Scr7+dc)	SD(KO+SHROOM1+dc)	p-Value(WT+dc)	p-Value(KO+Scr7+dc)		p-Value(KO+SHROOM1+dc)
		19.2	18.3	20.7	38.7	39.5	36.4	23.3	25.2	20.8	39.4	40.5	37.3	17.6	18	19.8	19.4	38.2	23.1	39.0667	18.4667	1.21244	1.60935	2.20681	1.62583	1.17189	0.000140063	0.000507283	0.54754	0.000125432
Figure S6b		Wildtype			SHROOM1-KO			Wildtype+Scr7			AVERAGE(Wildtype)	AVERAGE(SHROOM1-KO)	AVERAGE(Wildtype+Scr7)	SD(Wildtype)	SD(SHROOM1-KO)	SD(Wildtype+Scr7)	p-Value(SHROOM1-KO)	p-Value(Wildtype+Scr7)
	EMX1 locus	23.22	22.78	24.43	20.87	22.66	24.97	17.68	19	19.59	23.4767	22.8333	18.7567	0.85442	2.05549	0.977974	0.538451	0.0115452
	FBL locus	21.05	21.83	18.72	21.82	20.87	17.49	14.29	16.96	16.88	20.5333	20.06	16.0433	1.6181	2.27581	1.51896	0.528814	0.0248027
Figure S6d			Wildtype			SHROOM1-KO			AVERAGE(Wildtype)	AVERAGE(SHROOM1-KO)	SD(Wildtype)	SD(SHROOM1-KO)	p-Value
		2N	53.2	54.3	56.1	56.4	56.3	56.6	54.5333	56.4333	1.46401	0.152753	0.13547
		4N	7.21	8	8.74	8.34	7.98	9.04	7.98333	8.45333	0.765136	0.539011	0.303812
